# Supplementary material for: Repopulating Microglia Suppress Peripheral Immune Cell Infiltration to Promote Poststroke Recovery
Source: CNS Neurosci Ther. 2025 Sep 10;31(9):e70565. doi: 10.1111/cns.70565 (PMC12423550; doi:10.1111/cns.70565)
Supplement: Supplementary file 2 — Table S1: cns70565‐sup‐0002‐TableS1.xlsx. [file CNS-31-e70565-s004.xlsx]

## Sheet: Figure 1
	Figure 1G											Figure 1B
	CD				PLX							Cytokine	Log2fc
T cells	75.9061	74.5326	74.0443	82.5198	67.337	70.2537	57.9717	57.6657				C5/C5a	-2.25768
Macrophage	44.3649	40.4337	41.1924	44.7925	48.6746	52.4634	42.515	40.9807				CD14	-2.25042
B cells	1.12974	1.08018	1.53924	1.78933	0.624776	1.27584	0.208091	0.252512				C1q R1	-1.98677
Neutrophil	4.93935	6.71	5.92023	5.25175	2.10539	0.265802	4.84635	2.3834				TNF	-0.715727
												Angiopoietin-2	-0.632999
												CD40	-0.345661
Figure 1J												Osteopontin	0.259435
CD	PLX											Angiopoietin-1	1.08287
63.746	48.542											Osteoprotegerin	1.96931
67.439	52.793											IL-4	2.85431
53.137	50.243											VEGF	2.96988
57.2284	45.2961
	Figure 1K
	Contro diet								PLX5622
-1	3.5	4.5	3.4	2.2	3.6	2.7	1.2	2.4	4.2	4.9	1.9	3.3	2.2	2.4	6.4	3.2
7	120	102.7	120	120	120	120	120	120	101.2	120	120	85.2	120	120	120	120
10	105.3	115.3	120	120	120	113.4	80.4	120	90.3	97.3	120	60.4	61.2	76.2	92.4	115.7
14	78.5	104.3	120	105.3	120	98.7	50.3	120	51.2	80.2	120	40.1	48.9	60.2	79.8	72.3
21	42	80.4	105.8	90.3	120	71.3	74.3	120	17.8	56.3	120	25.3	23.5	45.3	64.5	51.2
28	25.4	53.2	89.7	47.3	120	58.6	43.9	120	18.2	17.3	32.5	12.4	20.4	12.5	54.3	27.3
35	23.1	32.5	57.5	20.5	120	38.1	34.2	45.6	5.2	10.7	17.2	18.2	16.5	4.2	5.4	20.1
	Figure 1L
	CD								PLX
-1	0.340136	0	0	0.596951	0.205761	1.25966	0.641263	1.17664	0	0.273224	0	1.06754	0.766385	0.308642	0.30303	1.22419
7	18.1624	8.58829	8.89842	13.8718	6.91988	11.8357	17.9643	12.078	14.7264	6.30158	9.48694	7.32543	12.0731	5.78463	4.78904	13.7917
10	13.3883	8.964	8.83898	13.4645	6.69689	8.38891	12.1758	10.1771	11.1375	7.60208	9.07906	10.3849	10.7892	5.40782	4.08497	11.6756
14	12.9085	7.32247	9.83019	12.9745	7.47563	7.92929	13.9487	10.8627	13.7326	9.94418	7.51634	9.2493	9.89047	3.65605	1.8901	9.78779
21	9.87141	6.31354	9.91646	17.9762	5.06366	6.35667	13.9433	9.90241	12.6756	5.38138	4.96982	7.68801	11.0724	3.89297	1.5724	7.88146
28	5.88427	6.46259	6.88822	15.1412	3.87464	3.67487	11.9815	7.58514	0	5.46829	3.99087	4.4321	7.26408	7.85404	1.64103	0.623107
35	6.62955	4.513	4.92271	9.3996	5.40134	4.17995	9.93464	7.42706	0	2.54039	2.46767	3.00397	4.86991	5.58385	0.60104	0.611672

## Sheet: Figure 2
Figure 2A
	Rep1	Rep2	Rep3	Rep4
CD	27.5	29.9	28.9	28.5
PLX	33.5	35.1	30.1	30.1
	Figure 2B
CD	0.996712	1.268	0.64197	0.359327	1.65811	0.318521	1.49988	1.18582	0.824035	1.19659	0.654704	1.91853	1.07596	0.714323	1.22811	0.536903	0.301035	1.23
PLX	0.90215	1.5938	0.906474	2.09761	1.95536	0.796147	0.657439	0.849016	2.28294	2.78142	1.77719	0.758784	1.16053	1.39865	2.6968	1.59125	1.98887	1.91286	0.482954	1.064	1.066
	Figure 2C
Distance	CD																						PLX
3	7	5	4	5	5	5	5	6	5	5	7	6	7	4	3	10	4	6	4	5	6		11	7	9	8	6	9	7	4	4	9	5	5	6	5	12	11	6	8	5	5	10	8
4	7	8	5	6	6	5	7	5	5	7	7	6	6	3	7	8	4	6	7	6	7		11	8	6	11	10	8	8	7	6	10	6	5	6	7	11	12	9	9	6	6	10	7
5	8	10	7	7	6	6	4	7	5	8	8	7	7	7	9	8	4	7	8	7	12		9	10	10	13	9	8	8	11	5	11	6	7	8	7	12	11	11	9	9	6	10	8
6	13	7	7	5	6	6	8	6	5	9	11	7	7	5	9	10	4	6	7	8	10		12	11	10	7	11	8	13	13	5	13	10	8	12	7	8	9	13	15	13	7	10	10
7	11	8	6	6	8	6	7	6	10	8	12	6	8	6	10	10	4	10	5	9	9		13	11	9	8	8	8	12	11	5	10	10	7	10	7	17	8	16	11	12	6	11	7
8	11	9	6	7	10	8	6	5	7	8	10	6	7	9	10	7	5	12	8	13	12		15	15	9	11	10	8	8	10	6	13	9	7	12	6	8	8	18	9	10	7	13	8
9	7	6	5	6	8	8	8	6	6	8	13	6	8	11	7	9	7	8	4	11	9		9	12	11	11	11	7	12	11	6	11	6	10	13	8	10	9	19	7	9	7	17	11
10	6	7	4	5	5	5	8	6	6	6	10	7	7	12	8	9	8	9	4	14	7		11	14	10	5	8	7	12	12	7	10	7	11	14	8	9	7	12	10	13	7	17	10
11	5	6	4	5	3	6	6	7	5	6	8	5	3	10	11	5	8	7	4	8	8		9	10	9	7	5	6	8	9	6	11	6	13	14	10	7	9	15	9	12	9	13	9
12	5	5	3	4	3	7	6	7	5	6	7	3	3	8	9	8	6	10	5	13	8		7	12	8	7	6	4	10	9	6	12	5	9	12	8	7	6	12	7	9	12	13	8
13	5	5	3	4	3	6	6	6	4	7	8	2	0	9	8	4	6	9	5	6	7		8	14	9	4	5	5	6	8	10	11	5	9	13	9	7	6	16	7	9	11	9	9
14	2	7	3	5	2	4	5	6	4	6	9	2	0	6	5	3	9	8	5	5	4		8	11	8	4	5	4	7	8	5	7	9	10	13	10	6	6	14	7	5	6	5	7
15	3	7	3	4	2	3	4	5	2	6	6	2	0	8	6	2	4	7	5	5	6		8	8	7	2	7	4	6	8	9	9	8	10	16	6	5	5	15	9	8	5	4	8
16	3	7	0	0	2	3	3	5	1	6	3	2	0	5	2	2	3	6	0	0	3		5	12	7	2	4	3	8	3	7	7	10	7	16	4	4	5	9	8	4	8	6	8
17	0	8	1	0	3	3	3	4	0	5	4	0	0	5	2	2	4	8	0	2	2		4	5	11	0	4	3	6	2	7	9	7	8	16	5	3	5	9	7	3	7	6	6
18	0	5	0	0	2	2	2	5	0	5	5	2	0	5	0	2	2	7	2	0	0		3	9	7	0	7	4	3	2	4	7	9	5	15	7	0	6	8	4	6	6	5	8
19	0	4	0	0	0	2	2	3	1	4	3	3	0	4	0	2	0	5	0	0	0		3	8	6	0	3	2	4	2	4	5	5	4	12	3	0	5	9	5	3	6	4	7
20	0	4	0	0	0	0	0	3	0	4	2	2	0	3	0	0	0	2	0	0	0		3	5	5	0	4	3	2	1	5	6	4	5	13	3	0	2	7	3	2	3	6	5
21	0	4	0	0	0	0	0	0	0	4	2	0	0	2	0	0	0	0	0	0	0		2	7	5	0	0	0	1	0	10	4	3	3	10	3	0	2	5	3	0	2	7	5
22	0	4	0	0	0	0	0	0	0	5	3	0	0	4	2	0	0	1	0	0	0		0	5	4	0	0	0	0	0	6	5	3	3	8	2	0	3	5	2	1	4	3	5
23	0	4	0	0	0	0	0	0	0	1	2	0	0	4	0	2	0	0	0	0	0		0	4	2	0	0	0	0	0	4	4	3	2	5	2	0	2	7	2	0	3	2	8
24	0	2	0	0	0	0	0	0	0	0	0	0	0	2	0	0	0	0	0	0	0		0	2	1	0	0	0	0	0	3	6	4	0	2	0	0	0	7	3	0	2	3	7
25	0	2	0	0	0	0	0	0	0	0	0	0	0	0	0	0	0	0	4	0	0		0	2	0	0	0	0	0	0	2	5	3	0	2	2	0	0	6	2	0	0	0	7
26	0	2	0	0	0	0	0	0	0	0	0	0	0	0	0	0	0	0	0	0	0		0	3	0	0	0	0	0	0	3	4	2	0	0	2	0	0	4	0	0	0	0	8
27	0	2	0	0	0	0	0	0	0	0	0	0	0	0	0	0	0	0	0	0	0		0	0	0	0	0	0	0	0	3	4	3	0	0	2	0	0	3	2	0	0	0	7
28	0	0	0	0	0	0	0	0	0	0	0	0	0	0	0	0	0	0	0	0	0		0	0	0	0	0	0	0	0	3	2	2	0	0	0	0	0	2	2	0	0	0	4
29	0	0	0	0	0	0	0	0	0	0	0	0	0	0	0	0	0	0	0	0	0		0	0	0	0	0	0	0	0	2	2	1	0	0	0	0	0	0	0	0	0	0	5
30	0	0	0	0	0	0	0	0	0	0	0	0	0	0	0	0	0	0	0	0	0		0	0	0	0	0	0	0	0	3	0	2	0	0	0	0	0	0	2	0	0	0	2
31	0	0	0	0	0	0	0	0	0	0	0	0	0	0	0	0	0	0	0	0	0		0	0	0	0	0	0	0	0	2	0	0	0	0	0	0	0	0	3	0	0	0	4
32	0	0	0	0	0	0	0	0	0	0	0	0	0	0	0	0	0	0	0	0	0		0	0	0	0	0	0	0	0	4	0	0	0	0	0	0	0	0	3	0	0	0	0
33	0	0	0	0	0	0	0	0	0	0	0	0	0	0	0	0	0	0	0	0	0		0	0	0	0	0	0	0	0	3	0	0	0	0	0	0	0	0	2	0	0	0	0
34	0	0	0	0	0	0	0	0	0	0	0	0	0	0	0	0	0	0	0	0	0		0	0	0	0	0	0	0	0	3	0	0	0	0	0	0	0	0	2	0	0	0	0
35	0	0	0	0	0	0	0	0	0	0	0	0	0	0	0	0	0	0	0	0	0		0	0	0	0	0	0	0	0	4	0	0	0	0	0	0	0	0	3	0	0	0	0
36	0	0	0	0	0	0	0	0	0	0	0	0	0	0	0	0	0	0	0	0	0		0	0	0	0	0	0	0	0	4	0	0	0	0	0	0	0	0	2	0	0	0	0
37	0	0	0	0	0	0	0	0	0	0	0	0	0	0	0	0	0	0	0	0	0		0	0	0	0	0	0	0	0	0	0	0	0	0	0	0	0	0	0	0	0	0	0
38	0	0	0	0	0	0	0	0	0	0	0	0	0	0	0	0	0	0	0	0	0		0	0	0	0	0	0	0	0	0	0	0	0	0	0	0	0	0	0	0	0	0	0
39	0	0	0	0	0	0	0	0	0	0	0	0	0	0	0	0	0	0	0	0	0		0	0	0	0	0	0	0	0	0	0	0	0	0	0	0	0	0	0	0	0	0	0
40	0	0	0	0	0	0	0	0	0	0	0	0	0	0	0	0	0	0	0	0	0		0	0	0	0	0	0	0	0	0	0	0	0	0	0	0	0	0	0	0	0	0	0

## Sheet: Figure 4
Figure 4L
Cytokine	Log2fc
CCL19	-2.65992
CCL3/CCL4	-2.47422
CCL21	-2.36922
CCL2	-2.11394
CCL22	-1.98227
CX3CL1	-0.398203
CCL17	-0.29498
CXCL2	-0.0394506
CCL5	0.506676
CCL12	0.695177
CCL11	2.5977
CCL6	3.02816

## Sheet: Figure 5
Figure 4A
CD
60.6897	48.84
57.2317	42.5967
55.6413	49.1867
52.6227	54.3235
	43.3373
Figure 4E
CD	PLX
39.1595	9.80352
21.9371	6.44279
51.6118	17.5273
24.2346	18.3456
Figure 4F
CD	PLX
33.2211	24.4924
21.6847	7.68886
34.1492	6.05429
30.1742	10.2456
Figure 4L
CD	PLX
25.3	56.25
17.6	43.95
13.6	37.75
13.25	39
Figure 4O
CD	PLX
12.85	49.15
4.25	25
5.15	15.5
7.4	20.13

## Sheet: Figure 6
Figure 6K
GPNMB+IBA1+	GPNMB+IBA1-
4.797	10.2647
1.99214	11.551
4.6383	13.8716
1.96078	5.04971
6.40432
6.79779
Figure 6L
CD	PLX
1.96078	4.797
6.40432	1.99214
6.79779	4.6383

## Sheet: Sup Figure 1
Sup 1A
CD	PLX
31.2605	5.07501
33.8753	13.4732
48.3711	9.3685
30.1178	6.39136
	Sup 1B
	CD			PLX
Macrophage	10248	8974	10541	13321	17238	15327
B	752	346	610	673	427	795
T	2040	2118	2290	2486	1857	1975
NK	523	565	617	558	867	916
Neutrophil	1674	3294	866	1625	2287	4680

## Sheet: Sup Figure 2
	Sup 2B
	CD				PLX
B cells	60.3633	52.5709	26.3389	54.913	54.1092	41.6807	41.5946	36.5469
CD4 T cells	10.9976	17.7216	22.8161	13.5539	12.4999	16.5738	16.3129	14.8836
CD8 T cells	10.3387	12.4601	9.80356	8.82099	11.747	9.08052	11.6123	8.6618
Myeloid cells	9.45314	5.92642	11.5899	9.93843	6.92932	13.3738	12.4353	11.4924
NK cells	2.41997	2.01241	4.67734	2.91365	3.18243	6.03294	4.68946	0.933394
Neutrophil	0.584523	0.217199	0.0858357	0.578729	0.756422	0.599357	1.15667	0.0786283
Sup 2C
CD	PLX
4.14383	0.665891
5.83392	1.65646
2.55487	0.679675
3.57682	1.71775

## Sheet: Sup Figure 3
Sup 3C
CD4		CD8
CD	PLX	CD	PLX
18.681	32.314	63.7318	51.5789
19.608	21.0165	56.3775	47.7753
17.8355	23.438	55.5256	55.1089
21.235	27.66	55.754	51.7407

## Sheet: Sup Figure 4
Sup 4B
CD	PLX
29.4798	11.8011
31.3366	21.3426
34.2312	27.4817
36.1446	30.1431
Sup 4C
CD4		CD8
CD	PLX	CD	PLX
18.788	6.08686	63.7318	51.5789
17.6668	15.5963	56.3775	47.7753
19.0071	10.1965	55.5256	55.1089
20.1521	15.1448	55.754	51.7407
Sup 4G
IBA1+ GPNMB+ cells	IBA1- GPNMB- cells
82.2	48.87
68.88	58.57
73.62	50.6
73.89	58.09
Sup 4H
CD	PLX
5.69196	7.8712
1.3563	9.48505
6.70183	10.6274
5.5345	8.73016
5.61984

## Sheet: Sup Figure 6
Sup 6C
CD	PLX
44.3893	58.342
39.1427	58.342
37.0845	23.4243
34.8645	31.0673
29.4102
