# Supplementary material for: Repopulating Microglia Suppress Peripheral Immune Cell Infiltration to Promote Poststroke Recovery
Source: CNS Neurosci Ther. 2025 Sep 10;31(9):e70565. doi: 10.1111/cns.70565 (PMC12423550; doi:10.1111/cns.70565)
Supplement: Supplementary file 3 — Table S2: cns70565‐sup‐0003‐TableS2.xlsx. [file CNS-31-e70565-s001.xlsx]

## Sheet: Sheet1
Group	Surgery	Timepoint	Treatment	Number enrolled	Mortality (%)
CD	tMCAO	5	Control diet 5 days	15	13.33
PLX	tMCAO	5	PLX5622 5 days	15	6.67
CD	tMCAO	14	Control diet 14 days	25	12
PLX	tMCAO	14	PLX5622 7 days, Control diet 14 days	25	8
