# Supplementary material for: Repopulating Microglia Suppress Peripheral Immune Cell Infiltration to Promote Poststroke Recovery
Source: CNS Neurosci Ther. 2025 Sep 10;31(9):e70565. doi: 10.1111/cns.70565 (PMC12423550; doi:10.1111/cns.70565)
Supplement: Supplementary file 4 — Table S3: cns70565‐sup‐0004‐TableS3.xlsx. [file CNS-31-e70565-s005.xlsx]

## Sheet: Microglia_inflammation
GOBP_NEGATIVE_REGULATION_OF_NEUROINFLAMMATORY_RESPONSE	GOBP_NEGATIVE_REGULATION_OF_CYTOKINESIS	GOBP_NEGATIVE_REGULATION_OF_CYTOKINE_PRODUCTION_INVOLVED_IN_INFLAMMATORY_RESPONSE	GOBP_CHRONIC_INFLAMMATORY_RESPONSE	GOCC_INFLAMMASOME_COMPLEX	GOBP_POSITIVE_REGULATION_OF_NEUROINFLAMMATORY_RESPONSE	HP_NEUROINFLAMMATION	GOBP_POSITIVE_REGULATION_OF_INFLAMMATORY_RESPONSE
Cd200	Aurkb	Abcd1	Adora2b	Aim2	Ccl3	C4b	Abcc1
Cd200r1	Chmp4c	Abcd2	Ccl5	Casp1	Ctsc	Ccr1	Ace
Cst7	E2f7	Adcy7	Cxcl13	Casp12	Il18	Erap1	Adam8
Cx3cl1	E2f8	Apod	Cyp19a1	Casp4	Il1b	Fas	Adora2b
Grn	Tex14	Appl2	Foxp3	Casp4	Il33	Gm8909	Agt
Igf1	Vps4a	Chid1	Ido1	Ddx3x	Il6	H2-D1	Agtr1a
Il4	Zfyve19	Cuedc2	Il10	Dhx33	Lrrk2	H2-M2	Alox5ap
Ldlr		Ephb2	Il4	Gsdmd	Mmp8	H2-Q10	App
Nr1d1		Ezh2	Lta	Mefv	Nupr1	H2-Q7	Btk
Ptprc		F2	S100a8	Naip2	Plcg2	Il10	C2cd4a
Syt11		Il1r2	S100a9	Nlrc4	Stap1	Il12a	C2cd4b
Tafa3		Lilrb4b	Thbs1	Nlrp1a	Tafa3	Il23r	C3
Tnfrsf1b		Macir	Tnf	Nlrp3	Tnf	Klrc3	Camk2n1
Trem2		Mefv	Tnfaip3	Nlrp6	Trem2	Mefv	Casp1
		Nlrc3	Unc13d	Nlrp9a	Ttbk1	Nlrp3	Ccl1
		Nlrp2	Vcam1	Nlrp9b		Nod2	Ccl24
		Pdcd4	Vnn1	Pycard		Polg	Ccl3
		Pla2g10				Stat4	Ccn4
		Ppara				Tk2	Ccr2
		Ceacam1				Tlr4	Ccr7
		Pycard				Ubac2	Cd28
		Sirpa					Cd47
		Trem2					Cd81
		Zc3h12a					Cdk19
							Cebpa
							Cebpb
							Clock
							Cnr1
							Creb3l3
							Ctsc
							Cx3cl1
							Ddt
							Dhx9
							Ets1
							Fabp4
							Fem1a
							Ffar2
							Ffar3
							Gpr4
							Gprc5b
							Gpsm3
							Grn
							H2-T23
							Hyal2
							Ido1
							Ifi35
							Ifng
							Il12b
							Il15
							Il16
							Il17ra
							Il18
							Il1b
							Il1rl1
							Il2
							Il21
							Il23a
							Il33
							Il6
							Il6st
							Itga2
							Jak2
							Kars
							Lbp
							Ldlr
							Lgals1
							Lilra5
							Lpl
							Lrrk2
							Lta
							Mapk13
							Mdk
							Mgst2
							Mmp8
							Napepld
							Nfkbia
							Nfkbiz
							Ninj1
							Nkg7
							Nlrp1a
							Nlrp10
							Nlrp12
							Nmi
							Npy5r
							Nupr1
							Osm
							Osmr
							Park7
							Pdcd4
							Pde2a
							Pik3cg
							Pla2g2a
							Pla2g3
							Pla2g7
							Plcg2
							Ptger3
							Ptger4
							Ptgs2
							Pycard
							Ripk1
							Rps19
							S100a8
							S100a9
							Serpine1
							Setd4
							Snca
							Snx4
							Stap1
							Stat5b
							Sucnr1
							Tafa3
							Tlr2
							Tlr3
							Tlr4
							Tlr7
							Tlr9
							Tnf
							Tnfrsf11a
							Tnfrsf1a
							Tnfsf11
							Tnfsf4
							Tnip1
							Tradd
							Trem2
							Trpv4
							Tslp
							Ttbk1
							Vamp7
							Vamp8
							Wnt5a
							Zbp1
							Zp3

## Sheet: Microglia_chemokine
GOBP_NEUTROPHIL_CHEMOTAXIS	GOBP_POSITIVE_REGULATION_OF_LYMPHOCYTE_CHEMOTAXIS	GOBP_POSITIVE_REGULATION_OF_CHEMOKINE_PRODUCTION	GOBP_POSITIVE_REGULATION_OF_NATURAL_KILLER_CELL_CHEMOTAXIS	GOBP_REGULATION_OF_LEUKOCYTE_CHEMOTAXIS	GOBP_REGULATION_OF_LYMPHOCYTE_CHEMOTAXIS	GOBP_REGULATION_OF_NEUTROPHIL_CHEMOTAXIS
Bsg	Adam10	Adam17	Ccl3	Adam10	Adam10	Bst1
Bst1	Adam17	Adcyap1	Ccl4	Adam17	Adam17	C1qbp
C1qbp	Ccl21a	Adipoq	Ccl5	Aif1	Ccl2	C3ar1
C3ar1	Ccl27a	Adora2b	Ccl7	Akirin1	Ccl21a	C5ar1
C5ar1	Ccl3	Ager	Xcl1	Ano6	Ccl27a	C5ar2
C5ar2	Ccl4	Aif1		Bst1	Ccl3	Camk1d
Camk1d	Ccl5	Aire		C1qbp	Ccl4	Ccl19
Ccl1	Ccl7	Alox8		C3ar1	Ccl5	Ccl21a
Ccl11	Ccr2	App		Hc	Ccl7	Ccr7
Ccl11	Cxcl13	Hc		C5ar1	Ccr2	Cd74
Ccl6	Oxsr1	Card9		C5ar2	Cxcl10	Dapk2
Ccl9	Ptk2b	Cd74		Calr	Cxcl13	Dnm1l
Ccl17	Stk39	Cd84		Camk1d	Klrk1	Dpp4
Ccl3	Tmem102	Chia1		Ccl1	Oxsr1	Edn1
Ccl19	Tnfsf14	Clec7a		Ccl19	Padi2	Il23a
Ccl2	Wnk1	Csf1r		Ccl2	Ptk2b	Jam3
Ccl20	Wnt5a	Ddx3x		Ccl21a	Slc8b1	Lbp
Ccl21a	Xcl1	Defb25		Ccl27a	Stk39	Mcu
Ccl22	Xcl1	Egr1		Ccl3	Tmem102	Mdk
Ccl9		Eif2ak2		Ccl4	Tnfsf14	Mospd2
Ccl24		F2rl1		Ccl5	Wnk1	Mpp1
Ccl25		Ffar2		Ccl7	Wnt5a	Nckap1l
Ccl26		Ffar3		Ccn3	Xcl1	Nod2
Ccl3		Havcr2		Ccr1	Xcl1	Rac1
Ccl3		Hif1a		Ccr2		Rac2
Ccl4		Hmgb1		Ccr6		Ripor2
Ccl5		Hmox1		Ccr7		Slit2
Ccl7		Ifng		Cd74		Thbs4
Ccl12		Il17a		Cmklr1		Tirap
Ccr7		Il17f		Creb3		Tnfaip6
Cd300c		Il17ra		Csf1		Xcl1
Cd300c2		Il18		Csf1r
Cd74		Il1b		Cx3cr1
Cklf		Il1rl1		Cxcl10
Csf3r		Il33		Cxcl12
Cx3cl1		Il4ra		Cxcl13
Cxadr		Il6		Cxcl17
Cxcl1		Il6ra		Cyp19a1
Cxcl2		Il7		Dapk2
Cxcl3		Lbp		Ddt
Cxcl10		Lgals9		Defb25
Cxcl11		Lpl		Dnm1l
Cxcl13		Mavs		Dpp4
Cxcl1		Mbp		Dusp1
Cxcl2		Mcoln2		Edn1
Cxcl5		Mif		Edn2
Cxcl5		Myd88		Edn3
Cxcl9		Nod2		F2rl1
Cxcr1		Oas1a		F7
Cxcr2		Oas1g		Fpr2
Dapk2		Oas3		Gas6
Dnm1l		Pycard		Gpr18
Dpp4		Ripk2		Gpsm3
Edn1		Selenok		Grem1
Edn2		Syk		Hmgb1
Edn3		Ticam1		Il12a
Fcer1g		Tirap		Il23a
Gbf1		Tlr2		Il34
Il1b		Tlr3		Il4
Il23a		Tlr4		Il6
Itga1		Tlr7		Il6ra
Itga9		Tlr9		Jam3
Itgb2		Tnf		Klrk1
Jam3		Tnfsf4		Lbp
Jaml		Trim32		Lgals9
Lbp		Trpv4		Lgmn
Lgals3		Tslp		Lyn
Mcu		Twist1		Mapk1
Mdk		Wnt5a		Mapk3
Mospd2				Mcu
Mpp1				Mdk
Nckap1l				Nbl1
Nod2				Mif
Pde4b				Mmp28
Pf4				Mospd2
Pf4				Mpp1
Pik3cd				Mstn
Pik3cg				Mtus1
Pikfyve				Nbl1
Pip5k1c				Nckap1l
Pla2g1b				Nod2
Ppbp				Oxsr1
Ppia				Padi2
Ppib				Pgf
Prex1				Pla2g7
Rac1				Prss56
Rac2				Ptk2
Ripor2				Ptk2b
S100a8				Ptn
S100a9				Rac1
Saa1				Rac2
Saa2				Rarres2
Slit2				Rin3
Srp54a				Ripor2
Syk				S100a14
Tgfb2				Serpine1
Thbs4				Slamf1
Tirap				Slamf8
Tnfaip6				Slc8b1
Trem1				Slit2
Vav1				Spi1
Vav3				Stap1
Xcl1				Stk39
Xcl1				Swap70
				Thbs1
				Thbs4
				Tirap
				Tmem102
				Tnfaip6
				Tnfsf14
				Trpv4
				Vegfa
				Vegfb
				Vegfc
				Vegfd
				Wnk1
				Wnt5a
				Xcl1
				Xcl1
				Zfp580

## Sheet: Neutrophil_genelist
GOBP_REGULATION_OF_NEUTROPHIL_DEGRANULATION	GOBP_NEUTROPHIL_APOPTOTIC_PROCESS	GOBP_INTERFERON_ALPHA_PRODUCTION
Bcr	Anxa1	Chuk
Cd177	Hcar2	Ddx3x
Itgam	Il6	Rigi
Itgb2	Itpkb	Dhx36
Pram1	Pik3cb	Dhx9
Ptafr	Pik3cd	Havcr2
Spi1	Slc7a11	Hspd1
Syk	Anxa1	Ifih1
	Hcar2	Il10
	Il6	Irf3
	Itpkb	Irf5
	Pik3cb	Irf7
	Pik3cd	Lilra6
	Slc7a11	Pira12
		Pira13
		Pira2
		Mavs
		Mmp12
		Nlrc3
		Nmi
		Ptprs
		Ripk2
		Setd2
		Stat1
		Tbk1
		Tlr3
		Tlr4
		Tlr7
		Tlr8
		Tlr9

## Sheet: MF_genelist
GOBP_ANTIGEN_PROCESSING_AND_PRESENTATION	GOBP_INTERFERON_ALPHA_PRODUCTION	GOBP_MACROPHAGE_APOPTOTIC_PROCESS	Phagocytosis
Abcb9	Chuk	Ccr5	Cd1d1
Ace	Ddx3x	Cdkn2a	Serpine1
Ap3b1	Rigi	Ctsl	Clec7a
Ap3d1	Dhx36	Ghsr	Anxa1
Arl8b	Dhx9	Irf3	Axl
Atg5	Havcr2	Irf7	Prkcd
Azgp1	Hspd1	Mef2c	Mertk
B2m	Ifih1	Nod2	Trem2
Calr	Il10	Plekho2	Apoe
Ccl19	Irf3	Selenos	Scarb1
Ccl21a	Irf5	Sirt1	Cd300a
Ccr7	Irf7	St6gal1	Pparg
Cd1d1	Lilra6	Tcp1	C3
Cd209b	Pira12
Cd68	Pira13
Cd74	Pira2
Cd8a	Mavs
Clec4a3	Mmp12
Cd209b	Nlrc3
Ctsd	Nmi
Ctse	Ptprs
Ctsf	Ripk2
Ctsh	Setd2
Ctsl	Stat1
Ctss	Tbk1
Ctsl	Tlr3
Dnm2	Tlr4
Erap1	Tlr7
Ext1	Tlr8
Fcer1g	Tlr9
Fcgr2b
Fgl2
Gba
Hfe
H2-Q10
H2-Q7
Gm8909
H2-D1
H2-M2
H2-Q10
H2-Q7
H2-Q10
H2-Q7
H2-DMa
H2-DMb1
H2-Oa
H2-Ob
H2-Aa
H2-Aa
H2-Ab1
H2-Ab1
H2-Ea
H2-Eb1
H2-Eb1
H2-T23
H2-M3
H2-Q1
H2-Q2
H2-M3
H2-Q10
H2-Q7
Icam1
Ide
Ifi30
Ikbkb
Kdm5d
Lgmn
Pirb
Lnpep
Marchf1
Marchf8
Mfsd6
Mr1
Nod1
Nod2
Pdia3
Pikfyve
Psmb8
Psme1
Pycard
Rab10
Rab27a
Rab32
Rab33a
Rab34
Rab35
Rab3b
Rab3c
Rab4a
Rab5b
Rab6a
Rab8b
Relb
Rftn1
Sar1b
Slc11a1
Tap1
Tap2
Tapbp
Tapbpl
Thbs1
Traf6
Trem2
Trex1
Was
Wdfy4
Ythdf1

## Sheet: Tcells_genelist
GOBP_REGULATION_OF_T_CELL_APOPTOTIC_PROCESS	T_exhausted	T_effector	T_central_memory
Ada	Pdcd1	Batf3	Ccr7
Adam8	Lag3	Il2ra	Tcf7
Arg2	Havcr2	Ifng	Cd69
Bmp4	Cd244	Irf4	Nr4a1
Ccl5	Cd160	Myc	Gata3
Cd27	Il10r	Slc7a1	Tbx21
Cd274	Eomes	Xcl1	Myadm
Dock8	Nr4a2	Gzmb
Efna1	Ptger4	Ccl3
Fadd	Tox	Ccl4
Gimap8	Tox2	Il2
Gpam	Tigit	Prf1
Hif1a	Ctla4	Nkg7
Ido1	Entpd1	Gnly
Il7r
Jak3
Lgals3
Lgals9
Pdcd1
Pip
Prelid1
Prkcq
Ptcra
Rag1
Ripk3
Slc46a2
St3gal1
Trp53
Tsc22d3
Wnt5a
Zc3h8

## Sheet: Microglia_genelist
Resting Microglia	M1 Microglia	Repair	Inflammation
P2ry13	Il1b	Ccr5	Nos2
Fcrls	Il6	Tgm2	Cd80
Ecscr	Cd36	Cxcl2	Cd86
Rnase4	Cd40	Kdr	Itgam
Slc2a5	Cd68	Vegfa	Cd36
P2ry12	Cd86	Ptprz1	Cd40
Olfml3	Ccl2	Fgf1	Cd68
Siglech	Ccl4	Inhbb	Ccl2
	Cxcl10	Lif	Ccl4
	Tnf	Timp1	Cxcl1
	Tlr2	Gdnf	Cxcl10
	Tlr4	Lifr	Il1b
		Il1b	Il6
		Ptn	Il12
		Grn	Il18
		Cspg4	Bcl2a1a
		Spp1	Bcl2a1b
		Igf1	Pycard
		Bdnf	Txnip
		Apoc1	Myd88
		S100a11	Hsp90b1
		Lgals3	Hsp90ab1
		Lgals1	Casp1
		Gpnmb	Ciita
		NA	Ctsb
		NA	Irf2
		NA	Nlrp3
		NA	Arg1

## Sheet: CD4+Treg genelist
anti-inflammation	negative regulation of neuroinflammation	negative regulation of acute inflammation	negative regulation of chronic inflammation	negative regulation of cytokine production	GOBP_POSITIVE_REGULATION_OF_VASCULAR_WOUND_HEALING	GOBP_POSITIVE_REGULATION_OF_WOUND_HEALING	GOBP_VASCULAR_WOUND_HEALING	GOBP_WOUND_HEALING	GOBP_WOUND_HEALING_INVOLVED_IN_INFLAMMATORY_RESPONSE
Abr	Cd200	Adcyap1	Cx3cr1	Abcd1	Cxcr4	Actg1	Adipor2	Abat	Abi3bp
Acod1	Cd200r1	Adora1	Cyp19a1	Abcd2	Foxc2	Adra2a	Alox5	Abcc8	Ccr2
Acp5	Cst7	Ash1l	Il10	Adcy7	Vegfb	Ano6	Cxcr4	Abi3bp	Cd44
Ada	Cx3cl1	Fcgr2b	Il4	Apod	Xbp1	Anxa1	Foxc2	Acta2	Clec10a
Adcyap1	Gm17783	Gstp1	Foxp3	Appl2	Smoc2	Apoh	Gata2	Actg1	F2r
Adipoq	Gm609	Il20rb	Tnfaip3	Chid1		Arfgef1	Hpse	Acvrl1	Hif1a
Adora1	Grn	Il4		Cuedc2		Ccl2	Kdr	Adamts13	Hmox1
Adora2a	Igf1	Nlrp3		Ephb2		Ccn4	Ndnf	Adamts18	Il1a
Adrb2	Ldlr	Npy		Ezh2		Cd36	Serpine1	Adipor2	Pparg
Alox5	Nr1d1	Npy5r		F2		Cldn1	Slc12a2	Adra2a	Timp1
Aoah	Pparg	Pparg		Il1r2		Cldn13	Smoc2	Adra2b	Tlr4
Apoa1	Syt11	Selenos		Lilrb4a		Cldn3	Tafa5	Adra2c
Apoe	Tafa3	Spn		Lilrb4b		Cldn4	Tnf	Adrb1
Ash1l	Tnfrsf1b			Macir		Clec7a	Vegfa	Adrb2
Bcr	Trem2			Mefv		Cpb2	Vegfb	Adtrp
C1qtnf12				Nlrc3		Cxcr4	Xbp1	Ahnak
C1qtnf3				Pdcd4		Ddr2		Ajap1
Calcrl				Pla2g10		Dmtn		Ajuba
Ccn3				Ppara		Duox1		Alox12
Cd200				Pycard		Duox2		Alox15
Cd200r1				Sirpa		Emilin2		Alox5
Cd24a				Spink7		Enpp4		Ano6
Cd276				Trem2		F12		Anxa1
Cd44				Zc3h12a		F2		Anxa2
Cdh5						F2r		Anxa5
Chrna7						F3		Anxa6
Cnr2						F7		Anxa8
Cst7						Fermt1		Ap3b1
Ctla2a						Fermt2		Apoe
Cx3cl1						Foxc2		Apoh
Cx3cr1						Hbegf		Aqp1
Cxcl17						Hmgb1		Arfgef1
Cyld						Hpse		Arhgap24
Cyp19a1						Hras		Arhgap35
Dusp10						Hrg		Arhgef19
Enpp3						Insl3		Arl8b
Ets1						Itgb1		Axl
Fcgr2b						Kank1		B4galt1
Fem1a						Klrh1		BC004004
Fem1al						Mtor		BC024139
Ffar4						Mylk		Blk
Fndc4						Nfe2l2		Bloc1s3
Foxf1						Plat		Bloc1s4
Foxp3						Plau		Bloc1s6
Gata3						Plpp3		Bnc1
Ghrl						Prdx2		C1galt1c1
Ghsr						Prkce		C1qtnf1
Git1						Ptger4		C3
Gm17783						Ptk2		C9
Gm609						Reg3a		Cadm4
Gper1						Reg3g		Carmil2
Gpr17						Rreb1		Cask
Gpr31b						S100a9		Cav1
Gps2						Serpine1		Cav3
Gpx1						Serpinf2		Ccl2
Gpx2						Smoc2		Ccm2l
Grn						St3gal4		Ccn1
Gstp1						Tbxa2r		Ccn4
Hamp						Thbs1		Ccr2
Hgf						Vegfb		Cd109
Ier3						Vtn		Cd151
Igf1						Xbp1		Cd34
Il10								Cd36
Il12b								Cd40lg
Il13								Cd44
Il2								Cd9
Il20rb								Cdkn1a
Il22								Ceacam1
Il22ra2								Celsr1
Il2ra								Cfh
Il4								Cflar
Isl1								Chmp1a
Krt1								Chmp2a
Ldlr								Chmp2b
Lgals9								Chmp4b
Lpcat3								Chmp4c
Lrfn5								Chmp5
Macir								Chmp6
Mdk								Chmp7
Mefv								Clasp1
Metrnl								Clasp2
Mfhas1								Cldn1
Mir147								Cldn13
Mir7578								Cldn19
Mkrn2								Cldn3
Muc19								Cldn4
Mvk								Clec10a
Ndfip1								Clec7a
Nfkb1								Cnn2
Nlrc3								Col1a1
Nlrp12								Col3a1
Nlrp3								Col5a1
Nlrp6								Comp
Nlrx1								Coro1b
Nod2								Cpb2
Npy								Crk
Npy5r								Crp
Nr1d1								Ctsg
Nr1d2								Cx3cl1
Nr1h3								Cxadr
Nr1h4								Cxcr4
Nt5e								Dcbld2
Otulin								Ddr1
Pbk								Ddr2
Pglyrp1								Dmtn
Pla2g10								Drd5
Pla2g5								Dsp
Ppara								Dst
Ppard								Dtnbp1
Pparg								Duox1
Proc								Duox2
Psma1								Dysf
Psmb4								Elk3
Ptger4								Emilin2
Ptgis								Eng
Ptpn2								Enpp4
Rabgef1								Entpd1
Rb1								Entpd2
Rora								Epb41l4b
Rps19								Ephb2
Selenos								Eppk1
Serpinf1								Erbb2
Sharpin								Evl
Siglece								Evpl
Siglecg								Ext1
Slamf8								F10
Slit2								F11
Smad3								F11r
Smpdl3b								F12
Socs3								F13a1
Socs5								F13b
Sod1								F2
Spn								F2r
Syt11								F2rl1
Tafa3								F2rl2
Tff2								F2rl3
Tnfaip3								F3
Tnfaip6								F5
Tnfaip8l2								F7
Tnfrsf1a								F8
Tnfrsf1b								F9
Trem2								Fbln1
Tyro3								Fcer1g
Uaca								Fer1l5
Vps35								Fermt1
Wfdc1								Fermt2
Zfp36								Fermt3
Abcd1								Fga
Abcd2								Fgb
Adcy7								Fgf1
Apod								Fgf10
Appl2								Fgf2
Chid1								Fgf7
Cuedc2								Fgfr1op2
Ephb2								Fgg
Ezh2								Fkbp10
F2								Flna
Il1r2								Fn1
Lilrb4a								Fntb
Lilrb4b								Foxa2
Pdcd4								Foxc2
Pycard								Fundc2
Sirpa								Fzd6
Spink7								Fzd7
Zc3h12a								Gas6
								Gata1
								Gata2
								Gata4
								Gja1
								Gna13
								Gnas
								Gp1ba
								Gp1bb
								Gp5
								Gp6
								Gp9
								Gpr4
								Gpx1
								Grhl3
								Hbegf
								Hgfac
								Hif1a
								Hmgb1
								Hmgcr
								Hmox1
								Hnf4a
								Hps1
								Hps4
								Hps5
								Hps6
								Hpse
								Hras
								Hrg
								Igf1
								Il1a
								Il6
								Il6ra
								Insl3
								Itgb1
								Itgb3
								Itgb6
								Jak2
								Jaml
								Kank1
								Kdr
								Klkb1
								Klrh1
								Kng1
								Kng2
								Krt6a
								Lilrb4a
								Lnpk
								Lox
								Lrg1
								Lyn
								Lyst
								Macf1
								Map3k1
								Mertk
								Mfsd2b
								Mia3
								Mmp12
								Mmrn1
								Mpig6b
								Mrtfa
								Msx2
								Mtor
								Muc16
								Mustn1
								Myh10
								Myh2
								Myh9
								Mylk
								Myof
								Myoz1
								Naca
								Nbeal2
								Ndnf
								Nf1
								Nfe2l2
								Nlrp6
								Nog
								Notch2
								Nrg1
								P2rx1
								P2ry1
								P2ry12
								Pak1
								Papss2
								Pard3
								Pdcd10
								Pdgfa
								Pdgfb
								Pdgfra
								Pdpn
								Pear1
								Pecam1
								Pf4
								Phldb2
								Pik3cb
								Pip5k1c
								Pla2g4a
								Plat
								Plau
								Plaur
								Plec
								Plek
								Plet1
								Plg
								Plpp3
								Pou2f3
								Ppara
								Ppard
								Pparg
								Ppia
								Ppl
								Prcp
								Prdx2
								Prkca
								Prkcd
								Prkce
								Prkcq
								Prkg1
								Proc
								Procr
								Pros1
								Proz
								Prss56
								Psg23
								Pten
								Ptger3
								Ptger4
								Ptk2
								Ptk7
								Ptpn6
								Ptprj
								Rab27a
								Rab3a
								Rap2b
								Reg3a
								Reg3g
								Rreb1
								S100a10
								S100a9
								Scnn1b
								Scnn1g
								Scrib
								Sdc1
								Sdc4
								Selp
								Serpina10
								Serpinb2
								Serpinc1
								Serpind1
								Serpine1
								Serpine2
								Serpinf2
								Serping1
								Sh2b3
								Shh
								Slc11a1
								Slc12a2
								Slc4a1
								Slc7a11
								Smad3
								Smad4
								Smoc2
								Smpd1
								Snai2
								Srf
								Srsf6
								St3gal4
								Stard13
								Stxbp1
								Stxbp3
								Syk
								Syt11
								Syt7
								Sytl4
								Tafa5
								Tbxa2r
								Tec
								Tfpi
								Tfpi2
								Tgfb1
								Tgfb2
								Thbd
								Thbs1
								Timp1
								Tlr4
								Tmeff2
								Tnf
								Tnfrsf12a
								Tor1a
								Tpm1
								Tpsab1
								Treml1
								Trim72
								Tsku
								Tspan32
								Tspan8
								Txk
								Tyro3
								Ubash3a
								Ubash3b
								Vangl2
								Vegfa
								Vegfb
								Vil1
								Vkorc1
								Vps33b
								Vps4a
								Vps4b
								Vtn
								Vwf
								Wfdc1
								Wnt3a
								Wnt4
								Wnt5a
								Wnt7a
								Xbp1
								Yap1
