# Supplementary material for: Repopulating Microglia Suppress Peripheral Immune Cell Infiltration to Promote Poststroke Recovery
Source: CNS Neurosci Ther. 2025 Sep 10;31(9):e70565. doi: 10.1111/cns.70565 (PMC12423550; doi:10.1111/cns.70565)
Supplement: Supplementary file 5 — Table S4: cns70565‐sup‐0004‐TableS4.xlsx. [file CNS-31-e70565-s003.xlsx]

## Sheet: whole brain 14dpi DEGs
	p_val	avg_log2FC	pct.1	pct.2	p_val_adj	cluster	gene
Gpr34	0	3.72992	0.925	0.217	0	microglia	Gpr34
Ptgs1	0	3.39475	0.819	0.156	0	microglia	Ptgs1
Plxdc2	0	2.58408	0.918	0.275	0	microglia	Plxdc2
P2ry12	0	3.94525	0.854	0.225	0	microglia	P2ry12
Tmem119	0	3.62541	0.844	0.218	0	microglia	Tmem119
Siglech	0	3.70653	0.754	0.131	0	microglia	Siglech
Cfh	0	2.00941	0.845	0.226	0	microglia	Cfh
Golm1	0	2.83147	0.829	0.232	0	microglia	Golm1
Lag3	0	2.72986	0.82	0.231	0	microglia	Lag3
Ltc4s	0	2.84447	0.851	0.264	0	microglia	Ltc4s
P2ry13	0	3.2136	0.715	0.141	0	microglia	P2ry13
Slco2b1	0	2.08452	0.789	0.221	0	microglia	Slco2b1
Gpr84	0	3.41737	0.708	0.141	0	microglia	Gpr84
Hpgds	0	2.01602	0.892	0.327	0	microglia	Hpgds
Pde3b	0	2.75315	0.711	0.148	0	microglia	Pde3b
Lair1	0	2.45239	0.902	0.351	0	microglia	Lair1
Serpine2	0	2.29654	0.931	0.384	0	microglia	Serpine2
Cx3cr1	0	3.14064	0.94	0.397	0	microglia	Cx3cr1
Nav3	0	3.09736	0.624	0.082	0	microglia	Nav3
Ppfia4	0	2.30436	0.851	0.311	0	microglia	Ppfia4
Lpcat2	0	2.41039	0.923	0.4	0	microglia	Lpcat2
Pmp22	0	1.71883	0.842	0.321	0	microglia	Pmp22
Itgam	0	2.22894	0.894	0.382	0	microglia	Itgam
Sall1	0	3.19794	0.59	0.081	0	microglia	Sall1
F11r	0	1.99901	0.825	0.317	0	microglia	F11r
Cd33	0	1.53387	0.763	0.255	0	microglia	Cd33
Rnase4	0	1.89868	0.887	0.381	0	microglia	Rnase4
Olfml3	0	3.31039	0.969	0.464	0	microglia	Olfml3
Hpgd	0	2.40164	0.632	0.133	0	microglia	Hpgd
Ecscr	0	2.07067	0.652	0.153	0	microglia	Ecscr
Daglb	0	2.07305	0.822	0.325	0	microglia	Daglb
Cd180	0	2.16889	0.789	0.293	0	microglia	Cd180
Fcgr1	0	1.3236	0.916	0.421	0	microglia	Fcgr1
Pou2f2	0	2.0683	0.819	0.324	0	microglia	Pou2f2
P2ry6	0	1.8734	0.813	0.318	0	microglia	P2ry6
Xlr	0	2.64766	0.583	0.089	0	microglia	Xlr
Mafb	0	1.66087	0.898	0.41	0	microglia	Mafb
Tanc2	0	2.66855	0.629	0.142	0	microglia	Tanc2
Itgb5	0	2.13614	0.921	0.435	0	microglia	Itgb5
Pla2g15	0	1.77266	0.776	0.293	0	microglia	Pla2g15
Mertk	0	1.75868	0.776	0.296	0	microglia	Mertk
Tgfbr1	0	2.15459	0.844	0.364	0	microglia	Tgfbr1
Rab3il1	0	1.83827	0.738	0.262	0	microglia	Rab3il1
C3ar1	0	1.16511	0.809	0.334	0	microglia	C3ar1
Adgre1	0	1.28156	0.802	0.327	0	microglia	Adgre1
Havcr2	0	2.20107	0.691	0.216	0	microglia	Havcr2
Blnk	0	1.66831	0.744	0.269	0	microglia	Blnk
Tbxas1	0	1.90383	0.753	0.279	0	microglia	Tbxas1
Fgd2	0	2.2664	0.703	0.229	0	microglia	Fgd2
Spint1	0	2.88636	0.558	0.085	0	microglia	Spint1
Ccl12	0	2.56994	0.728	0.255	0	microglia	Ccl12
Pros1	0	1.75005	0.707	0.235	0	microglia	Pros1
Cd86	0	1.55575	0.819	0.348	0	microglia	Cd86
Ctsf	0	1.73384	0.697	0.226	0	microglia	Ctsf
Fcgr3	0	2.0285	0.946	0.476	0	microglia	Fcgr3
Zfhx3	0	2.04361	0.733	0.263	0	microglia	Zfhx3
Pld4	0	1.58565	0.917	0.45	0	microglia	Pld4
Irf8	0	1.31058	0.921	0.461	0	microglia	Irf8
Fcgr2b	0	1.41077	0.843	0.383	0	microglia	Fcgr2b
Arsb	0	2.11672	0.706	0.246	0	microglia	Arsb
Slc7a8	0	2.23045	0.67	0.212	0	microglia	Slc7a8
Ldhb	0	1.11928	0.898	0.44	0	microglia	Ldhb
Adap2	0	1.49168	0.749	0.293	0	microglia	Adap2
Rhoh	0	1.68881	0.75	0.296	0	microglia	Rhoh
Chst1	0	1.83004	0.605	0.152	0	microglia	Chst1
Rtn4rl1	0	2.72521	0.552	0.1	0	microglia	Rtn4rl1
Abi3	0	1.68202	0.847	0.396	0	microglia	Abi3
Mef2c	0	1.94756	0.907	0.46	0	microglia	Mef2c
Ang	0	1.82244	0.699	0.253	0	microglia	Ang
Crybb1	0	3.65407	0.512	0.068	0	microglia	Crybb1
Capn3	0	3.74305	0.488	0.047	0	microglia	Capn3
Cadm1	0	1.1204	0.702	0.262	0	microglia	Cadm1
Syngr1	0	1.8511	0.946	0.508	0	microglia	Syngr1
Slamf9	0	1.93305	0.65	0.213	0	microglia	Slamf9
Cd300c2	0	1.1598	0.926	0.489	0	microglia	Cd300c2
St3gal6	0	0.745906	0.737	0.302	0	microglia	St3gal6
Asph	0	1.49845	0.774	0.34	0	microglia	Asph
Cd34	0	0.453092	0.671	0.238	0	microglia	Cd34
Cd37	0	1.61243	0.909	0.476	0	microglia	Cd37
Tmem86a	0	1.12383	0.858	0.425	0	microglia	Tmem86a
Cd84	0	1.05466	0.848	0.417	0	microglia	Cd84
Lrrc3	0	4.02343	0.472	0.041	0	microglia	Lrrc3
Hk2	0	2.06272	0.64	0.21	0	microglia	Hk2
Gna15	0	2.12544	0.637	0.207	0	microglia	Gna15
Frmd4a	0	1.40625	0.767	0.338	0	microglia	Frmd4a
Adora3	0	3.81251	0.474	0.046	0	microglia	Adora3
Slc11a1	0	1.20576	0.732	0.305	0	microglia	Slc11a1
Fam102b	0	2.31138	0.612	0.187	0	microglia	Fam102b
Pon3	0	2.21539	0.605	0.18	0	microglia	Pon3
Ophn1	0	1.77157	0.678	0.254	0	microglia	Ophn1
Anxa3	0	1.39421	0.922	0.499	0	microglia	Anxa3
Pag1	0	1.5515	0.642	0.22	0	microglia	Pag1
Basp1	0	1.01624	0.863	0.441	0	microglia	Basp1
Camk1	0	1.64972	0.896	0.475	0	microglia	Camk1
Susd3	0	1.78341	0.678	0.257	0	microglia	Susd3
Usp2	0	1.80746	0.634	0.214	0	microglia	Usp2
Bin1	0	1.62532	0.926	0.506	0	microglia	Bin1
Scoc	0	1.79495	0.861	0.442	0	microglia	Scoc
Samsn1	0	0.805615	0.719	0.3	0	microglia	Samsn1
Csf1r	0	2.73312	0.968	0.549	0	microglia	Csf1r
Ntpcr	0	1.7185	0.746	0.328	0	microglia	Ntpcr
Fcrls	0	2.85998	0.98	0.562	0	microglia	Fcrls
Naglu	0	1.62506	0.749	0.332	0	microglia	Naglu
Cxxc5	0	1.43956	0.608	0.191	0	microglia	Cxxc5
Bin2	0	1.50301	0.787	0.371	0	microglia	Bin2
Rasgrp3	0	1.36239	0.704	0.288	0	microglia	Rasgrp3
Sting1	0	1.88818	0.688	0.274	0	microglia	Sting1
Ctc1	0	2.15786	0.564	0.151	0	microglia	Ctc1
Fam167b	0	3.17936	0.455	0.044	0	microglia	Fam167b
Cd14	0	1.73768	0.88	0.469	0	microglia	Cd14
Npl	0	2.20359	0.553	0.144	0	microglia	Npl
Tnfaip8l2	0	1.26175	0.819	0.41	0	microglia	Tnfaip8l2
Cttnbp2nl	0	1.78965	0.748	0.339	0	microglia	Cttnbp2nl
Hvcn1	0	1.58024	0.693	0.284	0	microglia	Hvcn1
Lyn	0	1.32437	0.873	0.465	0	microglia	Lyn
Sirpa	0	1.54365	0.938	0.531	0	microglia	Sirpa
Maf	0	1.01364	0.732	0.327	0	microglia	Maf
Epb41l2	0	1.98182	0.892	0.488	0	microglia	Epb41l2
Tlr2	0	1.50481	0.769	0.366	0	microglia	Tlr2
Spi1	0	0.664516	0.908	0.506	0	microglia	Spi1
Cd72	0	2.21883	0.704	0.302	0	microglia	Cd72
Tent5c	0	1.53099	0.673	0.272	0	microglia	Tent5c
Pmepa1	0	1.41355	0.839	0.438	0	microglia	Pmepa1
Abhd6	0	1.66409	0.555	0.155	0	microglia	Abhd6
Tlr7	0	1.73191	0.609	0.21	0	microglia	Tlr7
Plxnb2	0	1.35612	0.763	0.364	0	microglia	Plxnb2
Aif1	0	1.52653	0.958	0.559	0	microglia	Aif1
Srgap2	0	1.53449	0.79	0.394	0	microglia	Srgap2
Ncf1	0	0.845789	0.824	0.428	0	microglia	Ncf1
Lacc1	0	1.77644	0.615	0.222	0	microglia	Lacc1
Apbb1ip	0	1.40872	0.889	0.498	0	microglia	Apbb1ip
Scn1b	0	1.99715	0.546	0.155	0	microglia	Scn1b
Abcd2	0	1.67229	0.584	0.193	0	microglia	Abcd2
Dnase2a	0	1.2747	0.772	0.382	0	microglia	Dnase2a
Inpp5d	0	1.18343	0.816	0.426	0	microglia	Inpp5d
Lpl	0	2.0635	0.71	0.32	0	microglia	Lpl
Lat2	0	1.18684	0.73	0.341	0	microglia	Lat2
Kcnk6	0	2.69852	0.495	0.107	0	microglia	Kcnk6
Mgat4a	0	1.80345	0.588	0.2	0	microglia	Mgat4a
Phyhd1	0	2.42501	0.528	0.141	0	microglia	Phyhd1
Fscn1	0	0.472165	0.545	0.158	0	microglia	Fscn1
Vsir	0	1.89035	0.92	0.533	0	microglia	Vsir
Cyth4	0	1.18247	0.899	0.514	0	microglia	Cyth4
Fermt3	0	1.23875	0.825	0.44	0	microglia	Fermt3
Mylip	0	1.33621	0.774	0.39	0	microglia	Mylip
Evi2a	0	1.31977	0.893	0.51	0	microglia	Evi2a
Otulinl	0	1.00188	0.814	0.431	0	microglia	Otulinl
St3gal5	0	1.63217	0.565	0.183	0	microglia	St3gal5
Ctsc	0	0.793977	0.91	0.531	0	microglia	Ctsc
Sall3	0	2.75946	0.432	0.053	0	microglia	Sall3
Gusb	0	1.64905	0.895	0.517	0	microglia	Gusb
Fyb	0	0.972698	0.89	0.512	0	microglia	Fyb
Icam1	0	1.82489	0.704	0.326	0	microglia	Icam1
H2-DMa	0	0.384989	0.766	0.389	0	microglia	H2-DMa
Zeb2os	0	1.46492	0.648	0.272	0	microglia	Zeb2os
Abhd12	0	2.2352	0.956	0.58	0	microglia	Abhd12
Slc29a3	0	1.387	0.766	0.39	0	microglia	Slc29a3
Gas6	0	1.11496	0.762	0.386	0	microglia	Gas6
Il10ra	0	1.39338	0.718	0.342	0	microglia	Il10ra
Ccr5	0	1.44938	0.671	0.296	0	microglia	Ccr5
Smap2	0	1.78534	0.88	0.505	0	microglia	Smap2
Lrp1	0	0.754012	0.835	0.46	0	microglia	Lrp1
Kctd12	0	1.89016	0.852	0.478	0	microglia	Kctd12
Tcn2	0	1.4958	0.876	0.502	0	microglia	Tcn2
Cst7	0	2.93424	0.867	0.494	0	microglia	Cst7
Ncf2	0	0.654146	0.793	0.421	0	microglia	Ncf2
Pycard	0	1.44436	0.919	0.548	0	microglia	Pycard
Mlxipl	0	3.02843	0.413	0.043	0	microglia	Mlxipl
Plek	0	0.853651	0.86	0.49	0	microglia	Plek
Nckap1l	0	1.13429	0.739	0.369	0	microglia	Nckap1l
Mpeg1	0	1.34671	0.959	0.589	0	microglia	Mpeg1
P4ha1	0	1.36516	0.713	0.343	0	microglia	P4ha1
Cryba4	0	2.93704	0.436	0.067	0	microglia	Cryba4
Scamp2	0	1.6602	0.883	0.517	0	microglia	Scamp2
Unc93b1	0	1.42878	0.951	0.585	0	microglia	Unc93b1
Ifngr2	0	1.03602	0.801	0.436	0	microglia	Ifngr2
Selplg	0	1.85801	0.943	0.578	0	microglia	Selplg
Clec5a	0	1.15526	0.592	0.227	0	microglia	Clec5a
Bhlhe41	0	1.5828	0.6	0.235	0	microglia	Bhlhe41
Cd68	0	1.16875	0.968	0.604	0	microglia	Cd68
Fbxw4	0	1.53524	0.619	0.255	0	microglia	Fbxw4
Ccl9	0	1.40851	0.628	0.265	0	microglia	Ccl9
Rasal3	0	1.28961	0.593	0.23	0	microglia	Rasal3
Dhrs3	0	0.800484	0.807	0.445	0	microglia	Dhrs3
Irf5	0	0.921442	0.724	0.362	0	microglia	Irf5
Gns	0	1.06048	0.873	0.511	0	microglia	Gns
Bcl2a1b	0	1.24536	0.896	0.534	0	microglia	Bcl2a1b
Sowahc	0	1.76684	0.622	0.262	0	microglia	Sowahc
Bcl2a1a	0	1.39386	0.504	0.144	0	microglia	Bcl2a1a
Hps4	0	1.75931	0.558	0.199	0	microglia	Hps4
Gpr183	0	1.15777	0.627	0.268	0	microglia	Gpr183
Sft2d1	0	1.50786	0.837	0.479	0	microglia	Sft2d1
Tnfrsf21	0	1.14575	0.632	0.274	0	microglia	Tnfrsf21
Plekho1	0	0.980258	0.768	0.411	0	microglia	Plekho1
Edem2	0	1.39611	0.735	0.378	0	microglia	Edem2
Gtf2h2	0	1.75925	0.584	0.227	0	microglia	Gtf2h2
Sparc	0	1.82248	0.969	0.613	0	microglia	Sparc
Slc7a7	0	1.52375	0.582	0.227	0	microglia	Slc7a7
Ly86	0	2.70259	0.99	0.635	0	microglia	Ly86
Dpy19l4	0	1.67999	0.551	0.198	0	microglia	Dpy19l4
Il1a	0	3.04968	0.516	0.163	0	microglia	Il1a
Bmp2k	0	1.16278	0.733	0.381	0	microglia	Bmp2k
Itgb2	0	0.890093	0.859	0.507	0	microglia	Itgb2
Npnt	0	2.98924	0.397	0.047	0	microglia	Npnt
Dst	0	0.433129	0.7	0.35	0	microglia	Dst
Lmo2	0	0.818447	0.827	0.477	0	microglia	Lmo2
Cmtm6	0	1.13541	0.762	0.413	0	microglia	Cmtm6
Cxcl16	0	0.63377	0.726	0.377	0	microglia	Cxcl16
Comt	0	1.32569	0.868	0.519	0	microglia	Comt
Slc15a3	0	0.869549	0.694	0.345	0	microglia	Slc15a3
Abca9	0	2.66296	0.42	0.072	0	microglia	Abca9
Entpd1	0	1.05097	0.668	0.321	0	microglia	Entpd1
Sgk1	0	1.6208	0.802	0.456	0	microglia	Sgk1
Tgfbr2	0	1.1335	0.788	0.442	0	microglia	Tgfbr2
Edem1	0	1.26382	0.729	0.383	0	microglia	Edem1
Ints6l	0	1.64047	0.497	0.152	0	microglia	Ints6l
Tmcc3	0	0.961345	0.73	0.385	0	microglia	Tmcc3
Slc2a5	0	3.85063	0.375	0.031	0	microglia	Slc2a5
Vav1	0	0.838142	0.719	0.375	0	microglia	Vav1
Il21r	0	1.20253	0.603	0.26	0	microglia	Il21r
Adgrg1	0	1.13942	0.568	0.225	0	microglia	Adgrg1
Rin2	0	1.17747	0.648	0.306	0	microglia	Rin2
Cd83	0	1.84157	0.791	0.449	0	microglia	Cd83
Dennd4a	0	0.789885	0.695	0.353	0	microglia	Dennd4a
E230029C05Rik	0	2.83417	0.443	0.101	0	microglia	E230029C05Rik
Cebpa	0	1.25776	0.625	0.284	0	microglia	Cebpa
Ppp1r9a	0	1.3572	0.473	0.132	0	microglia	Ppp1r9a
Man1c1	0	1.42513	0.603	0.263	0	microglia	Man1c1
Ubash3b	0	1.36348	0.616	0.276	0	microglia	Ubash3b
Ccl6	0	1.0785	0.728	0.388	0	microglia	Ccl6
Man2b1	0	1.57573	0.93	0.592	0	microglia	Man2b1
Mzt2	0	1.65291	0.524	0.186	0	microglia	Mzt2
Itga6	0	0.483847	0.732	0.394	0	microglia	Itga6
Cd53	0	0.79522	0.945	0.607	0	microglia	Cd53
C5ar1	0	0.658965	0.598	0.26	0	microglia	C5ar1
Lap3	0	0.811341	0.769	0.432	0	microglia	Lap3
Arhgap5	0	0.884369	0.789	0.452	0	microglia	Arhgap5
Tmem37	0	1.07035	0.612	0.275	0	microglia	Tmem37
Runx1	0	1.14968	0.675	0.339	0	microglia	Runx1
Slc16a6	0	1.23385	0.584	0.248	0	microglia	Slc16a6
Ch25h	0	3.11705	0.409	0.073	0	microglia	Ch25h
Ppcdc	0	1.47372	0.587	0.252	0	microglia	Ppcdc
Stab1	0	0.781518	0.643	0.309	0	microglia	Stab1
Tgfb1	0	1.0683	0.888	0.554	0	microglia	Tgfb1
Rgs10	0	1.87552	0.964	0.63	0	microglia	Rgs10
Klhl6	0	1.27435	0.592	0.259	0	microglia	Klhl6
Psat1	0	0.906905	0.582	0.249	0	microglia	Psat1
Glb1	0	1.23529	0.634	0.302	0	microglia	Glb1
Ssh2	0	1.17697	0.742	0.41	0	microglia	Ssh2
Sdf2l1	0	1.34596	0.743	0.411	0	microglia	Sdf2l1
Rgs2	0	0.539649	0.852	0.52	0	microglia	Rgs2
Rnaset2a	0	1.64387	0.767	0.436	0	microglia	Rnaset2a
Ptpn6	0	0.55664	0.857	0.526	0	microglia	Ptpn6
Cyfip1	0	1.52355	0.923	0.594	0	microglia	Cyfip1
Vkorc1	0	1.25166	0.679	0.352	0	microglia	Vkorc1
Tspan4	0	0.807579	0.671	0.344	0	microglia	Tspan4
Ccl3	0	1.57658	0.785	0.458	0	microglia	Ccl3
Acer3	0	1.26534	0.599	0.272	0	microglia	Acer3
Slc12a9	0	1.53216	0.564	0.238	0	microglia	Slc12a9
Asah1	0	0.963774	0.894	0.569	0	microglia	Asah1
Inka1	0	1.70266	0.438	0.113	0	microglia	Inka1
Pald1	0	1.19465	0.489	0.164	0	microglia	Pald1
Limd2	0	0.551019	0.839	0.514	0	microglia	Limd2
Hebp1	0	0.794428	0.623	0.299	0	microglia	Hebp1
Arrb2	0	0.883957	0.753	0.431	0	microglia	Arrb2
1700017B05Rik	0	0.958663	0.592	0.27	0	microglia	1700017B05Rik
Rnaset2b	0	1.43537	0.71	0.388	0	microglia	Rnaset2b
Gcnt1	0	1.35853	0.485	0.163	0	microglia	Gcnt1
Acp2	0	1.03347	0.659	0.338	0	microglia	Acp2
Pdgfb	0	0.982853	0.543	0.223	0	microglia	Pdgfb
Ehd4	0	0.826067	0.772	0.452	0	microglia	Ehd4
Plod3	0	1.17451	0.65	0.33	0	microglia	Plod3
Gal3st4	0	3.02606	0.395	0.075	0	microglia	Gal3st4
Igf1	0	1.66877	0.644	0.324	0	microglia	Igf1
Man1a2	0	1.06583	0.72	0.4	0	microglia	Man1a2
Creg1	0	1.0267	0.92	0.601	0	microglia	Creg1
Timp2	0	1.75749	0.908	0.589	0	microglia	Timp2
Nagpa	0	1.40853	0.601	0.282	0	microglia	Nagpa
AU020206	0	0.991392	0.649	0.332	0	microglia	AU020206
Cmtm3	0	1.14972	0.629	0.314	0	microglia	Cmtm3
Sgce	0	1.11573	0.459	0.145	0	microglia	Sgce
Tmem176b	0	0.626278	0.795	0.481	0	microglia	Tmem176b
Abca1	0	0.780725	0.781	0.467	0	microglia	Abca1
Lhfpl2	0	0.941599	0.602	0.288	0	microglia	Lhfpl2
Slc37a2	0	0.98118	0.568	0.254	0	microglia	Slc37a2
Oxct1	0	0.927661	0.793	0.48	0	microglia	Oxct1
Rcsd1	0	0.80235	0.621	0.308	0	microglia	Rcsd1
Csf2ra	0	0.759568	0.757	0.444	0	microglia	Csf2ra
Rcbtb2	0	1.00061	0.688	0.375	0	microglia	Rcbtb2
Tpp1	0	0.969083	0.829	0.517	0	microglia	Tpp1
Hck	0	0.593925	0.659	0.348	0	microglia	Hck
Ikzf1	0	0.834797	0.637	0.326	0	microglia	Ikzf1
Retreg1	0	0.562569	0.731	0.42	0	microglia	Retreg1
Pik3ap1	0	1.22587	0.559	0.249	0	microglia	Pik3ap1
Spata13	0	1.0864	0.493	0.183	0	microglia	Spata13
Tcirg1	0	0.688837	0.758	0.448	0	microglia	Tcirg1
Dpp7	0	1.15793	0.602	0.294	0	microglia	Dpp7
St6galnac4	0	1.05672	0.628	0.32	0	microglia	St6galnac4
Tmem176a	0	0.438515	0.694	0.386	0	microglia	Tmem176a
Ivns1abp	0	1.08827	0.69	0.383	0	microglia	Ivns1abp
Akr1b10	0	1.2005	0.534	0.229	0	microglia	Akr1b10
Nav2	0	1.06703	0.541	0.236	0	microglia	Nav2
Plod1	0	1.0731	0.629	0.325	0	microglia	Plod1
Egr1	0	1.99718	0.623	0.319	0	microglia	Egr1
Ptpn18	0	0.40719	0.896	0.593	0	microglia	Ptpn18
Renbp	0	0.892587	0.612	0.309	0	microglia	Renbp
Adam15	0	0.669186	0.688	0.385	0	microglia	Adam15
Snx5	0	0.875254	0.898	0.596	0	microglia	Snx5
Abhd17c	0	1.70419	0.448	0.146	0	microglia	Abhd17c
Cryl1	0	1.83733	0.461	0.159	0	microglia	Cryl1
Csf1	0	1.07395	0.631	0.329	0	microglia	Csf1
Pld3	0	0.991475	0.835	0.533	0	microglia	Pld3
Plbd2	0	1.03758	0.703	0.402	0	microglia	Plbd2
Marcks	0	1.34733	0.933	0.633	0	microglia	Marcks
Evl	0	0.767829	0.743	0.443	0	microglia	Evl
Cebpzos	0	1.14995	0.659	0.36	0	microglia	Cebpzos
Fcgr4	0	0.936269	0.56	0.263	0	microglia	Fcgr4
Rps6ka1	0	1.10178	0.624	0.327	0	microglia	Rps6ka1
0610040J01Rik	0	2.41412	0.384	0.088	0	microglia	0610040J01Rik
Iffo1	0	1.36702	0.483	0.187	0	microglia	Iffo1
Ppt1	0	0.955993	0.855	0.559	0	microglia	Ppt1
Myo1e	0	1.37384	0.554	0.259	0	microglia	Myo1e
Lpcat1	0	1.21043	0.548	0.253	0	microglia	Lpcat1
Prcp	0	0.752167	0.706	0.411	0	microglia	Prcp
Ramp1	0	0.595187	0.697	0.402	0	microglia	Ramp1
Milr1	0	1.14271	0.576	0.281	0	microglia	Milr1
Cox6a2	0	2.12642	0.389	0.095	0	microglia	Cox6a2
Gmpr	0	1.47607	0.431	0.137	0	microglia	Gmpr
Slc35b2	0	1.01874	0.632	0.338	0	microglia	Slc35b2
Plxna4os1	0	1.76978	0.435	0.142	0	microglia	Plxna4os1
Slc38a10	0	1.19219	0.648	0.355	0	microglia	Slc38a10
Gm2629	0	3.3208	0.337	0.044	0	microglia	Gm2629
Sipa1l2	0	1.23818	0.478	0.185	0	microglia	Sipa1l2
Dusp6	0	1.00774	0.628	0.336	0	microglia	Dusp6
Tmem63a	0	0.935228	0.483	0.192	0	microglia	Tmem63a
Nuak1	0	1.94127	0.407	0.116	0	microglia	Nuak1
Adrb2	0	1.58521	0.426	0.136	0	microglia	Adrb2
Atp8a2	0	3.32089	0.325	0.036	0	microglia	Atp8a2
Tifab	0	1.24462	0.511	0.223	0	microglia	Tifab
Nrp1	0	0.611176	0.722	0.434	0	microglia	Nrp1
Plxdc1	0	1.24945	0.415	0.127	0	microglia	Plxdc1
Scpep1	0	0.918221	0.643	0.356	0	microglia	Scpep1
Gng10	0	1.73278	0.609	0.322	0	microglia	Gng10
Clip1	0	0.751512	0.711	0.424	0	microglia	Clip1
Csnk1e	0	0.734201	0.707	0.42	0	microglia	Csnk1e
Orai1	0	0.781304	0.683	0.397	0	microglia	Orai1
Kcnk13	0	1.46453	0.462	0.176	0	microglia	Kcnk13
Specc1	0	0.740683	0.602	0.316	0	microglia	Specc1
Pfkfb3	0	1.13324	0.53	0.245	0	microglia	Pfkfb3
Tfe3	0	1.14279	0.579	0.294	0	microglia	Tfe3
Plpp1	0	1.0764	0.413	0.128	0	microglia	Plpp1
Tmed3	0	1.21422	0.829	0.547	0	microglia	Tmed3
Skil	0	0.835599	0.755	0.474	0	microglia	Skil
Rnf13	0	0.366767	0.797	0.516	0	microglia	Rnf13
Arl4c	0	0.608639	0.728	0.447	0	microglia	Arl4c
Frrs1	0	0.892114	0.549	0.269	0	microglia	Frrs1
Lgals3bp	0	1.61744	0.924	0.644	0	microglia	Lgals3bp
Parvg	0	1.1537	0.511	0.231	0	microglia	Parvg
H2-M3	0	0.896517	0.655	0.375	0	microglia	H2-M3
Slc35c2	0	0.997599	0.608	0.328	0	microglia	Slc35c2
Acox3	0	1.14322	0.547	0.268	0	microglia	Acox3
Tln2	0	1.40319	0.382	0.103	0	microglia	Tln2
Ctsh	0	0.837145	0.966	0.688	0	microglia	Ctsh
Dtx4	0	1.30041	0.436	0.158	0	microglia	Dtx4
Eya4	0	2.59846	0.336	0.059	0	microglia	Eya4
Tbc1d16	0	1.8397	0.382	0.105	0	microglia	Tbc1d16
Hhex	0	1.03888	0.543	0.266	0	microglia	Hhex
Dgkd	0	0.969651	0.537	0.261	0	microglia	Dgkd
Gem	0	2.12216	0.366	0.09	0	microglia	Gem
Man2b2	0	1.53599	0.459	0.183	0	microglia	Man2b2
Frmd4b	0	0.739204	0.669	0.394	0	microglia	Frmd4b
Socs3	0	1.40849	0.626	0.351	0	microglia	Socs3
Rasa4	0	0.819611	0.585	0.31	0	microglia	Rasa4
Cmklr1	0	1.48822	0.46	0.186	0	microglia	Cmklr1
Rassf4	0	0.679998	0.61	0.336	0	microglia	Rassf4
Hexa	0	1.50512	0.968	0.695	0	microglia	Hexa
Pold4	0	0.763181	0.762	0.489	0	microglia	Pold4
Ighm	0	0.354774	0.533	0.261	0	microglia	Ighm
Trem2	0	2.05648	0.992	0.72	0	microglia	Trem2
Ifi30	0	0.439805	0.593	0.321	0	microglia	Ifi30
Fuca1	0	0.878889	0.82	0.548	0	microglia	Fuca1
Hivep3	0	0.905035	0.523	0.252	0	microglia	Hivep3
Lgmn	0	1.91185	0.987	0.716	0	microglia	Lgmn
Pnpla7	0	0.594272	0.554	0.284	0	microglia	Pnpla7
Syngr2	0	0.475643	0.847	0.577	0	microglia	Syngr2
Cndp2	0	0.625129	0.728	0.458	0	microglia	Cndp2
Pdk1	0	1.5412	0.393	0.124	0	microglia	Pdk1
Stard3	0	0.895253	0.619	0.35	0	microglia	Stard3
Tspan14	0	0.890127	0.597	0.328	0	microglia	Tspan14
Smad7	0	0.806857	0.596	0.327	0	microglia	Smad7
Il6ra	0	0.922521	0.576	0.308	0	microglia	Il6ra
Ccni	0	0.843637	0.755	0.488	0	microglia	Ccni
Cux1	0	0.80979	0.736	0.469	0	microglia	Cux1
Lgals9	0	0.664614	0.78	0.513	0	microglia	Lgals9
Tifa	0	0.988188	0.565	0.298	0	microglia	Tifa
Herc2	0	0.865569	0.595	0.328	0	microglia	Herc2
Ifngr1	0	0.631247	0.878	0.612	0	microglia	Ifngr1
Numb	0	1.27864	0.444	0.178	0	microglia	Numb
Fam91a1	0	1.34601	0.473	0.207	0	microglia	Fam91a1
Ski	0	0.743688	0.691	0.425	0	microglia	Ski
Lcp2	0	0.610108	0.586	0.32	0	microglia	Lcp2
Nfkbiz	0	1.40968	0.561	0.296	0	microglia	Nfkbiz
Nek7	0	0.795413	0.654	0.389	0	microglia	Nek7
Efhd2	0	0.539491	0.851	0.586	0	microglia	Efhd2
Aim2	0	0.887862	0.514	0.25	0	microglia	Aim2
Mlec	0	0.892417	0.633	0.369	0	microglia	Mlec
Nucb1	0	0.879405	0.792	0.528	0	microglia	Nucb1
Naa35	0	0.78003	0.554	0.291	0	microglia	Naa35
Ergic3	0	0.955034	0.83	0.567	0	microglia	Ergic3
Rilpl1	0	1.04052	0.46	0.197	0	microglia	Rilpl1
Elmo1	0	0.84089	0.637	0.374	0	microglia	Elmo1
Speg	0	1.41768	0.371	0.109	0	microglia	Speg
Kif21b	0	1.0032	0.475	0.213	0	microglia	Kif21b
Pik3cg	0	1.25878	0.436	0.174	0	microglia	Pik3cg
Ak1	0	1.74716	0.351	0.09	0	microglia	Ak1
Snx18	0	0.642185	0.618	0.357	0	microglia	Snx18
Nlrp3	0	0.684066	0.422	0.162	0	microglia	Nlrp3
Arl5c	0	1.27245	0.507	0.247	0	microglia	Arl5c
Rhob	0	1.48876	0.852	0.592	0	microglia	Rhob
Ctsa	0	1.4115	0.962	0.703	0	microglia	Ctsa
Ccl4	0	1.63077	0.788	0.53	0	microglia	Ccl4
Mlph	0	3.37423	0.283	0.025	0	microglia	Mlph
Cd81	0	1.86189	0.989	0.732	0	microglia	Cd81
Il6st	0	0.816211	0.528	0.271	0	microglia	Il6st
Tns3	0	0.606909	0.571	0.314	0	microglia	Tns3
Slc2a6	0	1.36404	0.398	0.142	0	microglia	Slc2a6
Fam3a	0	1.04779	0.499	0.243	0	microglia	Fam3a
H2-Oa	0	0.477676	0.372	0.116	0	microglia	H2-Oa
Scarb2	0	0.58236	0.79	0.536	0	microglia	Scarb2
Lrpap1	0	1.06165	0.82	0.567	0	microglia	Lrpap1
Slc9a9	0	1.22125	0.468	0.215	0	microglia	Slc9a9
Nectin4	0	2.07871	0.349	0.097	0	microglia	Nectin4
Mknk1	0	0.999285	0.5	0.248	0	microglia	Mknk1
Nectin2	0	1.97189	0.327	0.075	0	microglia	Nectin2
Lyl1	0	1.10579	0.475	0.223	0	microglia	Lyl1
Pip4p1	0	0.820674	0.689	0.437	0	microglia	Pip4p1
Laptm5	0	1.46755	0.979	0.729	0	microglia	Laptm5
Baiap2l2	0	3.51191	0.278	0.029	0	microglia	Baiap2l2
Mfng	0	0.84644	0.472	0.223	0	microglia	Mfng
Colgalt1	0	0.763314	0.671	0.423	0	microglia	Colgalt1
Gmip	0	0.912494	0.516	0.268	0	microglia	Gmip
Eef2k	0	1.20796	0.411	0.164	0	microglia	Eef2k
Erp29	0	1.10854	0.948	0.702	0	microglia	Erp29
Rtcb	0	0.873361	0.755	0.51	0	microglia	Rtcb
Asap1	0	0.628759	0.704	0.46	0	microglia	Asap1
Gba	0	0.893927	0.556	0.313	0	microglia	Gba
Ccdc86	0	1.00658	0.555	0.312	0	microglia	Ccdc86
St14	0	2.63373	0.279	0.036	0	microglia	St14
Treml2	0	1.03951	0.417	0.174	0	microglia	Treml2
Whrn	0	2.61609	0.289	0.047	0	microglia	Whrn
Rab11fip5	0	0.996837	0.424	0.182	0	microglia	Rab11fip5
Naip2	0	1.21516	0.423	0.181	0	microglia	Naip2
Rogdi	0	0.756592	0.483	0.241	0	microglia	Rogdi
Lamp2	0	0.889775	0.931	0.69	0	microglia	Lamp2
Col27a1	0	2.14796	0.305	0.064	0	microglia	Col27a1
Tubgcp5	0	1.2798	0.429	0.188	0	microglia	Tubgcp5
Os9	0	0.844454	0.814	0.573	0	microglia	Os9
Ulk2	0	0.973436	0.496	0.255	0	microglia	Ulk2
Tnf	0	1.54176	0.43	0.19	0	microglia	Tnf
Ebi3	0	1.33713	0.375	0.135	0	microglia	Ebi3
Rptor	0	1.32181	0.392	0.153	0	microglia	Rptor
Ttc28	0	0.769341	0.433	0.194	0	microglia	Ttc28
Mef2a	0	0.822885	0.829	0.59	0	microglia	Mef2a
Slc46a1	0	2.21812	0.301	0.062	0	microglia	Slc46a1
Cotl1	0	0.540721	0.942	0.704	0	microglia	Cotl1
Cdk5r1	0	1.47261	0.295	0.057	0	microglia	Cdk5r1
Prune2	0	1.25361	0.361	0.123	0	microglia	Prune2
Wasf2	0	0.76183	0.837	0.6	0	microglia	Wasf2
Spire1	0	0.621239	0.415	0.178	0	microglia	Spire1
Snx29	0	1.30411	0.393	0.157	0	microglia	Snx29
Btk	0	1.15376	0.423	0.187	0	microglia	Btk
Abcc3	0	1.28558	0.411	0.175	0	microglia	Abcc3
Ywhah	0	0.987818	0.891	0.656	0	microglia	Ywhah
G530011O06Rik	0	3.16073	0.286	0.051	0	microglia	G530011O06Rik
Pacc1	0	1.71108	0.371	0.137	0	microglia	Pacc1
Cyp4v3	0	1.02485	0.454	0.221	0	microglia	Cyp4v3
Osbpl11	0	1.08466	0.445	0.212	0	microglia	Osbpl11
Casp4	0	0.90108	0.422	0.189	0	microglia	Casp4
Gm15503	0	3.76293	0.27	0.038	0	microglia	Gm15503
Siglecf	0	2.00316	0.283	0.052	0	microglia	Siglecf
Ifnar2	0	0.638035	0.821	0.59	0	microglia	Ifnar2
Tnfaip3	0	0.765099	0.52	0.29	0	microglia	Tnfaip3
Tagap	0	1.10119	0.412	0.182	0	microglia	Tagap
Zfp710	0	1.03506	0.436	0.207	0	microglia	Zfp710
Glmp	0	0.874958	0.837	0.608	0	microglia	Glmp
Cacna1a	0	1.19014	0.313	0.084	0	microglia	Cacna1a
Gm5086	0	1.72935	0.339	0.111	0	microglia	Gm5086
P2rx7	0	1.15544	0.423	0.195	0	microglia	P2rx7
Map11	0	1.65528	0.361	0.134	0	microglia	Map11
Mob3c	0	1.20878	0.393	0.167	0	microglia	Mob3c
Neurl1a	0	3.00022	0.253	0.029	0	microglia	Neurl1a
Snn	0	1.13268	0.344	0.121	0	microglia	Snn
Tpbgl	0	3.14715	0.252	0.03	0	microglia	Tpbgl
Itm2c	0	1.10068	0.939	0.717	0	microglia	Itm2c
Selenop	0	0.472004	0.955	0.734	0	microglia	Selenop
Tnfrsf11a	0	1.34365	0.377	0.157	0	microglia	Tnfrsf11a
1700003F12Rik	0	2.33348	0.271	0.052	0	microglia	1700003F12Rik
Cltc	0	0.657175	0.838	0.619	0	microglia	Cltc
Grn	0	1.7916	0.985	0.766	0	microglia	Grn
Arhgap39	0	1.20575	0.395	0.177	0	microglia	Arhgap39
Ppp1r15a	0	0.922351	0.6	0.383	0	microglia	Ppp1r15a
Lamtor4	0	0.550485	0.831	0.615	0	microglia	Lamtor4
Thrsp	0	1.09006	0.293	0.077	0	microglia	Thrsp
Zfp90	0	1.47444	0.363	0.148	0	microglia	Zfp90
I830077J02Rik	0	1.2991	0.333	0.12	0	microglia	I830077J02Rik
Ddost	0	0.723294	0.804	0.592	0	microglia	Ddost
Hif1a	0	0.981967	0.772	0.56	0	microglia	Hif1a
Rapgef5	0	0.792996	0.321	0.11	0	microglia	Rapgef5
Ccdc93	0	1.33774	0.337	0.127	0	microglia	Ccdc93
Nptn	0	0.643126	0.843	0.633	0	microglia	Nptn
Rpn2	0	0.676597	0.844	0.638	0	microglia	Rpn2
H2-Ob	0	0.819117	0.286	0.082	0	microglia	H2-Ob
Rrbp1	0	0.994391	0.935	0.732	0	microglia	Rrbp1
Sat1	0	0.530745	0.934	0.731	0	microglia	Sat1
Rnf128	0	1.34069	0.288	0.086	0	microglia	Rnf128
Meis3	0	1.29922	0.292	0.092	0	microglia	Meis3
Cd9	0	1.70625	0.988	0.79	0	microglia	Cd9
Tmem100	0	0.865952	0.272	0.076	0	microglia	Tmem100
Pecr	0	1.51237	0.279	0.085	0	microglia	Pecr
Kcnj2	0	1.48139	0.25	0.056	0	microglia	Kcnj2
Etv5	0	1.42404	0.272	0.08	0	microglia	Etv5
Ssr4	0	1.05146	0.937	0.746	0	microglia	Ssr4
Zfp36	0	0.830546	0.829	0.639	0	microglia	Zfp36
Cd63	0	0.70759	0.973	0.783	0	microglia	Cd63
Sdf4	0	0.767421	0.881	0.694	0	microglia	Sdf4
Tcim	0	1.68333	0.258	0.071	0	microglia	Tcim
Soga1	0	1.81934	0.272	0.088	0	microglia	Soga1
Ucp2	0	0.659368	0.935	0.753	0	microglia	Ucp2
Capza2	0	0.741957	0.93	0.749	0	microglia	Capza2
Etl4	0	1.23518	0.251	0.07	0	microglia	Etl4
Galnt12	0	1.62125	0.25	0.071	0	microglia	Galnt12
Mtdh	0	0.850486	0.889	0.711	0	microglia	Mtdh
Fcer1g	0	1.08936	0.993	0.816	0	microglia	Fcer1g
C1qc	0	2.35801	0.998	0.83	0	microglia	C1qc
Gdi2	0	0.484226	0.921	0.758	0	microglia	Gdi2
Ctsl	0	2.27237	0.989	0.826	0	microglia	Ctsl
Tmem50a	0	0.514764	0.917	0.761	0	microglia	Tmem50a
Pabpc1	0	0.604993	0.929	0.775	0	microglia	Pabpc1
Pdia3	0	0.734346	0.942	0.788	0	microglia	Pdia3
Serinc3	0	1.36981	0.955	0.807	0	microglia	Serinc3
Hsp90b1	0	0.724273	0.944	0.797	0	microglia	Hsp90b1
Hexb	0	2.91873	0.997	0.855	0	microglia	Hexb
Atp6v0b	0	0.457937	0.936	0.797	0	microglia	Atp6v0b
Lamp1	0	0.553	0.938	0.802	0	microglia	Lamp1
Calr	0	0.739382	0.949	0.816	0	microglia	Calr
Ly6e	0	0.719317	0.986	0.86	0	microglia	Ly6e
Jun	0	1.18022	0.829	0.704	0	microglia	Jun
Ctsz	0	1.69794	0.993	0.869	0	microglia	Ctsz
Npc2	0	0.860828	0.982	0.861	0	microglia	Npc2
Rpl36a	0	0.395739	0.943	0.824	0	microglia	Rpl36a
Ctss	0	1.65142	0.995	0.876	0	microglia	Ctss
Clta	0	0.969711	0.965	0.852	0	microglia	Clta
Eef1b2	0	0.359289	0.946	0.842	0	microglia	Eef1b2
Tyrobp	0	1.13271	0.997	0.897	0	microglia	Tyrobp
C1qa	0	2.38874	0.999	0.902	0	microglia	C1qa
C1qb	0	2.11468	0.999	0.904	0	microglia	C1qb
Rpl10a	0	0.599632	0.975	0.891	0	microglia	Rpl10a
Rpl7a	0	0.432296	0.969	0.886	0	microglia	Rpl7a
Rpl12	0	0.299518	0.977	0.897	0	microglia	Rpl12
H2-K1	0	0.414086	0.985	0.919	0	microglia	H2-K1
Rps25	0	0.454854	0.969	0.906	0	microglia	Rps25
Ctsb	0	1.09315	0.997	0.938	0	microglia	Ctsb
Rps4x	0	0.368618	0.982	0.923	0	microglia	Rps4x
Gapdh	0	0.621023	0.975	0.916	0	microglia	Gapdh
Rpl39	0	0.283261	0.983	0.933	0	microglia	Rpl39
Rps11	0	0.302402	0.987	0.939	0	microglia	Rps11
H2-D1	0	0.435426	0.99	0.943	0	microglia	H2-D1
Rpl10	0	0.438268	0.984	0.939	0	microglia	Rpl10
Rpl26	0	0.367545	0.985	0.94	0	microglia	Rpl26
Rpl32	0	0.334441	0.989	0.945	0	microglia	Rpl32
Rpl37	0	0.336832	0.979	0.936	0	microglia	Rpl37
Rpl35a	0	0.416158	0.985	0.945	0	microglia	Rpl35a
Rpl18a	0	0.343407	0.988	0.95	0	microglia	Rpl18a
Rpl21	0	0.536219	0.989	0.952	0	microglia	Rpl21
Rpl27a	0	0.361308	0.99	0.958	0	microglia	Rpl27a
Rps12	0	0.594938	0.99	0.959	0	microglia	Rps12
B2m	0	1.06249	0.998	0.972	0	microglia	B2m
Rps29	0	0.554962	0.992	0.969	0	microglia	Rps29
Rplp1	0	0.456228	0.995	0.975	0	microglia	Rplp1
Ctsd	0	2.04125	1	0.981	0	microglia	Ctsd
Cst3	0	2.14903	1	0.986	0	microglia	Cst3
Fau	0	0.487587	0.994	0.98	0	microglia	Fau
Itm2b	0	1.35197	0.997	0.984	0	microglia	Itm2b
Eef1a1	0	0.441942	0.997	0.986	0	microglia	Eef1a1
Tmsb4x	0	0.29409	1	0.999	0	microglia	Tmsb4x
Apoe	0	0.656007	1	1	0	microglia	Apoe
Pacsin2	5.34252e-308	0.797428	0.564	0.321	1.11905e-303	microglia	Pacsin2
Elk3	1.38822e-307	0.678504	0.595	0.337	2.90776e-303	microglia	Elk3
Prkcd	1.40094e-307	0.441263	0.74	0.44	2.93442e-303	microglia	Prkcd
Git2	8.48964e-307	0.744231	0.736	0.506	1.77824e-302	microglia	Git2
Kdm2b	4.48683e-305	0.977838	0.449	0.219	9.39811e-301	microglia	Kdm2b
Plcl2	5.55563e-305	1.21156	0.382	0.17	1.16368e-300	microglia	Plcl2
Fkbp2	6.11801e-305	0.693539	0.76	0.537	1.28148e-300	microglia	Fkbp2
Lpin2	8.00096e-305	0.778823	0.52	0.279	1.67588e-300	microglia	Lpin2
Tnfrsf13b	1.08824e-304	1.12875	0.427	0.202	2.27943e-300	microglia	Tnfrsf13b
Nrip1	1.77669e-304	0.862649	0.616	0.369	3.72145e-300	microglia	Nrip1
Gna12	5.3983e-304	0.537698	0.642	0.373	1.13073e-299	microglia	Gna12
Lpcat3	4.97119e-303	0.681922	0.601	0.35	1.04127e-298	microglia	Lpcat3
Tacc1	1.03523e-302	0.579922	0.754	0.514	2.16839e-298	microglia	Tacc1
Ncstn	3.72669e-302	0.837424	0.591	0.355	7.80592e-298	microglia	Ncstn
Cmtm7	6.38727e-302	0.570526	0.781	0.481	1.33788e-297	microglia	Cmtm7
Lrmp	1.62684e-301	0.980786	0.435	0.208	3.40759e-297	microglia	Lrmp
Rpl23	5.7473e-301	0.279175	0.991	0.965	1.20383e-296	microglia	Rpl23
Fez2	1.43827e-300	0.695569	0.57	0.321	3.01259e-296	microglia	Fez2
Tpst2	1.51651e-300	0.735224	0.671	0.42	3.17649e-296	microglia	Tpst2
Rpl30	3.66869e-300	0.303251	0.982	0.946	7.68444e-296	microglia	Rpl30
Tmbim6	1.16543e-299	0.376373	0.942	0.849	2.44111e-295	microglia	Tmbim6
Prdx4	5.59579e-299	0.763583	0.628	0.395	1.17209e-294	microglia	Prdx4
Amz1	9.11145e-299	1.08019	0.402	0.182	1.90848e-294	microglia	Amz1
Rpl5	4.49494e-298	0.320767	0.971	0.895	9.41511e-294	microglia	Rpl5
Ppp1r18	4.79801e-298	0.448214	0.761	0.493	1.00499e-293	microglia	Ppp1r18
Folr2	8.34464e-298	1.19862	0.292	0.103	1.74787e-293	microglia	Folr2
Nrp2	2.92038e-297	0.948265	0.441	0.214	6.11703e-293	microglia	Nrp2
Rps28	3.20483e-297	0.392166	0.956	0.857	6.71284e-293	microglia	Rps28
Dock8	2.09906e-296	0.726065	0.577	0.321	4.39668e-292	microglia	Dock8
Fmnl3	4.44315e-296	0.748768	0.489	0.244	9.30662e-292	microglia	Fmnl3
Commd8	9.29777e-296	0.764282	0.692	0.455	1.94751e-291	microglia	Commd8
Arhgap45	2.43934e-295	0.366375	0.756	0.465	5.10944e-291	microglia	Arhgap45
Comtd1	7.04203e-295	0.932209	0.485	0.252	1.47502e-290	microglia	Comtd1
Rpl3	3.31675e-294	0.312153	0.974	0.9	6.94726e-290	microglia	Rpl3
Gpr65	3.89778e-294	0.797283	0.519	0.277	8.16429e-290	microglia	Gpr65
Rps27a	5.71876e-294	0.290983	0.987	0.958	1.19785e-289	microglia	Rps27a
Usp8	3.97255e-292	0.694986	0.669	0.434	8.32091e-288	microglia	Usp8
Cds1	7.13854e-291	1.56908	0.262	0.085	1.49524e-286	microglia	Cds1
Cflar	1.82785e-290	0.588183	0.672	0.422	3.82862e-286	microglia	Cflar
H2-Q6	2.13477e-290	0.449698	0.552	0.284	4.47149e-286	microglia	H2-Q6
Slc25a45	3.08728e-290	1.1872	0.389	0.179	6.46662e-286	microglia	Slc25a45
Ddx31	3.12458e-290	1.69453	0.261	0.085	6.54475e-286	microglia	Ddx31
Fabp3	5.04332e-290	0.938522	0.443	0.221	1.05637e-285	microglia	Fabp3
Bcl2a1d	5.77235e-290	0.526422	0.53	0.289	1.20908e-285	microglia	Bcl2a1d
Nab2	1.4114e-289	1.09422	0.381	0.171	2.95632e-285	microglia	Nab2
Leprot	3.02819e-289	0.597325	0.708	0.474	6.34284e-285	microglia	Leprot
Rplp2	3.61228e-289	0.291893	0.982	0.939	7.56629e-285	microglia	Rplp2
Maml2	4.43241e-288	0.991309	0.352	0.144	9.28413e-284	microglia	Maml2
Junb	1.11252e-287	0.607322	0.897	0.804	2.33028e-283	microglia	Junb
Cebpg	1.20522e-287	0.689166	0.709	0.464	2.52445e-283	microglia	Cebpg
Atp8a1	6.23841e-287	0.560786	0.597	0.34	1.3067e-282	microglia	Atp8a1
Mboat7	1.1724e-286	0.670993	0.499	0.267	2.45571e-282	microglia	Mboat7
Ncln	1.41593e-286	0.865247	0.532	0.302	2.96582e-282	microglia	Ncln
Arpc4	2.16235e-286	0.535681	0.85	0.651	4.52925e-282	microglia	Arpc4
Rpl6	7.10149e-286	0.315405	0.979	0.925	1.48748e-281	microglia	Rpl6
Dyrk2	1.49516e-285	0.930473	0.445	0.223	3.13175e-281	microglia	Dyrk2
Snhg12	1.67119e-284	0.676088	0.519	0.284	3.50047e-280	microglia	Snhg12
Apobec3	3.52603e-284	0.422547	0.753	0.475	7.38562e-280	microglia	Apobec3
Canx	8.561e-284	0.506633	0.869	0.69	1.79319e-279	microglia	Canx
Tmed5	5.0891e-283	0.576952	0.78	0.567	1.06596e-278	microglia	Tmed5
Sqor	5.27131e-282	0.819885	0.451	0.226	1.10413e-277	microglia	Sqor
Gnas	1.39731e-281	0.608915	0.932	0.87	2.92681e-277	microglia	Gnas
Rgmb	2.46476e-281	1.26867	0.296	0.108	5.16269e-277	microglia	Rgmb
Pwwp2a	2.60378e-280	0.805529	0.446	0.22	5.45387e-276	microglia	Pwwp2a
Sema4c	3.60591e-280	1.10942	0.315	0.12	7.55295e-276	microglia	Sema4c
Tor3a	6.5018e-280	0.757749	0.611	0.369	1.36187e-275	microglia	Tor3a
Axl	7.10938e-280	0.512711	0.653	0.383	1.48913e-275	microglia	Axl
B3galnt1	7.39556e-280	1.61338	0.259	0.086	1.54907e-275	microglia	B3galnt1
Heatr5a	1.03985e-279	0.998341	0.406	0.193	2.17808e-275	microglia	Heatr5a
Zfp467	2.23004e-279	0.722035	0.478	0.248	4.67104e-275	microglia	Zfp467
Ptprj	2.45107e-279	0.807345	0.458	0.233	5.13401e-275	microglia	Ptprj
Cpd	2.68316e-279	0.668459	0.618	0.39	5.62015e-275	microglia	Cpd
Card9	9.42713e-279	1.54789	0.285	0.107	1.97461e-274	microglia	Card9
Rpl23a	5.24028e-278	0.357819	0.968	0.901	1.09763e-273	microglia	Rpl23a
Btg2	1.86916e-277	0.747463	0.832	0.719	3.91513e-273	microglia	Btg2
AC149090.1	2.71017e-277	0.666183	0.628	0.378	5.67671e-273	microglia	AC149090.1
Stx7	3.06239e-277	0.559402	0.787	0.549	6.41448e-273	microglia	Stx7
Rpl35	3.83666e-276	0.362816	0.954	0.849	8.03627e-272	microglia	Rpl35
Dock2	1.17086e-275	0.38959	0.683	0.412	2.45249e-271	microglia	Dock2
Ptpre	1.63829e-275	0.474454	0.657	0.398	3.43157e-271	microglia	Ptpre
Arhgap25	7.51968e-275	0.674087	0.512	0.281	1.57507e-270	microglia	Arhgap25
Fchsd2	1.98393e-273	0.764787	0.482	0.249	4.15553e-269	microglia	Fchsd2
Ptpra	1.06366e-272	0.566844	0.723	0.507	2.22794e-268	microglia	Ptpra
Pla2g4a	4.91332e-272	1.06643	0.355	0.154	1.02914e-267	microglia	Pla2g4a
Cyb561a3	7.03834e-270	1.34391	0.298	0.116	1.47425e-265	microglia	Cyb561a3
Usp12	1.61904e-268	0.885737	0.487	0.268	3.39124e-264	microglia	Usp12
Tmem104	2.80601e-267	1.11342	0.382	0.18	5.87747e-263	microglia	Tmem104
Rcan1	3.0072e-267	1.50408	0.412	0.213	6.29889e-263	microglia	Rcan1
Adam10	6.55208e-267	0.55696	0.685	0.448	1.3724e-262	microglia	Adam10
Suclg2	2.29775e-266	0.893357	0.408	0.194	4.81287e-262	microglia	Suclg2
Tmem219	2.85672e-266	0.633889	0.683	0.446	5.98368e-262	microglia	Tmem219
Tmem135	5.42767e-265	0.939949	0.402	0.193	1.13688e-260	microglia	Tmem135
Hfe	6.96543e-265	0.66014	0.515	0.282	1.45898e-260	microglia	Hfe
Fam217b	9.11135e-265	1.2356	0.255	0.085	1.90846e-260	microglia	Fam217b
Plcg2	1.20483e-264	0.753572	0.489	0.26	2.52363e-260	microglia	Plcg2
Aup1	1.41514e-264	0.559344	0.748	0.526	2.96414e-260	microglia	Aup1
Trpm2	2.30133e-264	1.18451	0.276	0.103	4.82037e-260	microglia	Trpm2
Rap1gds1	2.14254e-263	0.693208	0.564	0.332	4.48777e-259	microglia	Rap1gds1
Plgrkt	4.56121e-263	0.522527	0.718	0.48	9.55391e-259	microglia	Plgrkt
Twf2	5.50777e-263	0.578931	0.713	0.472	1.15366e-258	microglia	Twf2
Tlr13	1.52111e-262	0.692123	0.409	0.198	3.18611e-258	microglia	Tlr13
Rpl11	3.25404e-262	0.255782	0.982	0.927	6.81592e-258	microglia	Rpl11
Ptms	1.10537e-261	0.507594	0.858	0.683	2.31531e-257	microglia	Ptms
Cox7a2l	1.84525e-260	0.450063	0.898	0.756	3.86507e-256	microglia	Cox7a2l
Naga	3.96529e-260	0.666935	0.552	0.32	8.30569e-256	microglia	Naga
Adcy7	2.13448e-259	0.699621	0.534	0.299	4.47088e-255	microglia	Adcy7
Rpl29	5.42181e-259	0.364133	0.964	0.884	1.13565e-254	microglia	Rpl29
Mfsd1	1.23822e-258	0.605382	0.635	0.391	2.59359e-254	microglia	Mfsd1
Nxt2	6.31198e-258	1.32204	0.318	0.131	1.32211e-253	microglia	Nxt2
Gpr155	2.98717e-257	1.05058	0.346	0.149	6.25692e-253	microglia	Gpr155
Rps9	5.20638e-257	0.282777	0.986	0.957	1.09053e-252	microglia	Rps9
Cysltr1	1.40984e-256	1.09776	0.355	0.16	2.95305e-252	microglia	Cysltr1
Chst2	1.07105e-255	0.495313	0.355	0.15	2.24341e-251	microglia	Chst2
Rnf180	5.69856e-255	1.46499	0.277	0.105	1.19362e-250	microglia	Rnf180
Znrf2	1.50415e-254	0.770269	0.505	0.286	3.15059e-250	microglia	Znrf2
Man1a	1.88404e-253	0.857932	0.448	0.233	3.94631e-249	microglia	Man1a
2410006H16Rik	4.7578e-253	0.71593	0.533	0.322	9.96568e-249	microglia	2410006H16Rik
Chn2	8.48367e-253	0.532865	0.413	0.193	1.77699e-248	microglia	Chn2
Atp6v1c1	1.05774e-252	0.473502	0.685	0.447	2.21554e-248	microglia	Atp6v1c1
P2rx4	1.13478e-252	0.489109	0.708	0.432	2.37691e-248	microglia	P2rx4
Tmem273	2.53101e-251	0.883019	0.384	0.182	5.30146e-247	microglia	Tmem273
Sppl2a	4.18184e-251	0.497713	0.742	0.523	8.75927e-247	microglia	Sppl2a
Picalm	1.35044e-249	0.435243	0.809	0.599	2.82863e-245	microglia	Picalm
Gm1673	1.55495e-249	0.689869	0.474	0.257	3.25701e-245	microglia	Gm1673
Ppp1r3b	1.94043e-249	0.389422	0.277	0.102	4.06442e-245	microglia	Ppp1r3b
Tent5a	5.42855e-249	0.755412	0.588	0.359	1.13706e-244	microglia	Tent5a
Nrros	4.10642e-248	0.52164	0.633	0.374	8.60131e-244	microglia	Nrros
Fuca2	1.34179e-245	0.526239	0.657	0.419	2.81051e-241	microglia	Fuca2
Ifi27l2a	3.40678e-245	0.292072	0.934	0.785	7.13584e-241	microglia	Ifi27l2a
Bmyc	6.66936e-245	0.538851	0.656	0.416	1.39696e-240	microglia	Bmyc
Zfas1	1.21323e-244	0.984262	0.435	0.238	2.54123e-240	microglia	Zfas1
Gaa	3.99364e-244	0.643791	0.592	0.364	8.36508e-240	microglia	Gaa
Tgfa	2.91518e-243	0.777654	0.297	0.113	6.10614e-239	microglia	Tgfa
Srrd	4.24471e-243	1.03712	0.334	0.148	8.89097e-239	microglia	Srrd
Nmt1	6.03416e-243	0.651462	0.659	0.438	1.26392e-238	microglia	Nmt1
Crat	6.96741e-243	0.890578	0.407	0.208	1.45939e-238	microglia	Crat
Bst2	1.35384e-242	0.359295	0.929	0.739	2.83576e-238	microglia	Bst2
Rp2	2.14809e-242	0.834043	0.446	0.236	4.4994e-238	microglia	Rp2
Cacna1d	3.10089e-242	1.01682	0.279	0.108	6.49511e-238	microglia	Cacna1d
Ccl2	8.67032e-242	0.542061	0.415	0.211	1.81609e-237	microglia	Ccl2
Igbp1	3.61805e-241	0.61138	0.662	0.45	7.57837e-237	microglia	Igbp1
Aagab	4.90438e-241	0.976927	0.402	0.206	1.02727e-236	microglia	Aagab
Rps26	6.17754e-241	0.285414	0.969	0.895	1.29395e-236	microglia	Rps26
Ctbs	7.16384e-240	0.894171	0.406	0.206	1.50054e-235	microglia	Ctbs
Cd22	2.89315e-238	0.96827	0.349	0.159	6.05999e-234	microglia	Cd22
Ank	3.13495e-238	1.09236	0.452	0.255	6.56648e-234	microglia	Ank
B4galt1	6.72096e-238	0.690886	0.517	0.295	1.40777e-233	microglia	B4galt1
Ldlrad4	1.74468e-236	1.08298	0.305	0.128	3.65441e-232	microglia	Ldlrad4
Slc29a1	7.89707e-236	0.801149	0.458	0.246	1.65412e-231	microglia	Slc29a1
Arhgap22	2.15772e-235	1.45206	0.261	0.102	4.51956e-231	microglia	Arhgap22
Slc8a1	1.2594e-234	1.2292	0.303	0.132	2.63794e-230	microglia	Slc8a1
A630001G21Rik	2.592e-234	1.17921	0.324	0.147	5.42921e-230	microglia	A630001G21Rik
Atp2c1	4.33301e-234	0.525417	0.62	0.389	9.07592e-230	microglia	Atp2c1
Mitf	1.24587e-233	0.870525	0.395	0.202	2.6096e-229	microglia	Mitf
Senp2	2.62388e-233	0.648999	0.543	0.323	5.49598e-229	microglia	Senp2
Pbxip1	4.19097e-232	0.298537	0.692	0.461	8.7784e-228	microglia	Pbxip1
Fkbp5	6.76384e-231	0.966918	0.278	0.11	1.41675e-226	microglia	Fkbp5
Med22	1.53543e-230	0.996588	0.333	0.152	3.21611e-226	microglia	Med22
Ctla2b	1.39167e-229	0.901562	0.39	0.195	2.91498e-225	microglia	Ctla2b
Slc2a8	2.93673e-229	0.945977	0.339	0.158	6.15127e-225	microglia	Slc2a8
Smim3	3.63775e-229	0.562406	0.46	0.251	7.61963e-225	microglia	Smim3
Hps3	7.21713e-229	0.916429	0.408	0.214	1.5117e-224	microglia	Hps3
Prkcb	1.29782e-227	0.609331	0.48	0.27	2.71842e-223	microglia	Prkcb
Zfp36l1	2.47105e-227	0.74182	0.807	0.659	5.17586e-223	microglia	Zfp36l1
Slamf6	1.18439e-226	0.520343	0.306	0.128	2.48081e-222	microglia	Slamf6
Arhgef40	1.74657e-225	0.83257	0.29	0.117	3.65837e-221	microglia	Arhgef40
Atp6ap1	5.58061e-225	0.442746	0.822	0.615	1.16891e-220	microglia	Atp6ap1
Pxdc1	3.9607e-224	0.676977	0.291	0.116	8.29608e-220	microglia	Pxdc1
Dock4	3.43245e-222	0.452646	0.558	0.328	7.18962e-218	microglia	Dock4
Rpl13a	5.01721e-222	0.31517	0.928	0.815	1.0509e-217	microglia	Rpl13a
Vps18	7.82331e-222	0.933977	0.384	0.198	1.63867e-217	microglia	Vps18
Ccng2	8.96689e-222	0.747511	0.389	0.195	1.8782e-217	microglia	Ccng2
Zfp652	1.16865e-221	0.671621	0.461	0.254	2.44786e-217	microglia	Zfp652
Traf3ip3	1.33286e-221	0.682458	0.368	0.175	2.7918e-217	microglia	Traf3ip3
Cnpy3	1.37695e-221	0.646818	0.621	0.403	2.88415e-217	microglia	Cnpy3
Sdc3	2.87592e-221	0.430955	0.666	0.438	6.0239e-217	microglia	Sdc3
Lims1	3.34347e-221	0.431836	0.721	0.515	7.00324e-217	microglia	Lims1
Acads	3.41908e-221	0.675355	0.526	0.314	7.1616e-217	microglia	Acads
Arl11	8.92283e-221	0.401313	0.566	0.307	1.86898e-216	microglia	Arl11
Tnfrsf1a	2.7769e-220	0.380303	0.714	0.484	5.8165e-216	microglia	Tnfrsf1a
Guca1a	8.09245e-220	1.07657	0.31	0.14	1.69505e-215	microglia	Guca1a
Uba52	2.01704e-219	0.3247	0.91	0.766	4.22489e-215	microglia	Uba52
Akr1b3	2.57288e-219	0.613036	0.697	0.499	5.38916e-215	microglia	Akr1b3
Commd9	2.97794e-219	0.731403	0.484	0.284	6.2376e-215	microglia	Commd9
Slc25a25	4.45527e-219	0.815056	0.318	0.142	9.332e-215	microglia	Slc25a25
Sgpl1	2.39446e-218	0.302161	0.625	0.377	5.01543e-214	microglia	Sgpl1
Tgif1	2.7468e-218	0.468877	0.565	0.345	5.75346e-214	microglia	Tgif1
Ube2j1	3.79473e-218	0.760291	0.438	0.24	7.94844e-214	microglia	Ube2j1
Jak3	5.89699e-218	0.964979	0.305	0.134	1.23518e-213	microglia	Jak3
Gsdmd	1.57858e-214	0.618851	0.546	0.328	3.30649e-210	microglia	Gsdmd
Nfe2l2	3.01221e-214	0.324783	0.793	0.577	6.30937e-210	microglia	Nfe2l2
Hacd2	4.26289e-214	0.451933	0.527	0.319	8.92906e-210	microglia	Hacd2
Pdgfa	3.37048e-213	0.483778	0.479	0.267	7.05981e-209	microglia	Pdgfa
Snx17	1.44043e-212	0.544268	0.707	0.503	3.01713e-208	microglia	Snx17
Hcls1	8.26314e-212	0.334412	0.729	0.465	1.7308e-207	microglia	Hcls1
Pkig	1.13282e-211	0.391085	0.688	0.461	2.37281e-207	microglia	Pkig
Ier5	1.32689e-211	0.715791	0.757	0.598	2.7793e-207	microglia	Ier5
Rnpep	1.30282e-210	0.48306	0.705	0.474	2.7289e-206	microglia	Rnpep
Ier2	4.88668e-210	0.983842	0.764	0.673	1.02356e-205	microglia	Ier2
Tfpi	5.63822e-210	0.639006	0.271	0.109	1.18098e-205	microglia	Tfpi
Apoc1	2.17909e-209	1.89545	0.48	0.299	4.56431e-205	microglia	Apoc1
Diaph2	2.36991e-209	0.620817	0.51	0.306	4.96401e-205	microglia	Diaph2
P3h3	6.70808e-209	0.675027	0.25	0.096	1.40507e-204	microglia	P3h3
Dok1	1.58352e-208	0.758316	0.461	0.261	3.31684e-204	microglia	Dok1
Lrba	2.14177e-208	1.31491	0.291	0.13	4.48615e-204	microglia	Lrba
Ly9	8.1615e-208	0.775156	0.488	0.288	1.70951e-203	microglia	Ly9
Acss1	1.62162e-207	0.618273	0.291	0.123	3.39664e-203	microglia	Acss1
Ppp1r14b	1.71264e-207	0.305607	0.669	0.464	3.5873e-203	microglia	Ppp1r14b
Hnrnpul1	2.2428e-207	0.531266	0.651	0.444	4.69778e-203	microglia	Hnrnpul1
Mfap3	2.78362e-207	0.751394	0.432	0.239	5.83057e-203	microglia	Mfap3
Atf3	2.60048e-206	0.96443	0.672	0.495	5.44697e-202	microglia	Atf3
Cgas	4.25168e-206	1.22654	0.281	0.122	8.90557e-202	microglia	Cgas
Camk1d	8.66284e-205	0.673873	0.418	0.223	1.81452e-200	microglia	Camk1d
Ppib	1.26148e-204	0.35361	0.938	0.834	2.64229e-200	microglia	Ppib
Tbc1d22a	1.19239e-203	0.839043	0.382	0.202	2.49758e-199	microglia	Tbc1d22a
Pld1	1.41664e-203	1.0471	0.25	0.101	2.9673e-199	microglia	Pld1
Sord	2.54723e-203	0.970362	0.337	0.167	5.33543e-199	microglia	Sord
Hlx	3.10007e-203	0.765761	0.341	0.166	6.4934e-199	microglia	Hlx
Marchf1	4.16841e-203	0.780513	0.402	0.219	8.73114e-199	microglia	Marchf1
Scamp5	7.35057e-203	0.896835	0.307	0.14	1.53965e-198	microglia	Scamp5
Ralb	8.10676e-203	0.450285	0.576	0.359	1.69804e-198	microglia	Ralb
Cerk	4.38114e-201	0.492559	0.574	0.351	9.17674e-197	microglia	Cerk
Adam17	1.31449e-200	0.495847	0.599	0.38	2.75333e-196	microglia	Adam17
Smo	4.76024e-200	0.454673	0.258	0.1	9.9708e-196	microglia	Smo
Pck2	1.75111e-199	0.650329	0.344	0.167	3.66788e-195	microglia	Pck2
Ggh	3.56651e-199	0.535711	0.661	0.452	7.47042e-195	microglia	Ggh
Gng12	2.07454e-198	0.496062	0.635	0.438	4.34533e-194	microglia	Gng12
Khk	2.17292e-198	0.757489	0.379	0.196	4.55139e-194	microglia	Khk
Atraid	7.21294e-198	0.394387	0.764	0.55	1.51082e-193	microglia	Atraid
Nfkbia	1.42759e-197	0.612917	0.791	0.703	2.99023e-193	microglia	Nfkbia
Plau	2.15631e-197	1.06415	0.27	0.117	4.5166e-193	microglia	Plau
Mafg	4.97874e-197	0.491364	0.596	0.388	1.04285e-192	microglia	Mafg
Cryzl2	9.23243e-197	0.78644	0.333	0.164	1.93382e-192	microglia	Cryzl2
Nhlrc3	1.30712e-196	0.884772	0.34	0.172	2.7379e-192	microglia	Nhlrc3
Mtus1	4.3268e-196	0.254353	0.578	0.344	9.06291e-192	microglia	Mtus1
Erf	8.71533e-196	0.839216	0.36	0.184	1.82551e-191	microglia	Erf
Cln8	3.34646e-195	0.646031	0.518	0.313	7.0095e-191	microglia	Cln8
Cant1	3.39687e-195	0.616132	0.471	0.279	7.11509e-191	microglia	Cant1
Derl1	4.26257e-195	0.411103	0.743	0.545	8.92838e-191	microglia	Derl1
Atxn10	2.88235e-194	0.477513	0.675	0.479	6.03737e-190	microglia	Atxn10
Cebpz	4.63249e-194	0.573545	0.586	0.386	9.70322e-190	microglia	Cebpz
Vav2	1.07972e-193	1.04884	0.281	0.127	2.26159e-189	microglia	Vav2
As3mt	1.16771e-193	0.650937	0.449	0.26	2.44589e-189	microglia	As3mt
Gramd1a	2.05575e-193	0.330478	0.498	0.291	4.30597e-189	microglia	Gramd1a
Armc5	4.0022e-193	0.967847	0.318	0.155	8.383e-189	microglia	Armc5
Pdlim4	6.4468e-193	0.455841	0.428	0.232	1.35035e-188	microglia	Pdlim4
Spsb1	4.49968e-192	0.942468	0.315	0.151	9.42504e-188	microglia	Spsb1
Arhgap4	2.93039e-191	0.850693	0.315	0.151	6.138e-187	microglia	Arhgap4
Eml4	1.08587e-190	0.645885	0.453	0.262	2.27447e-186	microglia	Eml4
Sh2b2	2.55853e-190	0.84538	0.301	0.144	5.3591e-186	microglia	Sh2b2
Akirin1	2.85168e-190	0.494138	0.66	0.453	5.97312e-186	microglia	Akirin1
Fes	6.85068e-190	0.39509	0.582	0.355	1.43494e-185	microglia	Fes
Calhm2	9.79602e-190	0.912007	0.349	0.179	2.05187e-185	microglia	Calhm2
Cops4	1.00509e-189	0.558349	0.621	0.422	2.10527e-185	microglia	Cops4
Plcb2	1.1825e-189	1.07639	0.303	0.145	2.47686e-185	microglia	Plcb2
Atp6v0c	1.33717e-189	0.448794	0.681	0.556	2.80083e-185	microglia	Atp6v0c
AI506816	1.43738e-189	1.07894	0.283	0.13	3.01074e-185	microglia	AI506816
Tmem141	3.61218e-189	0.70958	0.409	0.228	7.56608e-185	microglia	Tmem141
Rgs19	7.0724e-189	0.494851	0.579	0.363	1.48138e-184	microglia	Rgs19
Rpl41	1.19922e-188	0.256333	0.986	0.956	2.51188e-184	microglia	Rpl41
Mcfd2	6.7538e-188	0.320837	0.627	0.397	1.41465e-183	microglia	Mcfd2
Zfp385a	4.95049e-187	0.748271	0.391	0.214	1.03693e-182	microglia	Zfp385a
Wsb1	6.84212e-187	0.305307	0.607	0.393	1.43315e-182	microglia	Wsb1
Cd164	1.56729e-185	0.506773	0.633	0.428	3.28284e-181	microglia	Cd164
Cd48	4.79877e-185	0.320472	0.737	0.457	1.00515e-180	microglia	Cd48
Phf11d	1.3195e-184	0.578064	0.435	0.245	2.76382e-180	microglia	Phf11d
Fgfr1op	3.69814e-184	0.934098	0.339	0.174	7.74612e-180	microglia	Fgfr1op
Papss1	3.76574e-184	0.409169	0.551	0.336	7.88773e-180	microglia	Papss1
Tlr3	4.70023e-184	0.544278	0.318	0.15	9.8451e-180	microglia	Tlr3
Ptrhd1	8.15778e-184	0.680445	0.437	0.257	1.70873e-179	microglia	Ptrhd1
Cnpy2	8.53296e-184	0.452867	0.714	0.511	1.78731e-179	microglia	Cnpy2
Phka2	2.44069e-183	1.08103	0.274	0.125	5.11227e-179	microglia	Phka2
Mpc1	2.90591e-183	0.359781	0.868	0.693	6.08673e-179	microglia	Mpc1
Pdia6	3.09115e-183	0.43778	0.82	0.628	6.47473e-179	microglia	Pdia6
Slc4a7	3.54408e-182	0.687119	0.362	0.187	7.42343e-178	microglia	Slc4a7
Srsf9	5.23161e-182	0.503693	0.677	0.487	1.09581e-177	microglia	Srsf9
Slc23a2	1.42412e-181	0.500503	0.356	0.184	2.98296e-177	microglia	Slc23a2
Msrb2	1.76624e-181	0.704705	0.306	0.145	3.69957e-177	microglia	Msrb2
Nfxl1	2.10073e-181	0.943544	0.297	0.141	4.4002e-177	microglia	Nfxl1
Il11ra1	2.25907e-181	0.516818	0.438	0.248	4.73186e-177	microglia	Il11ra1
Klc4	3.79639e-181	0.600187	0.41	0.225	7.95193e-177	microglia	Klc4
Rel	3.11972e-179	0.277461	0.521	0.32	6.53456e-175	microglia	Rel
Erlec1	1.48424e-178	0.507084	0.553	0.364	3.10889e-174	microglia	Erlec1
Sh3bp2	8.09624e-178	0.816946	0.357	0.194	1.69584e-173	microglia	Sh3bp2
Lrrk1	8.6994e-178	0.491383	0.429	0.242	1.82218e-173	microglia	Lrrk1
Sh3bp1	1.11795e-177	0.549899	0.47	0.277	2.34165e-173	microglia	Sh3bp1
Tspan31	1.17659e-177	0.506643	0.667	0.467	2.46448e-173	microglia	Tspan31
Nek6	4.99499e-177	0.477279	0.418	0.235	1.04625e-172	microglia	Nek6
Il4ra	1.12959e-176	0.383841	0.505	0.305	2.36603e-172	microglia	Il4ra
Dhx32	1.27483e-176	0.82457	0.283	0.132	2.67026e-172	microglia	Dhx32
Slc16a10	1.46173e-176	1.00491	0.286	0.135	3.06175e-172	microglia	Slc16a10
Sfmbt1	1.01619e-175	0.962954	0.273	0.127	2.12852e-171	microglia	Sfmbt1
Fmn1	2.7108e-175	1.163	0.281	0.135	5.67804e-171	microglia	Fmn1
Pkib	2.98179e-175	0.365763	0.494	0.285	6.24566e-171	microglia	Pkib
Cpsf4	8.55951e-175	0.737544	0.306	0.151	1.79287e-170	microglia	Cpsf4
Tram1	9.96355e-175	0.42021	0.719	0.52	2.08696e-170	microglia	Tram1
Ptpro	6.84526e-174	0.886905	0.308	0.154	1.43381e-169	microglia	Ptpro
Tgs1	8.80406e-174	0.589796	0.549	0.358	1.8441e-169	microglia	Tgs1
Acsl5	1.48213e-173	0.519969	0.549	0.353	3.10448e-169	microglia	Acsl5
Tnni2	1.90066e-173	0.836045	0.265	0.122	3.98112e-169	microglia	Tnni2
Cd302	2.3235e-173	0.346327	0.516	0.303	4.8668e-169	microglia	Cd302
Grcc10	2.88433e-173	0.441418	0.733	0.568	6.04153e-169	microglia	Grcc10
Hk3	4.39287e-173	0.322272	0.348	0.179	9.20131e-169	microglia	Hk3
Smagp	1.26628e-172	0.354137	0.325	0.156	2.65236e-168	microglia	Smagp
Orai2	1.37002e-172	0.800416	0.27	0.124	2.86965e-168	microglia	Orai2
Tbc1d8	2.89529e-172	0.588297	0.296	0.141	6.06447e-168	microglia	Tbc1d8
Atp13a2	5.4312e-172	0.411345	0.555	0.339	1.13762e-167	microglia	Atp13a2
Vegfb	7.47544e-172	0.55695	0.466	0.283	1.56581e-167	microglia	Vegfb
Galns	1.33813e-171	0.816249	0.367	0.198	2.80285e-167	microglia	Galns
Zbtb18	1.53767e-171	0.790475	0.29	0.139	3.22079e-167	microglia	Zbtb18
Arap1	3.0752e-170	0.405712	0.448	0.263	6.44131e-166	microglia	Arap1
Ppm1h	6.20276e-170	0.585629	0.475	0.288	1.29923e-165	microglia	Ppm1h
Atp5g2	6.48376e-170	0.311581	0.922	0.812	1.35809e-165	microglia	Atp5g2
Nrbf2	3.81334e-169	0.642912	0.494	0.318	7.98742e-165	microglia	Nrbf2
Mmgt2	8.9972e-168	0.703909	0.299	0.146	1.88455e-163	microglia	Mmgt2
Fam49b	6.49601e-166	0.25391	0.788	0.574	1.36065e-161	microglia	Fam49b
Fbrsl1	1.61196e-165	0.519467	0.38	0.209	3.37642e-161	microglia	Fbrsl1
Pigk	2.59819e-165	0.599451	0.475	0.293	5.44217e-161	microglia	Pigk
Hspe1	1.38435e-164	0.317022	0.859	0.695	2.89966e-160	microglia	Hspe1
Arl8b	4.79538e-164	0.466866	0.615	0.414	1.00444e-159	microglia	Arl8b
Dapp1	6.88183e-164	0.646264	0.363	0.198	1.44147e-159	microglia	Dapp1
Cops9	2.06367e-163	0.413361	0.769	0.616	4.32255e-159	microglia	Cops9
Clptm1	8.53564e-163	0.453819	0.666	0.475	1.78788e-158	microglia	Clptm1
Rgl2	1.05381e-162	0.420629	0.495	0.307	2.2073e-158	microglia	Rgl2
Itpripl2	2.94241e-162	0.45604	0.439	0.259	6.16317e-158	microglia	Itpripl2
Higd2a	1.36799e-161	0.332595	0.772	0.599	2.86539e-157	microglia	Higd2a
Mcm3	2.28418e-161	0.820748	0.349	0.193	4.78445e-157	microglia	Mcm3
Camkk2	2.92063e-161	0.487052	0.376	0.207	6.11755e-157	microglia	Camkk2
Mydgf	3.56268e-161	0.493578	0.68	0.5	7.46239e-157	microglia	Mydgf
Cdk6	8.24251e-161	0.785437	0.348	0.189	1.72648e-156	microglia	Cdk6
5430427O19Rik	1.21112e-159	0.65027	0.34	0.183	2.5368e-155	microglia	5430427O19Rik
Tbpl1	2.52453e-159	0.561598	0.401	0.231	5.28788e-155	microglia	Tbpl1
Arap3	2.71227e-159	0.26295	0.314	0.151	5.68113e-155	microglia	Arap3
Gxylt1	3.19743e-159	0.531818	0.324	0.166	6.69733e-155	microglia	Gxylt1
Anapc15	4.6537e-159	0.683832	0.379	0.217	9.74763e-155	microglia	Anapc15
9530068E07Rik	4.76252e-159	0.447918	0.647	0.457	9.97557e-155	microglia	9530068E07Rik
Rab20	5.07612e-159	0.278168	0.413	0.238	1.06324e-154	microglia	Rab20
Bag1	1.23707e-158	0.479242	0.709	0.546	2.59117e-154	microglia	Bag1
Necap2	1.84887e-158	0.42626	0.702	0.514	3.87264e-154	microglia	Necap2
Lrch4	2.59524e-158	0.622389	0.427	0.255	5.43599e-154	microglia	Lrch4
1110038B12Rik	4.62447e-158	0.840314	0.298	0.153	9.68642e-154	microglia	1110038B12Rik
Il13ra1	3.07538e-157	0.354059	0.361	0.195	6.44169e-153	microglia	Il13ra1
Sun2	3.64088e-157	0.3704	0.438	0.257	7.62619e-153	microglia	Sun2
Jmjd1c	5.00923e-157	0.397563	0.722	0.541	1.04923e-152	microglia	Jmjd1c
Pon2	9.40045e-156	0.324629	0.701	0.502	1.96902e-151	microglia	Pon2
Ccdc107	2.19603e-155	0.438215	0.508	0.321	4.5998e-151	microglia	Ccdc107
Pfkl	3.13833e-155	0.427158	0.531	0.344	6.57355e-151	microglia	Pfkl
Rab14	3.26304e-155	0.347525	0.881	0.734	6.83477e-151	microglia	Rab14
Tlr1	6.06399e-155	0.902852	0.275	0.136	1.27016e-150	microglia	Tlr1
Arhgap24	6.58115e-155	0.529437	0.33	0.176	1.37849e-150	microglia	Arhgap24
Pdia4	7.72236e-155	0.534397	0.578	0.393	1.61752e-150	microglia	Pdia4
Mfsd11	1.1099e-154	0.479718	0.451	0.27	2.3248e-150	microglia	Mfsd11
Sh3glb1	1.36165e-154	0.270628	0.903	0.76	2.85211e-150	microglia	Sh3glb1
Tmem106c	1.81131e-154	0.753407	0.343	0.189	3.79397e-150	microglia	Tmem106c
Sla	3.1247e-154	0.342497	0.496	0.3	6.545e-150	microglia	Sla
Dennd1c	5.29017e-153	0.544298	0.375	0.211	1.10808e-148	microglia	Dennd1c
Clint1	7.95001e-153	0.389874	0.607	0.426	1.66521e-148	microglia	Clint1
Tec	2.30005e-152	0.6434	0.35	0.193	4.81768e-148	microglia	Tec
Mgat1	2.61512e-152	0.539362	0.527	0.35	5.47764e-148	microglia	Mgat1
Ankle2	6.36483e-152	0.586122	0.473	0.3	1.33318e-147	microglia	Ankle2
Hltf	1.273e-151	0.616507	0.423	0.256	2.66642e-147	microglia	Hltf
Tex261	1.60729e-151	0.407205	0.672	0.489	3.36662e-147	microglia	Tex261
Rhoq	1.76618e-151	0.509439	0.389	0.225	3.69943e-147	microglia	Rhoq
Slc46a3	2.25276e-151	0.793403	0.298	0.153	4.71864e-147	microglia	Slc46a3
Wdfy1	2.27198e-151	0.521705	0.39	0.226	4.75888e-147	microglia	Wdfy1
Cln3	2.93764e-151	0.400071	0.554	0.365	6.15319e-147	microglia	Cln3
Klhl7	8.88757e-151	0.626132	0.26	0.121	1.86159e-146	microglia	Klhl7
Fblim1	9.25323e-151	0.48673	0.346	0.182	1.93818e-146	microglia	Fblim1
Tmx4	1.5594e-150	0.554923	0.473	0.295	3.26632e-146	microglia	Tmx4
Cd3eap	2.36833e-150	0.836556	0.317	0.172	4.9607e-146	microglia	Cd3eap
Nsa2	2.52073e-149	0.340041	0.818	0.643	5.27993e-145	microglia	Nsa2
Txnrd2	3.17922e-149	0.84673	0.311	0.169	6.6592e-145	microglia	Txnrd2
Ltbr	5.4947e-149	0.472889	0.453	0.281	1.15092e-144	microglia	Ltbr
Ppt2	5.98556e-149	0.500888	0.518	0.334	1.25374e-144	microglia	Ppt2
Cap1	6.82073e-149	0.340742	0.751	0.564	1.42867e-144	microglia	Cap1
P4hb	8.22176e-149	0.425515	0.726	0.544	1.72213e-144	microglia	P4hb
Vgll4	1.3325e-148	0.427483	0.63	0.437	2.79106e-144	microglia	Vgll4
Atp6v0a2	3.98792e-148	0.594967	0.471	0.301	8.3531e-144	microglia	Atp6v0a2
Hs6st1	2.60094e-146	0.940719	0.269	0.135	5.44793e-142	microglia	Hs6st1
Lpgat1	3.12891e-146	0.459111	0.429	0.26	6.55382e-142	microglia	Lpgat1
Ykt6	4.43733e-146	0.663192	0.381	0.225	9.29444e-142	microglia	Ykt6
Camsap1	3.1298e-143	0.481067	0.276	0.138	6.55568e-139	microglia	Camsap1
Alg5	3.2509e-143	0.500474	0.554	0.375	6.80933e-139	microglia	Alg5
Slmap	7.27041e-143	0.445869	0.402	0.237	1.52286e-138	microglia	Slmap
Brk1	2.56025e-142	0.266863	0.88	0.751	5.36269e-138	microglia	Brk1
Tnip2	1.02381e-141	0.667271	0.278	0.141	2.14447e-137	microglia	Tnip2
Lrrc25	1.04771e-141	0.262746	0.475	0.288	2.19454e-137	microglia	Lrrc25
Fhod1	2.03932e-141	0.553438	0.269	0.134	4.27156e-137	microglia	Fhod1
Adam9	2.79787e-141	0.582584	0.407	0.245	5.86041e-137	microglia	Adam9
Dleu2	3.01933e-141	0.716689	0.403	0.246	6.32429e-137	microglia	Dleu2
Vps13c	6.62914e-141	0.474982	0.441	0.276	1.38854e-136	microglia	Vps13c
Tmem179b	9.62321e-141	0.594813	0.452	0.287	2.01568e-136	microglia	Tmem179b
Snhg8	1.27194e-140	0.576909	0.408	0.249	2.66421e-136	microglia	Snhg8
Gng5	1.29432e-140	0.283002	0.95	0.885	2.71108e-136	microglia	Gng5
Znfx1	4.70525e-140	0.387648	0.542	0.36	9.85561e-136	microglia	Znfx1
Dcakd	6.72464e-140	0.758209	0.312	0.17	1.40854e-135	microglia	Dcakd
Saraf	1.00363e-139	0.260902	0.852	0.676	2.10221e-135	microglia	Saraf
Zc3h12a	4.51397e-139	0.392441	0.332	0.183	9.45497e-135	microglia	Zc3h12a
Casp1	1.51206e-138	0.485952	0.414	0.25	3.16716e-134	microglia	Casp1
Lamtor1	6.39242e-138	0.310086	0.829	0.648	1.33896e-133	microglia	Lamtor1
Aars	8.40811e-138	0.472166	0.428	0.263	1.76116e-133	microglia	Aars
Pea15a	1.05949e-137	0.260097	0.69	0.503	2.21921e-133	microglia	Pea15a
Fance	1.08163e-137	0.60872	0.312	0.171	2.26558e-133	microglia	Fance
Nfkbid	1.1092e-137	0.298531	0.445	0.287	2.32333e-133	microglia	Nfkbid
Prpsap2	1.98131e-137	0.71257	0.29	0.153	4.15005e-133	microglia	Prpsap2
Cxcl10	4.50678e-137	1.23717	0.361	0.221	9.43989e-133	microglia	Cxcl10
Plaur	5.47577e-137	0.346392	0.38	0.22	1.14695e-132	microglia	Plaur
Gsto1	8.88317e-137	0.5325	0.453	0.283	1.86067e-132	microglia	Gsto1
Slf2	1.64477e-136	0.578147	0.367	0.216	3.44514e-132	microglia	Slf2
Eif4e2	3.0527e-136	0.407824	0.617	0.443	6.39419e-132	microglia	Eif4e2
Htra2	6.83324e-135	0.540199	0.42	0.263	1.43129e-130	microglia	Htra2
Uap1l1	8.43831e-135	0.276287	0.573	0.365	1.76749e-130	microglia	Uap1l1
Snx13	1.147e-134	0.521075	0.338	0.191	2.40251e-130	microglia	Snx13
Ccdc88b	7.24667e-134	0.357823	0.337	0.19	1.51789e-129	microglia	Ccdc88b
Aig1	1.0075e-133	0.330706	0.496	0.32	2.11031e-129	microglia	Aig1
Sumf1	1.26857e-133	0.688098	0.332	0.189	2.65714e-129	microglia	Sumf1
Idua	2.88365e-133	0.611748	0.293	0.158	6.0401e-129	microglia	Idua
Nfya	1.06504e-132	0.620743	0.335	0.192	2.23084e-128	microglia	Nfya
Chst12	1.21607e-132	0.659744	0.354	0.209	2.54718e-128	microglia	Chst12
Tor1aip1	1.97823e-132	0.297994	0.775	0.6	4.14359e-128	microglia	Tor1aip1
Gmpr2	2.48523e-132	0.557363	0.441	0.28	5.20556e-128	microglia	Gmpr2
Mcur1	2.68474e-132	0.375449	0.496	0.325	5.62345e-128	microglia	Mcur1
Rnf2	6.73831e-132	0.522161	0.33	0.186	1.41141e-127	microglia	Rnf2
Tmem159	1.82985e-131	0.467531	0.331	0.187	3.83281e-127	microglia	Tmem159
Rnf130	2.02553e-130	0.286768	0.739	0.529	4.24267e-126	microglia	Rnf130
Fkbp15	8.62388e-130	0.401141	0.486	0.316	1.80636e-125	microglia	Fkbp15
Ubtd1	2.5512e-129	0.592095	0.351	0.206	5.34374e-125	microglia	Ubtd1
Mfsd12	2.62462e-129	0.591968	0.386	0.232	5.49754e-125	microglia	Mfsd12
Ell2	3.592e-129	0.356078	0.35	0.202	7.52379e-125	microglia	Ell2
Rap2a	4.30719e-129	0.315064	0.525	0.341	9.02185e-125	microglia	Rap2a
Rrad	1.11559e-128	0.553097	0.271	0.14	2.33671e-124	microglia	Rrad
9930111J21Rik2	3.12258e-128	0.261413	0.669	0.462	6.54056e-124	microglia	9930111J21Rik2
Ccdc22	3.62106e-128	0.686744	0.342	0.201	7.58468e-124	microglia	Ccdc22
Lman1	5.46896e-128	0.310092	0.599	0.416	1.14553e-123	microglia	Lman1
Rapsn	9.03276e-128	0.861989	0.255	0.131	1.892e-123	microglia	Rapsn
Camk2d	2.786e-126	0.278987	0.585	0.399	5.83556e-122	microglia	Camk2d
Ldb1	4.88661e-126	0.341893	0.443	0.278	1.02355e-121	microglia	Ldb1
Dnajc13	5.4081e-126	0.410829	0.463	0.303	1.13278e-121	microglia	Dnajc13
Dgkz	6.18853e-126	0.264929	0.602	0.421	1.29625e-121	microglia	Dgkz
Mgat5	6.3693e-126	0.541627	0.373	0.225	1.33411e-121	microglia	Mgat5
Stard3nl	7.67146e-126	0.357783	0.628	0.449	1.60686e-121	microglia	Stard3nl
Stx2	3.86089e-125	0.803688	0.271	0.145	8.08703e-121	microglia	Stx2
M6pr	5.42189e-125	0.303831	0.779	0.605	1.13567e-120	microglia	M6pr
Pik3r1	9.72105e-125	0.258792	0.63	0.441	2.03617e-120	microglia	Pik3r1
Aga	2.106e-124	0.615112	0.413	0.263	4.41123e-120	microglia	Aga
Ago1	2.34152e-124	0.601403	0.302	0.168	4.90456e-120	microglia	Ago1
Rasgef1b	7.8125e-124	0.519545	0.384	0.237	1.63641e-119	microglia	Rasgef1b
St3gal2	4.10874e-123	0.438546	0.254	0.128	8.60617e-119	microglia	St3gal2
Eif2ak2	5.34091e-123	0.398003	0.539	0.374	1.11871e-118	microglia	Eif2ak2
Gsap	5.65853e-123	0.251941	0.37	0.219	1.18524e-118	microglia	Gsap
Apex1	2.07354e-122	0.665955	0.367	0.224	4.34323e-118	microglia	Apex1
Dhrs7b	2.32739e-122	0.575234	0.366	0.223	4.87496e-118	microglia	Dhrs7b
Herpud1	4.49339e-122	0.438079	0.594	0.42	9.41186e-118	microglia	Herpud1
Hspa5	6.72909e-122	0.267235	0.911	0.794	1.40948e-117	microglia	Hspa5
Cln5	5.56843e-121	0.331149	0.497	0.328	1.16636e-116	microglia	Cln5
Hsd17b11	5.88032e-121	0.327112	0.565	0.385	1.23169e-116	microglia	Hsd17b11
Dcxr	6.06763e-121	0.497862	0.433	0.274	1.27093e-116	microglia	Dcxr
Hsd17b4	7.04191e-121	0.403752	0.549	0.382	1.475e-116	microglia	Hsd17b4
Ndst2	1.36e-120	0.782411	0.271	0.147	2.84865e-116	microglia	Ndst2
Galc	1.4811e-120	0.50682	0.394	0.244	3.10232e-116	microglia	Galc
Hpf1	1.5858e-120	0.532077	0.536	0.379	3.32162e-116	microglia	Hpf1
Sdc4	4.63896e-120	0.587196	0.393	0.246	9.71678e-116	microglia	Sdc4
Brip1os	4.99921e-120	0.711227	0.311	0.18	1.04714e-115	microglia	Brip1os
Slc15a4	1.01203e-119	0.529236	0.41	0.261	2.11981e-115	microglia	Slc15a4
Atp6ap2	3.50607e-119	0.251722	0.758	0.571	7.34382e-115	microglia	Atp6ap2
Orai3	9.92587e-119	0.375009	0.451	0.293	2.07907e-114	microglia	Orai3
Tuba1b	2.58567e-118	0.457201	0.817	0.648	5.41594e-114	microglia	Tuba1b
Epn1	3.03325e-118	0.343185	0.684	0.511	6.35344e-114	microglia	Epn1
Stk10	1.02169e-117	0.301283	0.388	0.237	2.14003e-113	microglia	Stk10
Rpl10-ps3	1.57366e-117	0.417839	0.467	0.309	3.2962e-113	microglia	Rpl10-ps3
Bcap31	1.71482e-117	0.299074	0.787	0.624	3.59187e-113	microglia	Bcap31
Acsl4	3.1567e-117	0.712525	0.293	0.166	6.61203e-113	microglia	Acsl4
Parp9	9.11894e-117	0.303053	0.513	0.344	1.91005e-112	microglia	Parp9
G6pc3	9.58953e-117	0.391819	0.408	0.257	2.00862e-112	microglia	G6pc3
Wdr81	2.88881e-116	0.649197	0.28	0.157	6.05091e-112	microglia	Wdr81
Tmem243	7.29643e-116	0.304858	0.481	0.318	1.52831e-111	microglia	Tmem243
Kpna3	8.86548e-116	0.525184	0.415	0.268	1.85696e-111	microglia	Kpna3
Arhgap17	2.11652e-115	0.328188	0.61	0.43	4.43326e-111	microglia	Arhgap17
Arhgap27	2.72268e-115	0.578098	0.313	0.178	5.70293e-111	microglia	Arhgap27
Nfatc2	3.23594e-115	0.6819	0.262	0.141	6.77799e-111	microglia	Nfatc2
Ctdnep1	5.61156e-115	0.344412	0.636	0.471	1.1754e-110	microglia	Ctdnep1
Arhgap12	1.50655e-114	0.467755	0.34	0.202	3.15562e-110	microglia	Arhgap12
Akirin2	1.76676e-114	0.527413	0.497	0.342	3.70066e-110	microglia	Akirin2
Srd5a3	2.09881e-114	0.474765	0.444	0.291	4.39616e-110	microglia	Srd5a3
Tmem9b	6.81278e-114	0.308302	0.657	0.483	1.427e-109	microglia	Tmem9b
Echs1	7.04301e-114	0.349502	0.653	0.486	1.47523e-109	microglia	Echs1
Prps2	3.95375e-113	0.447883	0.324	0.188	8.28152e-109	microglia	Prps2
Lmf1	9.10465e-113	0.594451	0.33	0.197	1.90706e-108	microglia	Lmf1
Scaf11	1.37757e-112	0.309951	0.731	0.567	2.88545e-108	microglia	Scaf11
Pigt	3.58435e-112	0.38186	0.553	0.392	7.50777e-108	microglia	Pigt
Gas5	6.41666e-112	0.327778	0.582	0.441	1.34403e-107	microglia	Gas5
Rbm47	1.82669e-111	0.3031	0.38	0.234	3.82618e-107	microglia	Rbm47
Slc38a7	1.91225e-111	0.783375	0.264	0.147	4.0054e-107	microglia	Slc38a7
Nudt9	1.09636e-110	0.288194	0.526	0.365	2.29645e-106	microglia	Nudt9
Snx24	2.0773e-110	0.786742	0.286	0.165	4.35112e-106	microglia	Snx24
C1galt1c1	2.88778e-110	0.508842	0.369	0.233	6.04874e-106	microglia	C1galt1c1
Tmf1	3.253e-110	0.304872	0.589	0.42	6.81373e-106	microglia	Tmf1
Lman2l	7.43016e-110	0.50454	0.346	0.212	1.55632e-105	microglia	Lman2l
Spp1	1.48902e-109	1.03605	0.989	0.974	3.1189e-105	microglia	Spp1
Slc36a1	3.22591e-109	0.70838	0.285	0.165	6.757e-105	microglia	Slc36a1
Mgat4b	6.25169e-109	0.368341	0.418	0.27	1.30948e-104	microglia	Mgat4b
Sbno2	1.31928e-108	0.278586	0.519	0.361	2.76336e-104	microglia	Sbno2
Atp13a1	1.65996e-108	0.46885	0.353	0.217	3.47695e-104	microglia	Atp13a1
Got1	2.2342e-108	0.276919	0.483	0.33	4.67976e-104	microglia	Got1
Fam110a	8.79605e-108	0.649601	0.262	0.144	1.84242e-103	microglia	Fam110a
Tm9sf3	1.77392e-107	0.268282	0.737	0.58	3.71565e-103	microglia	Tm9sf3
Fam174c	2.30846e-107	0.622756	0.3	0.175	4.83531e-103	microglia	Fam174c
Eef1d	3.06525e-107	0.250057	0.86	0.719	6.42048e-103	microglia	Eef1d
Gfer	3.74271e-107	0.468535	0.438	0.291	7.83949e-103	microglia	Gfer
Tox4	6.97816e-107	0.359793	0.547	0.389	1.46165e-102	microglia	Tox4
Atp6v0a1	9.8202e-107	0.253644	0.467	0.31	2.05694e-102	microglia	Atp6v0a1
Tesk1	1.09983e-105	0.420295	0.403	0.261	2.3037e-101	microglia	Tesk1
Fosb	1.45135e-105	0.428795	0.573	0.431	3.03999e-101	microglia	Fosb
Mms19	1.75991e-105	0.469065	0.329	0.2	3.6863e-101	microglia	Mms19
Rnasek	2.86824e-105	0.388202	0.602	0.466	6.00781e-101	microglia	Rnasek
Tpi1	2.99371e-104	0.340059	0.789	0.65	6.27063e-100	microglia	Tpi1
Slc25a39	3.08549e-104	0.262432	0.567	0.403	6.46286e-100	microglia	Slc25a39
Zfp120	3.09094e-104	0.689205	0.295	0.174	6.47428e-100	microglia	Zfp120
Mif	4.3612e-104	0.422219	0.818	0.711	9.13497e-100	microglia	Mif
Derl2	6.75358e-104	0.364731	0.541	0.382	1.41461e-99	microglia	Derl2
Casp8	7.58018e-104	0.310798	0.554	0.383	1.58774e-99	microglia	Casp8
Dram2	1.02414e-103	0.277097	0.52	0.357	2.14516e-99	microglia	Dram2
Dip2b	2.00797e-103	0.289092	0.417	0.267	4.2059e-99	microglia	Dip2b
Ythdf2	2.41034e-103	0.448237	0.496	0.347	5.04869e-99	microglia	Ythdf2
Gnptg	3.88873e-103	0.365758	0.439	0.289	8.14534e-99	microglia	Gnptg
Fos	4.13345e-103	0.583451	0.758	0.689	8.65793e-99	microglia	Fos
Tmem68	6.69325e-103	0.607141	0.276	0.158	1.40197e-98	microglia	Tmem68
Trmt112	1.07045e-102	0.279028	0.749	0.586	2.24216e-98	microglia	Trmt112
Ilvbl	3.08809e-102	0.362995	0.426	0.281	6.46831e-98	microglia	Ilvbl
Stard9	4.95108e-102	0.33302	0.361	0.226	1.03705e-97	microglia	Stard9
Yif1b	7.52528e-102	0.327324	0.633	0.465	1.57624e-97	microglia	Yif1b
2510009E07Rik	2.04698e-101	0.504532	0.288	0.166	4.28761e-97	microglia	2510009E07Rik
Nars	3.81102e-101	0.31518	0.675	0.506	7.98256e-97	microglia	Nars
Chmp6	3.82668e-101	0.423519	0.424	0.283	8.01536e-97	microglia	Chmp6
Rmi1	4.44996e-101	0.51242	0.288	0.168	9.32089e-97	microglia	Rmi1
Cited2	6.7975e-101	0.592078	0.483	0.346	1.4238e-96	microglia	Cited2
Alg1	1.13017e-99	0.428884	0.37	0.237	2.36726e-95	microglia	Alg1
Gm26782	3.13264e-99	0.542642	0.298	0.179	6.56163e-95	microglia	Gm26782
Sh2b3	1.37989e-98	0.260494	0.36	0.225	2.89031e-94	microglia	Sh2b3
Kdelr2	2.01309e-98	0.331097	0.583	0.431	4.21662e-94	microglia	Kdelr2
Ly96	3.60312e-98	0.352565	0.375	0.237	7.5471e-94	microglia	Ly96
Lpxn	5.52153e-98	0.250021	0.471	0.308	1.15654e-93	microglia	Lpxn
Pelp1	1.09813e-97	0.605427	0.264	0.151	2.30013e-93	microglia	Pelp1
Tor2a	1.67935e-97	0.409119	0.485	0.335	3.51756e-93	microglia	Tor2a
Nipa2	3.21813e-97	0.276664	0.552	0.387	6.74069e-93	microglia	Nipa2
Ufsp2	3.35401e-97	0.365241	0.447	0.306	7.0253e-93	microglia	Ufsp2
Itgax	3.49602e-97	0.452172	0.328	0.199	7.32277e-93	microglia	Itgax
Slc35f6	3.7254e-97	0.350015	0.433	0.288	7.80322e-93	microglia	Slc35f6
Cybc1	4.67448e-97	0.717001	0.285	0.171	9.79117e-93	microglia	Cybc1
Prkcsh	2.92777e-96	0.358804	0.531	0.385	6.1325e-92	microglia	Prkcsh
Strada	8.13162e-96	0.610173	0.254	0.145	1.70325e-91	microglia	Strada
Tsc22d2	1.01222e-95	0.371663	0.429	0.288	2.12019e-91	microglia	Tsc22d2
Pepd	1.45819e-95	0.353944	0.469	0.321	3.05432e-91	microglia	Pepd
Mvb12b	1.73207e-95	0.360014	0.34	0.213	3.62798e-91	microglia	Mvb12b
Rnf19b	5.13352e-95	0.399641	0.385	0.256	1.07527e-90	microglia	Rnf19b
Bcl10	5.42173e-95	0.280345	0.603	0.446	1.13564e-90	microglia	Bcl10
Letmd1	1.54921e-94	0.554171	0.284	0.169	3.24498e-90	microglia	Letmd1
Crlf3	2.85132e-94	0.251917	0.592	0.426	5.97238e-90	microglia	Crlf3
Flcn	2.87425e-94	0.373273	0.352	0.225	6.0204e-90	microglia	Flcn
Erap1	4.6633e-94	0.440124	0.413	0.276	9.76774e-90	microglia	Erap1
Clptm1l	9.4707e-94	0.316411	0.552	0.406	1.98373e-89	microglia	Clptm1l
Denr	1.046e-93	0.274399	0.622	0.467	2.19094e-89	microglia	Denr
Zup1	1.43981e-93	0.30465	0.509	0.359	3.01582e-89	microglia	Zup1
St6gal1	3.13438e-93	0.301733	0.291	0.171	6.56527e-89	microglia	St6gal1
Ddx3x	5.91744e-93	0.27024	0.69	0.545	1.23947e-88	microglia	Ddx3x
Btbd9	3.35849e-92	0.32477	0.404	0.268	7.03469e-88	microglia	Btbd9
Lactb	4.05493e-92	0.26935	0.423	0.285	8.49345e-88	microglia	Lactb
Tob2	4.26127e-92	0.467621	0.571	0.437	8.92566e-88	microglia	Tob2
Galnt1	5.83512e-91	0.274583	0.537	0.385	1.22222e-86	microglia	Galnt1
Gpaa1	8.99244e-91	0.314527	0.433	0.295	1.88356e-86	microglia	Gpaa1
Ppp1r10	1.23701e-90	0.381621	0.51	0.367	2.59105e-86	microglia	Ppp1r10
BC004004	3.48581e-90	0.30942	0.526	0.376	7.30137e-86	microglia	BC004004
Smg9	4.87071e-90	0.471498	0.346	0.224	1.02022e-85	microglia	Smg9
Lpar6	2.04477e-89	0.30736	0.429	0.288	4.28297e-85	microglia	Lpar6
Lilrb4a	2.62027e-89	0.31369	0.446	0.311	5.48841e-85	microglia	Lilrb4a
Fbxo33	4.58253e-89	0.378871	0.289	0.174	9.59856e-85	microglia	Fbxo33
Csf2rb2	8.9113e-89	0.284559	0.292	0.176	1.86656e-84	microglia	Csf2rb2
Rreb1	4.13385e-88	0.391532	0.363	0.236	8.65877e-84	microglia	Rreb1
Dnajb14	6.1594e-88	0.291243	0.583	0.432	1.29015e-83	microglia	Dnajb14
Zfp513	2.23958e-87	0.393107	0.268	0.161	4.69103e-83	microglia	Zfp513
Cgrrf1	2.41797e-87	0.298217	0.341	0.215	5.06468e-83	microglia	Cgrrf1
Tmed9	4.62811e-86	0.255303	0.827	0.676	9.69404e-82	microglia	Tmed9
Vhl	7.07915e-86	0.449957	0.291	0.179	1.4828e-81	microglia	Vhl
Bscl2	1.68362e-85	0.259808	0.595	0.437	3.52651e-81	microglia	Bscl2
Spcs2	2.979e-85	0.253358	0.853	0.712	6.23981e-81	microglia	Spcs2
Txndc12	4.41713e-84	0.326387	0.409	0.278	9.25212e-80	microglia	Txndc12
Nucb2	7.69421e-84	0.387403	0.305	0.19	1.61163e-79	microglia	Nucb2
Tmc6	1.03342e-83	0.465619	0.261	0.154	2.16461e-79	microglia	Tmc6
Spcs3	1.06918e-83	0.400392	0.407	0.278	2.23951e-79	microglia	Spcs3
Galnt7	1.3019e-82	0.431579	0.37	0.249	2.72696e-78	microglia	Galnt7
Rnasel	1.63163e-82	0.319037	0.276	0.166	3.4176e-78	microglia	Rnasel
Man2c1	1.90429e-82	0.294502	0.276	0.166	3.98872e-78	microglia	Man2c1
Gcn1	1.99968e-82	0.257873	0.365	0.237	4.18852e-78	microglia	Gcn1
Rnf41	6.35518e-82	0.465877	0.291	0.181	1.33115e-77	microglia	Rnf41
Ormdl2	1.3262e-81	0.407245	0.482	0.346	2.77785e-77	microglia	Ormdl2
Map1s	5.40652e-81	0.515682	0.317	0.206	1.13245e-76	microglia	Map1s
Gnptab	2.18784e-80	0.468507	0.349	0.232	4.58264e-76	microglia	Gnptab
Pes1	5.72442e-80	0.413533	0.398	0.275	1.19904e-75	microglia	Pes1
Tor1b	9.3899e-80	0.255934	0.382	0.257	1.96681e-75	microglia	Tor1b
Washc4	3.05249e-79	0.285143	0.428	0.299	6.39374e-75	microglia	Washc4
Trim8	4.92974e-79	0.260307	0.51	0.37	1.03258e-74	microglia	Trim8
Ranbp10	1.37094e-78	0.407511	0.265	0.162	2.87156e-74	microglia	Ranbp10
Reep4	1.60835e-78	0.726461	0.255	0.156	3.36885e-74	microglia	Reep4
Saysd1	6.26383e-78	0.327633	0.361	0.239	1.31202e-73	microglia	Saysd1
Bcap29	9.20812e-78	0.407701	0.42	0.294	1.92873e-73	microglia	Bcap29
Irf2bpl	1.85761e-77	0.297673	0.578	0.431	3.89096e-73	microglia	Irf2bpl
Vps9d1	2.12131e-77	0.412112	0.298	0.192	4.4433e-73	microglia	Vps9d1
Minpp1	2.5716e-77	0.309534	0.335	0.219	5.38647e-73	microglia	Minpp1
Csad	3.11863e-77	0.282099	0.302	0.192	6.53227e-73	microglia	Csad
Parp1	4.30724e-77	0.286882	0.515	0.374	9.02194e-73	microglia	Parp1
Kpnb1	7.47346e-77	0.275721	0.485	0.348	1.56539e-72	microglia	Kpnb1
Tango2	8.16793e-77	0.41127	0.323	0.212	1.71085e-72	microglia	Tango2
Atp7a	1.51896e-76	0.346873	0.275	0.17	3.18162e-72	microglia	Atp7a
Epb41l4aos	3.08427e-76	0.368969	0.308	0.196	6.4603e-72	microglia	Epb41l4aos
Abraxas2	3.16849e-76	0.277258	0.428	0.299	6.63672e-72	microglia	Abraxas2
Lactb2	3.49919e-76	0.374235	0.305	0.196	7.3294e-72	microglia	Lactb2
Ten1	5.63559e-76	0.29518	0.526	0.38	1.18043e-71	microglia	Ten1
Prrc1	1.53919e-75	0.374363	0.321	0.209	3.22399e-71	microglia	Prrc1
Dctpp1	1.64429e-75	0.376351	0.425	0.3	3.44414e-71	microglia	Dctpp1
Stt3a	2.36131e-75	0.302457	0.518	0.381	4.946e-71	microglia	Stt3a
Tep1	4.27499e-75	0.25749	0.407	0.275	8.95439e-71	microglia	Tep1
Hscb	1.12765e-74	0.364271	0.402	0.278	2.36197e-70	microglia	Hscb
Trmt2a	3.88349e-73	0.374692	0.29	0.185	8.13436e-69	microglia	Trmt2a
0610010K14Rik	9.39809e-73	0.269968	0.515	0.38	1.96852e-68	microglia	0610010K14Rik
Gspt1	2.29216e-72	0.269408	0.578	0.434	4.80115e-68	microglia	Gspt1
Gpr107	1.71367e-71	0.25861	0.431	0.305	3.58945e-67	microglia	Gpr107
Stau1	3.27357e-71	0.288461	0.368	0.25	6.85682e-67	microglia	Stau1
Gpr108	4.43045e-71	0.270063	0.472	0.341	9.28001e-67	microglia	Gpr108
C9orf72	5.12947e-71	0.328041	0.255	0.159	1.07442e-66	microglia	C9orf72
Ube2f	1.27688e-70	0.267134	0.51	0.378	2.67455e-66	microglia	Ube2f
Wdr83os	2.06045e-69	0.253783	0.671	0.525	4.31581e-65	microglia	Wdr83os
Abl1	8.28434e-69	0.342461	0.33	0.222	1.73524e-64	microglia	Abl1
Snx30	1.21464e-68	0.299638	0.309	0.203	2.54419e-64	microglia	Snx30
Pqlc2	2.15153e-68	0.622532	0.27	0.174	4.50659e-64	microglia	Pqlc2
Erlin2	4.90262e-68	0.30446	0.298	0.194	1.0269e-63	microglia	Erlin2
Dpagt1	5.32167e-68	0.415046	0.277	0.178	1.11468e-63	microglia	Dpagt1
Tomm6	1.07084e-67	0.264256	0.602	0.472	2.24297e-63	microglia	Tomm6
Cnot8	2.03513e-67	0.254035	0.428	0.309	4.26278e-63	microglia	Cnot8
Eef2kmt	3.03619e-67	0.376207	0.317	0.211	6.35959e-63	microglia	Eef2kmt
Slc38a6	7.27854e-67	0.394862	0.272	0.175	1.52456e-62	microglia	Slc38a6
Ube2w	1.12927e-65	0.287432	0.371	0.258	2.36537e-61	microglia	Ube2w
Trmt1	3.26019e-65	0.274414	0.365	0.252	6.8288e-61	microglia	Trmt1
Borcs7	3.90829e-65	0.250613	0.356	0.245	8.18631e-61	microglia	Borcs7
Chchd5	9.88256e-65	0.373203	0.295	0.197	2.07e-60	microglia	Chchd5
Dctn5	2.51842e-64	0.332366	0.372	0.262	5.27509e-60	microglia	Dctn5
Atg5	2.63727e-64	0.257177	0.463	0.336	5.52403e-60	microglia	Atg5
Golt1b	2.74082e-63	0.401704	0.28	0.184	5.74093e-59	microglia	Golt1b
Memo1	5.05703e-63	0.364048	0.272	0.177	1.05925e-58	microglia	Memo1
Psen1	8.13512e-63	0.251375	0.44	0.321	1.70398e-58	microglia	Psen1
Vrk2	1.88823e-62	0.484925	0.269	0.177	3.95509e-58	microglia	Vrk2
Cyb561d2	1.6989e-61	0.398309	0.32	0.219	3.55852e-57	microglia	Cyb561d2
Pik3cb	2.11265e-61	0.330231	0.287	0.19	4.42515e-57	microglia	Pik3cb
Fam20c	8.21308e-61	0.53222	0.367	0.267	1.72031e-56	microglia	Fam20c
Apmap	1.63418e-60	0.32186	0.284	0.186	3.42296e-56	microglia	Apmap
Tmem185b	2.17087e-60	0.365103	0.271	0.179	4.5471e-56	microglia	Tmem185b
Pigu	5.2937e-60	0.548668	0.274	0.182	1.10882e-55	microglia	Pigu
Galk2	8.51779e-60	0.320417	0.358	0.252	1.78414e-55	microglia	Galk2
Ap1b1	1.54008e-59	0.302673	0.335	0.232	3.22585e-55	microglia	Ap1b1
Aldh16a1	3.09241e-59	0.412939	0.26	0.17	6.47736e-55	microglia	Aldh16a1
Coa5	7.55703e-59	0.280996	0.387	0.275	1.58289e-54	microglia	Coa5
Socs6	3.2184e-57	0.361939	0.306	0.21	6.74125e-53	microglia	Socs6
Tmem87b	2.09003e-56	0.284041	0.362	0.258	4.37778e-52	microglia	Tmem87b
Tmem168	5.68275e-55	0.285453	0.337	0.238	1.19031e-50	microglia	Tmem168
Wdr44	7.47034e-55	0.458602	0.255	0.17	1.56474e-50	microglia	Wdr44
Gm2000	9.99877e-55	0.370232	0.256	0.169	2.09434e-50	microglia	Gm2000
Cdkn1a	5.84154e-54	0.389156	0.503	0.395	1.22357e-49	microglia	Cdkn1a
Cfap410	1.04551e-53	0.377131	0.251	0.167	2.18993e-49	microglia	Cfap410
Slc38a9	3.37369e-52	0.260991	0.359	0.259	7.06652e-48	microglia	Slc38a9
Ccdc115	2.53059e-51	0.263918	0.398	0.292	5.30058e-47	microglia	Ccdc115
B4galt3	3.957e-51	0.25119	0.252	0.168	8.28833e-47	microglia	B4galt3
Lrpprc	8.34753e-51	0.284182	0.268	0.183	1.74847e-46	microglia	Lrpprc
Slc45a4	1.33443e-50	0.365653	0.252	0.169	2.7951e-46	microglia	Slc45a4
Gnl3	4.03427e-50	0.257413	0.363	0.267	8.45017e-46	microglia	Gnl3
Cc2d1b	1.63855e-49	0.268217	0.268	0.185	3.43212e-45	microglia	Cc2d1b
Slc17a5	1.76572e-45	0.308841	0.271	0.189	3.69847e-41	microglia	Slc17a5
Abcd1	1.84152e-45	0.329259	0.279	0.196	3.85724e-41	microglia	Abcd1
Dusp7	1.33991e-44	0.30019	0.298	0.214	2.80657e-40	microglia	Dusp7
Tuba1c	1.51e-43	0.310316	0.364	0.265	3.16285e-39	microglia	Tuba1c
Ints12	8.75615e-43	0.308887	0.261	0.183	1.83406e-38	microglia	Ints12
Setdb1	8.09547e-40	0.261225	0.269	0.193	1.69568e-35	microglia	Setdb1
Srm	1.86331e-39	0.258917	0.284	0.204	3.9029e-35	microglia	Srm
Ftsj3	6.38956e-39	0.267229	0.288	0.21	1.33836e-34	microglia	Ftsj3
Jund	1.11665e-08	0.400186	0.684	0.699	0.000233894	microglia	Jund
Clec12a	0	3.72306	0.751	0.068	0	MF	Clec12a
Cybb	0	3.17463	0.963	0.282	0	MF	Cybb
Mndal	0	2.20558	0.806	0.156	0	MF	Mndal
Ifi203	0	2.22012	0.794	0.149	0	MF	Ifi203
Slamf7	0	3.49488	0.717	0.078	0	MF	Slamf7
Napsa	0	3.60376	0.702	0.066	0	MF	Napsa
Gm21188	0	4.01034	0.658	0.03	0	MF	Gm21188
Pirb	0	2.22273	0.777	0.165	0	MF	Pirb
Wfdc17	0	2.28942	0.911	0.313	0	MF	Wfdc17
Tgfbi	0	3.26495	0.841	0.248	0	MF	Tgfbi
Metrnl	0	2.44226	0.752	0.174	0	MF	Metrnl
Ms4a4c	0	4.26716	0.733	0.164	0	MF	Ms4a4c
AB124611	0	2.10195	0.83	0.269	0	MF	AB124611
Cd93	0	1.95663	0.653	0.098	0	MF	Cd93
Cyp4f18	0	2.34881	0.751	0.196	0	MF	Cyp4f18
Cxcr4	0	1.17419	0.752	0.204	0	MF	Cxcr4
Ifi207	0	1.84293	0.886	0.338	0	MF	Ifi207
Ms4a7	0	3.50437	0.779	0.231	0	MF	Ms4a7
Ms4a6c	0	3.14851	0.975	0.435	0	MF	Ms4a6c
Iqgap2	0	2.76077	0.621	0.089	0	MF	Iqgap2
Itga4	0	1.455	0.706	0.175	0	MF	Itga4
Cfp	0	3.43683	0.598	0.067	0	MF	Cfp
Mdfic	0	2.23154	0.732	0.208	0	MF	Mdfic
Pla2g7	0	1.67294	0.751	0.228	0	MF	Pla2g7
Acp5	0	3.48855	0.641	0.121	0	MF	Acp5
Mmp14	0	2.49867	0.69	0.173	0	MF	Mmp14
Ahnak	0	1.481	0.711	0.195	0	MF	Ahnak
Anxa1	0	2.02074	0.588	0.075	0	MF	Anxa1
Cd300a	0	1.72913	0.839	0.333	0	MF	Cd300a
Myof	0	2.86945	0.613	0.109	0	MF	Myof
F13a1	0	4.10213	0.537	0.035	0	MF	F13a1
Ms4a6d	0	2.47573	0.899	0.402	0	MF	Ms4a6d
S100a11	0	0.630596	0.839	0.346	0	MF	S100a11
Emp3	0	1.96435	0.923	0.435	0	MF	Emp3
Msrb1	0	1.39228	0.912	0.424	0	MF	Msrb1
Ms4a6b	0	1.77496	0.894	0.406	0	MF	Ms4a6b
Pim1	0	1.12183	0.797	0.313	0	MF	Pim1
Apobec1	0	1.78459	0.839	0.355	0	MF	Apobec1
Plbd1	0	2.49699	0.544	0.062	0	MF	Plbd1
Mgst1	0	2.2739	0.589	0.11	0	MF	Mgst1
Hpse	0	2.57148	0.635	0.157	0	MF	Hpse
Pid1	0	1.66026	0.789	0.312	0	MF	Pid1
Lilr4b	0	1.63773	0.643	0.169	0	MF	Lilr4b
Adgre5	0	0.970557	0.663	0.19	0	MF	Adgre5
Emilin2	0	2.08412	0.538	0.067	0	MF	Emilin2
Iqgap1	0	1.51848	0.947	0.48	0	MF	Iqgap1
Gsn	0	0.393038	0.796	0.333	0	MF	Gsn
Igsf6	0	1.42129	0.756	0.293	0	MF	Igsf6
Cd44	0	0.993092	0.693	0.231	0	MF	Cd44
Esyt1	0	1.58925	0.754	0.294	0	MF	Esyt1
Sh3bgrl	0	1.26311	0.856	0.402	0	MF	Sh3bgrl
Tmem106a	0	1.62558	0.808	0.357	0	MF	Tmem106a
Lgals1	0	2.09355	0.917	0.47	0	MF	Lgals1
Ifi211	0	1.99207	0.663	0.22	0	MF	Ifi211
Tmem51	0	1.96514	0.571	0.128	0	MF	Tmem51
Crlf2	0	1.19053	0.896	0.455	0	MF	Crlf2
Lst1	0	1.41455	0.863	0.422	0	MF	Lst1
Emb	0	0.95603	0.564	0.126	0	MF	Emb
S100a10	0	0.668663	0.659	0.223	0	MF	S100a10
Arhgap15	0	1.63558	0.535	0.1	0	MF	Arhgap15
Thbs1	0	2.21586	0.554	0.119	0	MF	Thbs1
Anxa4	0	1.86654	0.747	0.314	0	MF	Anxa4
Smpdl3a	0	1.64376	0.87	0.437	0	MF	Smpdl3a
Slfn1	0	1.46809	0.558	0.128	0	MF	Slfn1
B3gnt8	0	2.99742	0.473	0.043	0	MF	B3gnt8
Mpp1	0	1.53063	0.763	0.336	0	MF	Mpp1
Ifi47	0	1.5871	0.593	0.167	0	MF	Ifi47
Myo5a	0	1.55879	0.723	0.298	0	MF	Myo5a
Slfn5	0	1.32791	0.888	0.466	0	MF	Slfn5
Runx3	0	1.90414	0.498	0.077	0	MF	Runx3
Ifitm2	0	1.13018	0.916	0.498	0	MF	Ifitm2
Clec4n	0	1.83134	0.48	0.062	0	MF	Clec4n
Dnase1l1	0	1.79101	0.564	0.148	0	MF	Dnase1l1
Tnfaip2	0	0.770356	0.64	0.225	0	MF	Tnfaip2
Syk	0	1.15814	0.727	0.313	0	MF	Syk
Ifi204	0	1.37025	0.868	0.457	0	MF	Ifi204
Emp1	0	3.87424	0.445	0.035	0	MF	Emp1
Diaph1	0	0.946293	0.704	0.296	0	MF	Diaph1
Nampt	0	1.23884	0.77	0.365	0	MF	Nampt
Hacd4	0	1.42207	0.738	0.333	0	MF	Hacd4
Samhd1	0	1.31159	0.903	0.499	0	MF	Samhd1
Slc43a2	0	1.27527	0.696	0.292	0	MF	Slc43a2
Vim	0	1.72468	0.964	0.56	0	MF	Vim
Clec4a3	0	2.33461	0.586	0.183	0	MF	Clec4a3
Trps1	0	1.14189	0.584	0.183	0	MF	Trps1
Sap30	0	1.3827	0.67	0.27	0	MF	Sap30
Cd300lf	0	1.08115	0.577	0.178	0	MF	Cd300lf
Rab7b	0	1.49525	0.672	0.274	0	MF	Rab7b
Tep11	0	1.4449	0.672	0.274	0	MF	Tep1
Cd481	0	1.13862	0.922	0.527	0	MF	Cd48
Soat1	0	1.22303	0.853	0.46	0	MF	Soat1
Hck1	0	1.03843	0.826	0.433	0	MF	Hck
Ifi209	0	1.56471	0.687	0.295	0	MF	Ifi209
Aph1c	0	2.11427	0.471	0.081	0	MF	Aph1c
Arl111	0	1.24976	0.757	0.368	0	MF	Arl11
Alox5ap	0	1.17408	0.93	0.542	0	MF	Alox5ap
Crip1	0	1.01043	0.909	0.522	0	MF	Crip1
Rbms1	0	0.608021	0.786	0.401	0	MF	Rbms1
Plxnc1	0	1.59607	0.516	0.131	0	MF	Plxnc1
Anxa2	0	0.821573	0.858	0.473	0	MF	Anxa2
Lgals3	0	3.05898	0.98	0.597	0	MF	Lgals3
S100a6	0	0.955519	0.691	0.308	0	MF	S100a6
Gpr35	0	2.23024	0.493	0.112	0	MF	Gpr35
Oas3	0	1.68977	0.526	0.145	0	MF	Oas3
Myo1f	0	0.797765	0.838	0.457	0	MF	Myo1f
Rap2b	0	1.16314	0.737	0.357	0	MF	Rap2b
Lrrc251	0	1.0109	0.696	0.316	0	MF	Lrrc25
Zbp1	0	1.19906	0.778	0.399	0	MF	Zbp1
Mapkapk3	0	1.45642	0.544	0.165	0	MF	Mapkapk3
Rftn1	0	1.19819	0.636	0.257	0	MF	Rftn1
Gla	0	1.44963	0.626	0.248	0	MF	Gla
Cd38	0	2.07083	0.515	0.137	0	MF	Cd38
Csf2rb	0	0.884001	0.777	0.4	0	MF	Csf2rb
Msr1	0	2.11139	0.513	0.138	0	MF	Msr1
Aoah	0	2.94338	0.436	0.061	0	MF	Aoah
Oas1a	0	1.20368	0.66	0.286	0	MF	Oas1a
Pstpip1	0	1.0393	0.515	0.142	0	MF	Pstpip1
Plin2	0	1.80674	0.903	0.531	0	MF	Plin2
Tnfrsf1b	0	1.02483	0.741	0.369	0	MF	Tnfrsf1b
Epsti1	0	0.668025	0.86	0.489	0	MF	Epsti1
P2rx41	0	1.21427	0.874	0.504	0	MF	P2rx4
Rnf213	0	1.21868	0.76	0.39	0	MF	Rnf213
Axl1	0	1.06492	0.822	0.452	0	MF	Axl
Dnajc15	0	0.669443	0.767	0.399	0	MF	Dnajc15
Gm6377	0	2.88304	0.427	0.06	0	MF	Gm6377
H2-Aa	0	3.46261	0.676	0.312	0	MF	H2-Aa
Skap2	0	0.732392	0.881	0.517	0	MF	Skap2
Clec4d	0	0.530693	0.434	0.07	0	MF	Clec4d
Hpcal1	0	0.959313	0.749	0.385	0	MF	Hpcal1
Amdhd2	0	1.11736	0.721	0.358	0	MF	Amdhd2
Fgr	0	1.47057	0.554	0.192	0	MF	Fgr
Rasa41	0	0.974434	0.745	0.383	0	MF	Rasa4
Plxnd1	0	1.9229	0.435	0.073	0	MF	Plxnd1
Ptafr	0	0.81032	0.673	0.312	0	MF	Ptafr
Pkib1	0	1.15231	0.687	0.326	0	MF	Pkib
Aldh3b1	0	1.43471	0.555	0.194	0	MF	Aldh3b1
Sirpb1c	0	2.68306	0.381	0.02	0	MF	Sirpb1c
Ncf4	0	0.879484	0.769	0.409	0	MF	Ncf4
Rnf149	0	0.87228	0.689	0.33	0	MF	Rnf149
Ecm1	0	1.66391	0.528	0.173	0	MF	Ecm1
Ly6c2	0	2.37992	0.534	0.179	0	MF	Ly6c2
Nrros1	0	0.809908	0.795	0.44	0	MF	Nrros
Xdh	0	1.06821	0.594	0.239	0	MF	Xdh
Baz1a	0	1.05822	0.66	0.308	0	MF	Baz1a
Dse	0	1.73524	0.487	0.135	0	MF	Dse
Plekho2	0	0.747701	0.705	0.353	0	MF	Plekho2
Oasl2	0	0.869154	0.812	0.461	0	MF	Oasl2
Snx10	0	0.721364	0.775	0.425	0	MF	Snx10
Mcub	0	2.56545	0.426	0.076	0	MF	Mcub
Arhgap19	0	2.07455	0.489	0.14	0	MF	Arhgap19
Dok3	0	1.0763	0.528	0.18	0	MF	Dok3
Clec4a1	0	4.19396	0.379	0.031	0	MF	Clec4a1
Ftl1-ps1	0	1.07963	0.739	0.391	0	MF	Ftl1-ps1
Cxcl161	0	0.944524	0.835	0.488	0	MF	Cxcl16
H2-Eb1	0	3.43138	0.618	0.271	0	MF	H2-Eb1
Rassf41	0	1.03179	0.757	0.411	0	MF	Rassf4
Blvra	0	1.07822	0.7	0.355	0	MF	Blvra
Klf4	0	0.865937	0.562	0.218	0	MF	Klf4
Lsp1	0	0.904051	0.768	0.424	0	MF	Lsp1
Il18bp	0	1.96682	0.549	0.206	0	MF	Il18bp
Septin9	0	0.849144	0.558	0.215	0	MF	Septin9
Nceh1	0	0.984098	0.755	0.413	0	MF	Nceh1
Osbpl8	0	1.13484	0.683	0.341	0	MF	Osbpl8
H2-DMb1	0	1.7994	0.776	0.435	0	MF	H2-DMb1
Spg21	0	0.853353	0.788	0.449	0	MF	Spg21
Abracl	0	0.743632	0.884	0.545	0	MF	Abracl
Calhm6	0	2.07946	0.507	0.168	0	MF	Calhm6
Hmox1	0	1.35944	0.718	0.379	0	MF	Hmox1
Adssl1	0	0.813712	0.653	0.315	0	MF	Adssl1
Slfn2	0	0.907688	0.932	0.595	0	MF	Slfn2
S100a4	0	2.31165	0.476	0.139	0	MF	S100a4
Trim25	0	1.01024	0.654	0.318	0	MF	Trim25
Ethe1	0	1.2424	0.584	0.248	0	MF	Ethe1
Ccr1	0	1.02033	0.416	0.081	0	MF	Ccr1
Rab32	0	0.916413	0.616	0.282	0	MF	Rab32
B4galt5	0	1.63997	0.475	0.141	0	MF	B4galt5
F10	0	3.82257	0.351	0.017	0	MF	F10
Dck	0	1.58398	0.5	0.167	0	MF	Dck
Flna	0	0.938161	0.576	0.245	0	MF	Flna
Tnfsf12	0	1.15897	0.736	0.405	0	MF	Tnfsf12
Glipr1	0	0.806417	0.636	0.306	0	MF	Glipr1
Ifi213	0	1.70435	0.494	0.164	0	MF	Ifi213
Samd9l	0	1.05428	0.576	0.246	0	MF	Samd9l
Abcg1	0	0.924192	0.854	0.524	0	MF	Abcg1
Pqlc3	0	1.4518	0.453	0.124	0	MF	Pqlc3
Ccr2	0	3.6438	0.416	0.087	0	MF	Ccr2
Tctex1d2	0	0.803002	0.609	0.28	0	MF	Tctex1d2
Rin3	0	0.932639	0.525	0.197	0	MF	Rin3
Stom	0	1.07129	0.494	0.166	0	MF	Stom
Rasgef1b1	0	1.10381	0.582	0.254	0	MF	Rasgef1b
Aprt	0	1.24425	0.867	0.54	0	MF	Aprt
Rilpl2	0	1.06528	0.682	0.356	0	MF	Rilpl2
Mvb12a	0	0.807665	0.755	0.431	0	MF	Mvb12a
Fam20c1	0	0.981828	0.587	0.263	0	MF	Fam20c
Themis2	0	1.01746	0.548	0.228	0	MF	Themis2
Gda	0	1.56455	0.35	0.03	0	MF	Gda
Psen2	0	0.951355	0.624	0.305	0	MF	Psen2
Fnip2	0	0.98974	0.529	0.211	0	MF	Fnip2
S1pr2	0	2.24038	0.383	0.065	0	MF	S1pr2
Ahnak2	0	2.69412	0.394	0.076	0	MF	Ahnak2
Mfsd121	0	1.07892	0.572	0.255	0	MF	Mfsd12
Fam129b	0	1.43195	0.45	0.134	0	MF	Fam129b
Tgm2	0	1.02542	0.485	0.169	0	MF	Tgm2
Atp6v1b2	0	0.842616	0.812	0.497	0	MF	Atp6v1b2
Irf7	0	1.17606	0.904	0.59	0	MF	Irf7
Grb2	0	0.885108	0.891	0.577	0	MF	Grb2
Fosl2	0	1.22854	0.47	0.156	0	MF	Fosl2
Uap1l11	0	1.13538	0.727	0.414	0	MF	Uap1l1
Tmem65	0	1.35545	0.505	0.192	0	MF	Tmem65
Paox	0	1.33431	0.527	0.215	0	MF	Paox
Gngt2	0	1.52304	0.929	0.617	0	MF	Gngt2
Dennd1a	0	1.18543	0.471	0.159	0	MF	Dennd1a
Stap1	0	2.23966	0.381	0.071	0	MF	Stap1
Vat1	0	1.30614	0.607	0.297	0	MF	Vat1
Eepd1	0	1.37635	0.477	0.167	0	MF	Eepd1
Anpep	0	2.87142	0.348	0.039	0	MF	Anpep
C3	0	1.72161	0.464	0.157	0	MF	C3
Sulf2	0	0.8649	0.504	0.197	0	MF	Sulf2
Myo1g	0	0.896754	0.496	0.19	0	MF	Myo1g
Idh1	0	1.03647	0.576	0.27	0	MF	Idh1
Litaf	0	0.828536	0.87	0.568	0	MF	Litaf
Plac8	0	3.14403	0.454	0.153	0	MF	Plac8
Aldh2	0	0.621211	0.864	0.565	0	MF	Aldh2
Pitpna	0	1.12658	0.932	0.633	0	MF	Pitpna
Clec2i	0	1.96743	0.35	0.051	0	MF	Clec2i
Anxa5	0	1.23354	0.952	0.653	0	MF	Anxa5
Lipa	0	1.37604	0.859	0.56	0	MF	Lipa
H2-Ab1	0	3.48501	0.697	0.4	0	MF	H2-Ab1
Haus8	0	1.14539	0.478	0.182	0	MF	Haus8
Chmp4b	0	0.775598	0.908	0.613	0	MF	Chmp4b
Atp1a3	0	1.06691	0.487	0.193	0	MF	Atp1a3
Ninj1	0	1.41404	0.822	0.533	0	MF	Ninj1
Tmem38b	0	1.07648	0.493	0.207	0	MF	Tmem38b
Rnh1	0	1.21237	0.9	0.614	0	MF	Rnh1
Adam8	0	1.39996	0.433	0.148	0	MF	Adam8
Ctsc1	0	0.939437	0.95	0.666	0	MF	Ctsc
Pnp	0	1.15735	0.924	0.641	0	MF	Pnp
Cyp4f16	0	1.95457	0.347	0.065	0	MF	Cyp4f16
Gm2a	0	1.06459	0.956	0.674	0	MF	Gm2a
Plekhm1	0	1.27606	0.405	0.124	0	MF	Plekhm1
Gm36161	0	4.07553	0.29	0.009	0	MF	Gm36161
Capg	0	1.14487	0.829	0.55	0	MF	Capg
Nr1h3	0	2.40403	0.314	0.036	0	MF	Nr1h3
Cd74	0	3.32877	0.852	0.575	0	MF	Cd74
Stx3	0	1.17104	0.376	0.099	0	MF	Stx3
Cers6	0	1.5335	0.401	0.127	0	MF	Cers6
Fxyd5	0	1.00634	0.985	0.711	0	MF	Fxyd5
Cd300ld	0	0.523883	0.377	0.103	0	MF	Cd300ld
Tubb6	0	1.37261	0.431	0.158	0	MF	Tubb6
Esd	0	1.03443	0.894	0.623	0	MF	Esd
Gpnmb	0	3.12239	0.791	0.523	0	MF	Gpnmb
Cd200r4	0	1.55933	0.4	0.132	0	MF	Cd200r4
Scand1	0	0.674855	0.939	0.672	0	MF	Scand1
Chil3	0	5.50229	0.281	0.015	0	MF	Chil3
Pira2	0	1.9603	0.291	0.025	0	MF	Pira2
Hp	0	1.07694	0.304	0.04	0	MF	Hp
Mtm1	0	1.18609	0.387	0.124	0	MF	Mtm1
Ncapg2	0	1.8284	0.321	0.061	0	MF	Ncapg2
Gpx3	0	1.90821	0.395	0.138	0	MF	Gpx3
Siglec1	0	2.25622	0.331	0.075	0	MF	Siglec1
Cd40	0	2.28464	0.298	0.042	0	MF	Cd40
Cd300lb	0	1.25172	0.331	0.076	0	MF	Cd300lb
Itgb7	0	1.10194	0.347	0.093	0	MF	Itgb7
Plxna1	0	2.89203	0.275	0.025	0	MF	Plxna1
Atp2b1	0	0.898874	0.92	0.672	0	MF	Atp2b1
Ass1	0	1.86585	0.364	0.117	0	MF	Ass1
Mmp8	0	2.18548	0.263	0.019	0	MF	Mmp8
Vav3	0	1.25195	0.31	0.066	0	MF	Vav3
Gdf15	0	2.66298	0.294	0.05	0	MF	Gdf15
Fam241a	0	1.55785	0.352	0.111	0	MF	Fam241a
Tmsb10	0	0.639428	0.956	0.722	0	MF	Tmsb10
Cd47	0	0.793555	0.952	0.718	0	MF	Cd47
Lbp	0	0.619254	0.278	0.045	0	MF	Lbp
Dram1	0	2.55929	0.268	0.035	0	MF	Dram1
AI662270	0	1.70625	0.3	0.069	0	MF	AI662270
Rara	0	1.02201	0.297	0.067	0	MF	Rara
Clec4e	0	0.979432	0.279	0.05	0	MF	Clec4e
Ciita	0	3.05962	0.256	0.029	0	MF	Ciita
Kcnn4	0	1.76686	0.299	0.072	0	MF	Kcnn4
Actr3	0	0.998569	0.973	0.748	0	MF	Actr3
Sgsh	0	1.51792	0.283	0.058	0	MF	Sgsh
Emilin1	0	1.24713	0.273	0.049	0	MF	Emilin1
Mcemp1	0	1.64551	0.278	0.055	0	MF	Mcemp1
Arhgef10l	0	1.65451	0.293	0.071	0	MF	Arhgef10l
Cstb	0	1.55515	0.924	0.703	0	MF	Cstb
Ifitm6	0	2.83298	0.254	0.035	0	MF	Ifitm6
Atp6v0d2	0	2.96237	0.288	0.069	0	MF	Atp6v0d2
Olfm1	0	1.79854	0.288	0.071	0	MF	Olfm1
Bri3	0	0.758059	0.943	0.728	0	MF	Bri3
Txn1	0	0.713612	0.914	0.705	0	MF	Txn1
Tusc1	0	2.42755	0.254	0.045	0	MF	Tusc1
Sestd1	0	1.52097	0.265	0.06	0	MF	Sestd1
Arpc5	0	0.639846	0.958	0.754	0	MF	Arpc5
AA467197	0	2.24912	0.257	0.055	0	MF	AA467197
Ctsh1	0	0.719826	0.986	0.789	0	MF	Ctsh
Card11	0	1.93824	0.253	0.06	0	MF	Card11
Sdcbp	0	1.32526	0.967	0.774	0	MF	Sdcbp
Cfb	0	2.92139	0.25	0.061	0	MF	Cfb
Prdx5	0	0.936914	0.959	0.775	0	MF	Prdx5
Bst21	0	0.847548	0.982	0.8	0	MF	Bst2
Sem1	0	0.748101	0.969	0.798	0	MF	Sem1
Ifitm3	0	1.38893	0.984	0.817	0	MF	Ifitm3
Gpx1	0	1.1291	0.975	0.809	0	MF	Gpx1
Atp6v1g1	0	0.651326	0.962	0.814	0	MF	Atp6v1g1
Akr1a1	0	0.787863	0.972	0.836	0	MF	Akr1a1
Prdx1	0	1.03584	0.975	0.853	0	MF	Prdx1
Arpc1b	0	0.650868	0.987	0.868	0	MF	Arpc1b
Arpc2	0	0.539429	0.981	0.864	0	MF	Arpc2
Fabp5	0	2.3781	0.879	0.763	0	MF	Fabp5
Cyba	0	1.08538	0.994	0.885	0	MF	Cyba
Sh3bgrl3	0	0.636383	0.991	0.904	0	MF	Sh3bgrl3
Npc21	0	0.669921	0.991	0.904	0	MF	Npc2
Gabarap	0	0.475389	0.982	0.901	0	MF	Gabarap
Pfn1	0	0.564079	0.987	0.908	0	MF	Pfn1
Psap	0	1.5792	0.994	0.939	0	MF	Psap
H3f3a	0	0.621075	0.989	0.941	0	MF	H3f3a
Lyz2	0	3.4557	0.996	0.963	0	MF	Lyz2
Tpt1	0	0.441322	0.999	0.994	0	MF	Tpt1
Ftl1	0	1.36095	0.999	0.995	0	MF	Ftl1
Fth1	0	1.02818	1	0.999	0	MF	Fth1
Sh3pxd2b	1.99301e-307	1.08883	0.379	0.126	4.17456e-303	MF	Sh3pxd2b
Lcp1	3.29175e-307	0.509251	0.959	0.679	6.89489e-303	MF	Lcp1
Mrpl33	4.95435e-307	0.727167	0.852	0.544	1.03774e-302	MF	Mrpl33
Plekhf2	1.70639e-306	0.942043	0.654	0.319	3.57421e-302	MF	Plekhf2
Prkcd1	6.95942e-306	0.748711	0.874	0.527	1.45772e-301	MF	Prkcd
Rgs1	3.02716e-305	1.58372	0.668	0.398	6.34069e-301	MF	Rgs1
Atp13a21	3.68084e-305	1.01	0.698	0.393	7.70988e-301	MF	Atp13a2
Fes1	1.44946e-302	0.699089	0.762	0.406	3.03604e-298	MF	Fes
C3ar11	2.67255e-302	0.929941	0.791	0.516	5.59792e-298	MF	C3ar1
Ttc7	1.22626e-301	0.757871	0.582	0.26	2.56852e-297	MF	Ttc7
Gnpda1	2.81432e-301	0.834496	0.64	0.319	5.89487e-297	MF	Gnpda1
Arhgap10	2.05758e-299	1.13066	0.303	0.086	4.30981e-295	MF	Arhgap10
Ap3s1	1.79643e-298	0.885362	0.71	0.398	3.76279e-294	MF	Ap3s1
Il3ra	6.87983e-298	1.04271	0.52	0.223	1.44105e-293	MF	Il3ra
Tpd52	8.48648e-297	0.599581	0.909	0.63	1.77758e-292	MF	Tpd52
Scimp	2.84296e-296	1.46943	0.354	0.117	5.95487e-292	MF	Scimp
Rnase6	5.13616e-296	1.61773	0.317	0.097	1.07582e-291	MF	Rnase6
Fam234a	5.82641e-296	1.06915	0.467	0.188	1.2204e-291	MF	Fam234a
Ybx1	3.52293e-295	0.631199	0.954	0.746	7.37912e-291	MF	Ybx1
Taok3	3.76501e-295	0.794169	0.762	0.426	7.88618e-291	MF	Taok3
Neurl3	1.99136e-293	0.651367	0.79	0.43	4.1711e-289	MF	Neurl3
Plec	4.66968e-293	0.834377	0.508	0.208	9.7811e-289	MF	Plec
Zyx	4.67087e-293	0.864084	0.678	0.35	9.78359e-289	MF	Zyx
Cebpa1	6.57887e-293	0.823493	0.726	0.393	1.37801e-288	MF	Cebpa
Gas2l3	3.68025e-292	1.29785	0.388	0.137	7.70866e-288	MF	Gas2l3
Dhrs31	3.17244e-291	0.796714	0.834	0.575	6.64498e-287	MF	Dhrs3
Clec4a2	4.96882e-291	1.30182	0.37	0.124	1.04077e-286	MF	Clec4a2
Psmd8	8.5988e-291	0.768736	0.892	0.646	1.8011e-286	MF	Psmd8
Pcyt1a	1.46063e-289	0.856897	0.489	0.2	3.05943e-285	MF	Pcyt1a
Apoe1	3.90074e-289	1.13283	1	1	8.17049e-285	MF	Apoe
Tent5a1	4.45181e-289	0.76784	0.765	0.411	9.32475e-285	MF	Tent5a
Stxbp2	9.72722e-289	0.799932	0.638	0.317	2.03746e-284	MF	Stxbp2
Csf2ra1	2.4234e-287	0.661654	0.886	0.537	5.07606e-283	MF	Csf2ra
Slc15a31	3.08982e-285	0.74453	0.81	0.454	6.47195e-281	MF	Slc15a3
Blvrb	3.4213e-284	1.05096	0.717	0.417	7.16625e-280	MF	Blvrb
Sgpl11	1.05632e-283	0.733878	0.762	0.444	2.21257e-279	MF	Sgpl1
Ifi206	1.3027e-282	1.19673	0.448	0.18	2.72863e-278	MF	Ifi206
Sp140	2.56192e-281	0.961007	0.655	0.336	5.36619e-277	MF	Sp140
Spi11	4.50475e-281	0.620856	0.963	0.646	9.43564e-277	MF	Spi1
Fblim11	1.15731e-280	1.22444	0.484	0.217	2.4241e-276	MF	Fblim1
B430306N03Rik	2.00174e-280	0.9699	0.418	0.16	4.19285e-276	MF	B430306N03Rik
Ptpn1	1.00573e-279	0.714994	0.894	0.609	2.1066e-275	MF	Ptpn1
Nt5dc2	2.96446e-279	1.3537	0.326	0.105	6.20936e-275	MF	Nt5dc2
Gdpd1	2.25856e-278	1.1638	0.305	0.09	4.73079e-274	MF	Gdpd1
Rab7	4.3525e-278	0.52312	0.917	0.708	9.11675e-274	MF	Rab7
Atf31	2.93965e-277	0.466284	0.869	0.524	6.1574e-273	MF	Atf3
H2-DMa1	3.76477e-277	1.15511	0.84	0.517	7.88568e-273	MF	H2-DMa
Cytip	2.1626e-275	0.917669	0.395	0.142	4.52977e-271	MF	Cytip
Ikbke	3.90086e-275	1.28423	0.294	0.088	8.17074e-271	MF	Ikbke
Fam49a	4.44395e-275	1.18037	0.314	0.096	9.30829e-271	MF	Fam49a
Zeb2	7.49124e-274	0.79297	0.926	0.635	1.56911e-269	MF	Zeb2
Rbm471	1.1896e-273	0.802942	0.557	0.255	2.49173e-269	MF	Rbm47
Tm6sf1	1.53014e-273	0.722768	0.794	0.449	3.20503e-269	MF	Tm6sf1
Tnfsf13	1.131e-271	2.23902	0.325	0.118	2.36898e-267	MF	Tnfsf13
Tcirg11	2.74888e-271	0.652202	0.85	0.547	5.7578e-267	MF	Tcirg1
Pdxk	6.35685e-271	0.622481	0.462	0.182	1.33151e-266	MF	Pdxk
Cyth1	2.47562e-270	0.833794	0.534	0.239	5.18543e-266	MF	Cyth1
Cd681	2.14659e-269	0.699042	0.961	0.742	4.49624e-265	MF	Cd68
Alcam	6.70935e-269	0.668973	0.389	0.14	1.40534e-264	MF	Alcam
Atp6v0e	5.70473e-267	0.527556	0.961	0.806	1.19491e-262	MF	Atp6v0e
Atp6v1a	3.85819e-265	0.694226	0.769	0.496	8.08136e-261	MF	Atp6v1a
BC005537	6.61156e-265	0.716942	0.838	0.527	1.38486e-260	MF	BC005537
Csf2rb21	1.97852e-264	1.15811	0.452	0.189	4.14421e-260	MF	Csf2rb2
Gng2	3.52524e-264	0.605012	0.719	0.389	7.38396e-260	MF	Gng2
Arhgap9	4.12698e-264	0.471047	0.612	0.291	8.64436e-260	MF	Arhgap9
Cebpb	5.95684e-264	1.00415	0.749	0.482	1.24772e-259	MF	Cebpb
Rgs21	3.54513e-263	0.715747	0.913	0.633	7.42563e-259	MF	Rgs2
Taf10	2.66085e-262	0.727926	0.788	0.486	5.57342e-258	MF	Taf10
Rps27l	5.62317e-260	0.55404	0.93	0.698	1.17783e-255	MF	Rps27l
Plekho11	2.54869e-259	0.623099	0.873	0.524	5.33849e-255	MF	Plekho1
Bcl2l11	8.9602e-259	0.607167	0.554	0.256	1.8768e-254	MF	Bcl2l11
Oas1g	3.55725e-257	1.51754	0.308	0.102	7.45101e-253	MF	Oas1g
Snx8	5.15997e-257	0.823304	0.505	0.227	1.08081e-252	MF	Snx8
Ly91	7.63481e-257	0.78424	0.648	0.332	1.59919e-252	MF	Ly9
Ckap4	1.14947e-256	0.907858	0.478	0.208	2.40768e-252	MF	Ckap4
Sp100	9.43807e-255	0.692264	0.841	0.505	1.9769e-250	MF	Sp100
Limd1	5.55196e-254	0.625808	0.524	0.232	1.16291e-249	MF	Limd1
Ubl3	6.93189e-254	0.637803	0.888	0.632	1.45195e-249	MF	Ubl3
Cmpk1	6.76602e-253	0.646617	0.807	0.502	1.41721e-248	MF	Cmpk1
Fcgr11	1.91749e-252	0.712855	0.926	0.605	4.01637e-248	MF	Fcgr1
Rab8b	4.07907e-252	0.610247	0.755	0.431	8.54402e-248	MF	Rab8b
Usb1	1.25891e-251	1.07745	0.302	0.096	2.63691e-247	MF	Usb1
Parp14	4.43481e-251	0.963055	0.741	0.427	9.28916e-247	MF	Parp14
Dtnbp1	6.07198e-251	0.775597	0.686	0.397	1.27184e-246	MF	Dtnbp1
Tnfaip8	8.87564e-251	0.620446	0.833	0.52	1.85909e-246	MF	Tnfaip8
Sec61g	2.54339e-250	0.573946	0.958	0.756	5.32738e-246	MF	Sec61g
Card19	2.63159e-247	0.548073	0.748	0.442	5.51213e-243	MF	Card19
Coro1b	2.6501e-247	0.861634	0.547	0.259	5.5509e-243	MF	Coro1b
Dazap2	3.61471e-246	0.537888	0.918	0.679	7.57137e-242	MF	Dazap2
Taldo1	1.56643e-245	0.489155	0.947	0.761	3.28105e-241	MF	Taldo1
Otulinl1	2.3526e-245	0.54959	0.887	0.56	4.92777e-241	MF	Otulinl
Nfam1	2.84321e-245	0.497628	0.659	0.343	5.95538e-241	MF	Nfam1
Pgd	4.12623e-245	0.655292	0.773	0.476	8.6428e-241	MF	Pgd
Npc1	7.66739e-245	0.704316	0.744	0.453	1.60601e-240	MF	Npc1
Sephs2	3.41874e-244	0.708557	0.495	0.223	7.1609e-240	MF	Sephs2
Coro1c	4.01119e-244	0.656319	0.666	0.36	8.40184e-240	MF	Coro1c
Il7r	8.37726e-244	0.915338	0.273	0.08	1.7547e-239	MF	Il7r
Sat11	2.98166e-243	0.564177	0.971	0.8	6.24538e-239	MF	Sat1
Cd24a	1.79815e-242	0.400474	0.306	0.098	3.76641e-238	MF	Cd24a
Slc8b1	3.95155e-242	0.81906	0.45	0.189	8.27691e-238	MF	Slc8b1
Arhgap30	1.13577e-241	0.554896	0.818	0.477	2.37899e-237	MF	Arhgap30
Plekhm3	5.35044e-241	0.848817	0.46	0.198	1.1207e-236	MF	Plekhm3
Atp6v1e1	1.20605e-240	0.568625	0.847	0.594	2.5262e-236	MF	Atp6v1e1
Fndc3a	5.86506e-240	0.837846	0.717	0.409	1.22849e-235	MF	Fndc3a
Trafd1	5.3747e-239	0.752486	0.742	0.437	1.12578e-234	MF	Trafd1
Gm26532	1.11982e-238	0.805374	0.742	0.454	2.34558e-234	MF	Gm26532
Bax	2.91977e-238	0.684926	0.896	0.653	6.11574e-234	MF	Bax
Ly961	4.00109e-238	0.821776	0.538	0.258	8.38068e-234	MF	Ly96
Tmem14c	4.18359e-238	0.551831	0.914	0.699	8.76295e-234	MF	Tmem14c
5031439G07Rik	1.13626e-237	0.259609	0.634	0.319	2.38002e-233	MF	5031439G07Rik
H2-D11	1.30206e-237	0.43258	0.997	0.96	2.7273e-233	MF	H2-D1
Cyb5r4	2.02172e-237	0.676013	0.589	0.292	4.23469e-233	MF	Cyb5r4
Eif4ebp1	9.51984e-237	0.585977	0.653	0.341	1.99403e-232	MF	Eif4ebp1
Jpt1	1.87907e-236	0.410802	0.893	0.585	3.9359e-232	MF	Jpt1
Ostf1	2.9579e-236	0.362682	0.941	0.72	6.19561e-232	MF	Ostf1
Sptssa	4.15944e-236	0.727041	0.817	0.61	8.71236e-232	MF	Sptssa
Siva1	8.47144e-236	0.678827	0.596	0.301	1.77443e-231	MF	Siva1
Daxx	3.83231e-235	1.04584	0.533	0.261	8.02716e-231	MF	Daxx
Myo9b	1.29277e-234	0.665859	0.641	0.339	2.70784e-230	MF	Myo9b
Arl4c1	2.57877e-233	0.646623	0.851	0.529	5.4015e-229	MF	Arl4c
Snx2	9.18739e-233	0.697479	0.804	0.503	1.92439e-228	MF	Snx2
H2aj	1.01682e-232	0.508001	0.894	0.61	2.12983e-228	MF	H2aj
Snap23	1.22812e-232	0.405998	0.71	0.399	2.57242e-228	MF	Snap23
Gsto11	1.50266e-232	0.775417	0.605	0.318	3.14747e-228	MF	Gsto1
Il2rg	8.52668e-231	0.469734	0.642	0.325	1.786e-226	MF	Il2rg
Rragc	9.68346e-231	0.637503	0.734	0.44	2.0283e-226	MF	Rragc
Map3k1	4.8421e-230	0.726419	0.601	0.305	1.01423e-225	MF	Map3k1
B4galt6	5.58982e-230	1.00966	0.433	0.189	1.17084e-225	MF	B4galt6
Arpc3	5.54355e-229	0.399962	0.978	0.859	1.16115e-224	MF	Arpc3
Dmxl2	8.06471e-229	0.530376	0.347	0.128	1.68923e-224	MF	Dmxl2
Cotl11	2.67811e-227	0.52193	0.971	0.788	5.60957e-223	MF	Cotl1
Ddhd1	3.5361e-226	0.45523	0.508	0.242	7.40672e-222	MF	Ddhd1
H2az1	4.75877e-226	0.447771	0.97	0.823	9.96773e-222	MF	H2az1
Gpr137b	5.25301e-226	0.875111	0.679	0.409	1.1003e-221	MF	Gpr137b
Ldlrad3	2.36199e-225	0.459591	0.296	0.094	4.94743e-221	MF	Ldlrad3
Snx9	1.14961e-224	0.768046	0.513	0.24	2.40797e-220	MF	Snx9
Cndp21	2.90251e-224	0.669091	0.801	0.545	6.07959e-220	MF	Cndp2
Irf2bp2	3.3284e-224	0.651767	0.851	0.552	6.97166e-220	MF	Irf2bp2
Ncf21	7.51255e-224	0.494259	0.889	0.542	1.57358e-219	MF	Ncf2
Ptpn61	1.45805e-223	0.542575	0.944	0.634	3.05404e-219	MF	Ptpn6
Htatip2	6.60738e-223	0.855108	0.467	0.212	1.38398e-218	MF	Htatip2
Gdpd3	1.44675e-222	1.1673	0.283	0.093	3.03037e-218	MF	Gdpd3
B4galnt1	2.75272e-222	0.4787	0.621	0.322	5.76586e-218	MF	B4galnt1
Lilrb4a1	3.3901e-222	0.87585	0.616	0.329	7.1009e-218	MF	Lilrb4a
Serp1	1.1389e-221	0.576743	0.9	0.63	2.38554e-217	MF	Serp1
Nadk	1.07225e-220	0.691055	0.692	0.389	2.24593e-216	MF	Nadk
Clcn7	1.31584e-220	0.770048	0.463	0.209	2.75615e-216	MF	Clcn7
Atg7	5.09048e-220	0.641341	0.428	0.182	1.06625e-215	MF	Atg7
Bhlhe40	7.4876e-220	0.727425	0.536	0.264	1.56835e-215	MF	Bhlhe40
Cenpb	3.86848e-219	0.58388	0.717	0.423	8.10292e-215	MF	Cenpb
Fos1	9.57901e-219	0.580177	0.922	0.684	2.00642e-214	MF	Fos
Pygl	1.76724e-217	0.363852	0.466	0.211	3.70166e-213	MF	Pygl
Mapkapk2	1.9937e-217	0.594625	0.767	0.449	4.176e-213	MF	Mapkapk2
Stard5	3.20792e-217	1.10116	0.284	0.096	6.71931e-213	MF	Stard5
Galnt6	5.49796e-217	0.516791	0.33	0.119	1.1516e-212	MF	Galnt6
Rnpep1	1.04338e-216	0.589794	0.832	0.536	2.18546e-212	MF	Rnpep
Wwp1	1.04721e-216	1.06366	0.483	0.243	2.19349e-212	MF	Wwp1
Nipa21	2.76537e-215	0.658278	0.712	0.418	5.79234e-211	MF	Nipa2
Rpp21	3.16024e-215	0.552951	0.549	0.268	6.61943e-211	MF	Rpp21
Cdkn1a1	5.50244e-215	0.763425	0.687	0.401	1.15254e-210	MF	Cdkn1a
Oas2	5.36111e-214	1.00531	0.296	0.104	1.12294e-209	MF	Oas2
Nubp1	1.23347e-213	0.726092	0.572	0.294	2.58363e-209	MF	Nubp1
Wdfy4	1.49038e-212	0.860065	0.413	0.18	3.12176e-208	MF	Wdfy4
Rell1	2.66311e-212	0.51879	0.459	0.205	5.57814e-208	MF	Rell1
Vps26a	2.75119e-211	0.620557	0.675	0.385	5.76264e-207	MF	Vps26a
Gyg	3.05538e-211	0.727044	0.676	0.418	6.3998e-207	MF	Gyg
Tent2	1.06002e-210	0.735087	0.555	0.28	2.22033e-206	MF	Tent2
Cox5a	2.60901e-210	0.409792	0.944	0.757	5.46482e-206	MF	Cox5a
Vwa5a	2.66712e-210	0.72172	0.586	0.313	5.58655e-206	MF	Vwa5a
Raph1	7.98568e-210	0.704367	0.332	0.124	1.67268e-205	MF	Raph1
Lpxn1	9.12578e-210	0.605982	0.63	0.339	1.91149e-205	MF	Lpxn
Ap1s2	1.80449e-209	0.67909	0.631	0.349	3.77968e-205	MF	Ap1s2
Ehd41	3.05229e-209	0.59805	0.858	0.555	6.39332e-205	MF	Ehd4
Cd200r1	4.51093e-209	1.17024	0.297	0.107	9.44858e-205	MF	Cd200r1
Dhx58	8.09294e-209	0.851365	0.532	0.27	1.69515e-204	MF	Dhx58
Calm1	1.40634e-208	0.358623	0.985	0.908	2.94571e-204	MF	Calm1
Taf6l	1.94446e-208	0.815641	0.478	0.226	4.07286e-204	MF	Taf6l
Sik1	1.40791e-207	0.74724	0.273	0.091	2.94901e-203	MF	Sik1
Phf11b	1.42447e-207	0.833656	0.698	0.402	2.9837e-203	MF	Phf11b
Sec61b	1.63907e-206	0.544517	0.94	0.739	3.43319e-202	MF	Sec61b
Ptp4a1	1.73981e-206	0.727559	0.366	0.148	3.64421e-202	MF	Ptp4a1
Osm	2.73479e-206	0.925995	0.514	0.259	5.72829e-202	MF	Osm
Cd300c21	3.14099e-206	0.510554	0.951	0.648	6.57911e-202	MF	Cd300c2
Eps8	3.72592e-206	0.445694	0.301	0.102	7.80432e-202	MF	Eps8
Ehbp1l1	4.86864e-206	0.592578	0.638	0.342	1.01979e-201	MF	Ehbp1l1
Adap1	1.32918e-205	0.675897	0.491	0.233	2.7841e-201	MF	Adap1
Coa4	1.8857e-205	0.758074	0.395	0.167	3.94978e-201	MF	Coa4
Hmga1	2.83956e-205	1.15879	0.253	0.082	5.94773e-201	MF	Hmga1
Dnajb141	3.19983e-205	0.619291	0.768	0.453	6.70237e-201	MF	Dnajb14
Degs1	6.2873e-205	0.466407	0.74	0.451	1.31694e-200	MF	Degs1
Plcg21	1.4994e-204	0.727562	0.608	0.323	3.14065e-200	MF	Plcg2
Sema4a	1.94535e-204	0.259452	0.342	0.127	4.07472e-200	MF	Sema4a
Rnf1301	3.40054e-204	0.550231	0.865	0.584	7.12277e-200	MF	Rnf130
Coro2a	1.90041e-203	1.08446	0.325	0.124	3.98059e-199	MF	Coro2a
Macroh2a1	2.99388e-203	0.771971	0.884	0.614	6.27098e-199	MF	Macroh2a1
Mfsd13	5.50124e-203	0.615864	0.755	0.46	1.15229e-198	MF	Mfsd1
Tspo	2.65933e-202	0.64939	0.969	0.767	5.57023e-198	MF	Tspo
Tmem268	3.16166e-202	0.925441	0.392	0.167	6.62242e-198	MF	Tmem268
Ctsb1	6.98261e-202	0.709427	0.993	0.961	1.46258e-197	MF	Ctsb
Rap2a1	2.4835e-201	0.793482	0.655	0.385	5.20195e-197	MF	Rap2a
Snx51	3.49063e-201	0.532816	0.922	0.705	7.31146e-197	MF	Snx5
Atp5o.1	4.74364e-201	0.697674	0.433	0.193	9.93603e-197	MF	Atp5o.1
Sash1	8.12663e-201	0.443614	0.614	0.328	1.7022e-196	MF	Sash1
Apobr	2.23512e-200	0.690922	0.369	0.152	4.68168e-196	MF	Apobr
Gga2	4.84063e-200	0.806074	0.388	0.166	1.01392e-195	MF	Gga2
Capn1	1.42119e-199	0.444645	0.405	0.173	2.97683e-195	MF	Capn1
2310022A10Rik	1.61281e-198	1.19783	0.3	0.111	3.37819e-194	MF	2310022A10Rik
Pf4	1.75912e-198	0.948309	0.32	0.127	3.68464e-194	MF	Pf4
Itgav	2.30883e-198	0.833463	0.577	0.319	4.83608e-194	MF	Itgav
Cdc42	5.45463e-198	0.347587	0.986	0.901	1.14253e-193	MF	Cdc42
Oasl1	7.83278e-198	0.884853	0.418	0.188	1.64065e-193	MF	Oasl1
Zmiz2	9.73006e-198	0.873412	0.529	0.271	2.03806e-193	MF	Zmiz2
Psmb10	1.85133e-197	0.518803	0.889	0.612	3.87779e-193	MF	Psmb10
Gch1	8.06191e-197	0.834844	0.425	0.195	1.68865e-192	MF	Gch1
Psmb8	1.01162e-196	0.418898	0.971	0.759	2.11894e-192	MF	Psmb8
Pgap2	1.89254e-196	0.728518	0.581	0.312	3.96412e-192	MF	Pgap2
Milr11	2.66087e-196	0.485505	0.69	0.37	5.57345e-192	MF	Milr1
Man2a1	3.52861e-196	0.753335	0.523	0.267	7.39103e-192	MF	Man2a1
Fcgr41	6.761e-196	0.676637	0.642	0.359	1.41616e-191	MF	Fcgr4
Tmem192	8.45433e-196	0.636244	0.524	0.264	1.77084e-191	MF	Tmem192
Renbp1	1.28019e-194	0.625386	0.685	0.409	2.68149e-190	MF	Renbp
Cbl	1.95063e-194	0.586947	0.73	0.432	4.08579e-190	MF	Cbl
Cd3021	4.8288e-194	0.677086	0.627	0.361	1.01144e-189	MF	Cd302
Was	3.27397e-193	0.650585	0.559	0.289	6.85766e-189	MF	Was
Pik3r5	5.18787e-193	0.869856	0.369	0.156	1.08665e-188	MF	Pik3r5
Sptlc2	7.67097e-193	0.568114	0.719	0.437	1.60676e-188	MF	Sptlc2
Fgl2	1.05933e-192	0.584987	0.63	0.349	2.21888e-188	MF	Fgl2
Cast	1.5174e-192	0.353134	0.616	0.321	3.17834e-188	MF	Cast
Kdm7a	5.16713e-192	0.680779	0.62	0.341	1.08231e-187	MF	Kdm7a
Trappc2l	1.34638e-191	0.504524	0.784	0.526	2.82013e-187	MF	Trappc2l
Atp6v0d1	1.79358e-191	0.534454	0.812	0.565	3.75683e-187	MF	Atp6v0d1
Galns1	6.21471e-191	0.855963	0.478	0.24	1.30173e-186	MF	Galns
Rsad2	1.13435e-190	1.34006	0.523	0.279	2.37601e-186	MF	Rsad2
Slc27a1	3.5003e-190	0.25314	0.459	0.222	7.33172e-186	MF	Slc27a1
Eif1a	1.01339e-189	0.610435	0.622	0.347	2.12264e-185	MF	Eif1a
Rnf150	1.30831e-189	1.09573	0.279	0.101	2.74038e-185	MF	Rnf150
Nfil3	1.51976e-189	1.14361	0.404	0.188	3.18328e-185	MF	Nfil3
Casp11	1.51935e-188	0.71646	0.551	0.285	3.18243e-184	MF	Casp1
Batf	2.12039e-188	0.811014	0.295	0.109	4.44136e-184	MF	Batf
Bak1	2.74511e-188	0.592806	0.614	0.342	5.7499e-184	MF	Bak1
Sgk3	4.33554e-188	0.787348	0.525	0.27	9.08121e-184	MF	Sgk3
Psmb9	8.09773e-188	0.482419	0.873	0.576	1.69615e-183	MF	Psmb9
Mcl1	1.46953e-187	0.357096	0.946	0.701	3.07808e-183	MF	Mcl1
Plin3	2.12218e-187	0.368284	0.582	0.311	4.44511e-183	MF	Plin3
Tuba4a	3.97862e-187	0.340571	0.391	0.165	8.33361e-183	MF	Tuba4a
Scpep11	5.52452e-187	0.56621	0.741	0.445	1.15717e-182	MF	Scpep1
Dnmt1	5.63103e-187	0.530887	0.421	0.186	1.17948e-182	MF	Dnmt1
Adgre11	1.08256e-186	0.641215	0.776	0.51	2.26753e-182	MF	Adgre1
Lat21	1.55411e-186	0.615208	0.772	0.479	3.25525e-182	MF	Lat2
Tmem2731	2.55256e-186	0.76067	0.481	0.239	5.34659e-182	MF	Tmem273
Abr	2.85701e-186	0.280936	0.594	0.314	5.98429e-182	MF	Abr
Vamp8	3.79684e-186	0.391983	0.954	0.744	7.95286e-182	MF	Vamp8
Lrp12	7.34796e-186	1.08797	0.335	0.14	1.5391e-181	MF	Lrp12
Ucp21	1.74444e-185	0.404322	0.976	0.813	3.65391e-181	MF	Ucp2
Hcls11	5.1319e-185	0.520168	0.862	0.539	1.07493e-180	MF	Hcls1
Irf51	8.56044e-185	0.549835	0.797	0.484	1.79307e-180	MF	Irf5
Rtp4	4.34244e-184	0.476986	0.805	0.533	9.09567e-180	MF	Rtp4
Abcc31	2.89999e-183	0.814182	0.487	0.249	6.07433e-179	MF	Abcc3
Rab8a	6.61161e-183	0.433304	0.756	0.463	1.38487e-178	MF	Rab8a
Ap2a2	7.87156e-183	0.60828	0.516	0.26	1.64878e-178	MF	Ap2a2
Fcer1g1	2.33164e-182	0.441153	0.992	0.882	4.88385e-178	MF	Fcer1g
Lrp11	2.69133e-182	0.555049	0.857	0.596	5.63727e-178	MF	Lrp1
Sdc31	4.66298e-182	0.539997	0.804	0.497	9.76707e-178	MF	Sdc3
Cib1	7.30693e-182	0.473298	0.591	0.323	1.53051e-177	MF	Cib1
Il10rb	3.22216e-181	0.43487	0.858	0.624	6.74915e-177	MF	Il10rb
Eif4a1	8.59827e-179	0.46736	0.966	0.824	1.80099e-174	MF	Eif4a1
Lrrc59	2.73696e-178	0.606652	0.6	0.335	5.73284e-174	MF	Lrrc59
Slc37a21	4.48379e-178	0.690538	0.622	0.362	9.39175e-174	MF	Slc37a2
Ifi44	4.73537e-178	1.04216	0.258	0.091	9.9187e-174	MF	Ifi44
Mknk2	5.53696e-178	0.444649	0.605	0.326	1.15977e-173	MF	Mknk2
Lrrfip1	6.07691e-178	0.49151	0.785	0.493	1.27287e-173	MF	Lrrfip1
Dna2	7.06468e-178	1.3332	0.288	0.114	1.47977e-173	MF	Dna2
Plekhm2	7.8368e-178	0.603866	0.548	0.297	1.6415e-173	MF	Plekhm2
Tmem251	1.20462e-177	0.612328	0.487	0.246	2.5232e-173	MF	Tmem251
Unc119	2.14756e-177	0.403733	0.318	0.122	4.49829e-173	MF	Unc119
Ifit2	5.7857e-177	1.11767	0.52	0.29	1.21187e-172	MF	Ifit2
Mtss1	1.95356e-176	0.372919	0.511	0.252	4.09194e-172	MF	Mtss1
Phf11d1	2.3994e-176	1.00329	0.536	0.297	5.02578e-172	MF	Phf11d
Tifa1	2.51072e-176	0.50376	0.67	0.378	5.25896e-172	MF	Tifa
Sigmar1	2.85549e-176	0.666793	0.497	0.253	5.98111e-172	MF	Sigmar1
Cyp27a1	3.02502e-176	0.939476	0.349	0.15	6.33622e-172	MF	Cyp27a1
Bach1	3.73721e-176	0.605203	0.643	0.366	7.82797e-172	MF	Bach1
Ifih1	5.45823e-176	0.786216	0.613	0.347	1.14328e-171	MF	Ifih1
Ap5s1	5.99455e-176	0.745622	0.428	0.206	1.25562e-171	MF	Ap5s1
Tnfsf8	1.20489e-175	1.23201	0.257	0.093	2.52376e-171	MF	Tnfsf8
Mrps18c	3.50079e-175	0.440934	0.685	0.409	7.33276e-171	MF	Mrps18c
Stx8	5.0447e-175	0.477242	0.651	0.379	1.05666e-170	MF	Stx8
Tatdn2	9.719e-175	0.812992	0.312	0.126	2.03574e-170	MF	Tatdn2
Rfc2	1.5034e-174	0.517832	0.614	0.346	3.14903e-170	MF	Rfc2
Cd841	1.97935e-174	0.534853	0.828	0.582	4.14594e-170	MF	Cd84
Fbxo32	7.38013e-174	1.23707	0.3	0.12	1.54584e-169	MF	Fbxo32
Stx4a	1.12127e-173	0.494346	0.704	0.429	2.3486e-169	MF	Stx4a
Uhrf1bp1l	1.22697e-173	0.678439	0.357	0.155	2.57001e-169	MF	Uhrf1bp1l
Piezo1	1.37025e-173	0.807829	0.311	0.124	2.87014e-169	MF	Piezo1
Atg3	4.86787e-173	0.419533	0.685	0.405	1.01962e-168	MF	Atg3
Ciao2a	7.36247e-173	0.593754	0.721	0.459	1.54214e-168	MF	Ciao2a
Ptprc	1.60537e-172	0.41515	0.952	0.653	3.36261e-168	MF	Ptprc
Arhgdib	1.7453e-172	0.377601	0.95	0.726	3.6557e-168	MF	Arhgdib
Mrpl30	1.85863e-172	0.425581	0.822	0.54	3.89308e-168	MF	Mrpl30
Ube2a	4.16621e-172	0.514677	0.687	0.419	8.72655e-168	MF	Ube2a
Mapk6	4.57413e-172	0.629155	0.4	0.184	9.58096e-168	MF	Mapk6
Naa50	4.70813e-172	0.55572	0.643	0.373	9.86165e-168	MF	Naa50
Sh3bp21	2.03038e-171	0.675165	0.471	0.233	4.25282e-167	MF	Sh3bp2
Capza1	3.58716e-171	0.450686	0.784	0.496	7.51367e-167	MF	Capza1
Dennd1b	6.48001e-171	0.56535	0.42	0.195	1.3573e-166	MF	Dennd1b
Glud1	1.20073e-170	0.400006	0.783	0.498	2.51505e-166	MF	Glud1
Nme1	1.4535e-170	0.43507	0.805	0.552	3.0445e-166	MF	Nme1
Sf3b5	1.67705e-170	0.384942	0.825	0.538	3.51275e-166	MF	Sf3b5
Ddx58	3.99793e-169	0.718695	0.568	0.319	8.37407e-165	MF	Ddx58
Tmem256	5.26648e-169	0.43224	0.835	0.587	1.10312e-164	MF	Tmem256
Grk2	5.94437e-169	0.382929	0.754	0.451	1.24511e-164	MF	Grk2
Trim30a	2.07303e-168	0.536354	0.839	0.546	4.34216e-164	MF	Trim30a
Stab11	4.79688e-168	0.672411	0.677	0.428	1.00475e-163	MF	Stab1
Nuak2	4.83613e-168	0.644894	0.475	0.239	1.01297e-163	MF	Nuak2
Rxra	5.25037e-168	0.845546	0.358	0.158	1.09974e-163	MF	Rxra
Wdr91	6.13639e-168	0.664745	0.352	0.152	1.28533e-163	MF	Wdr91
Cerk1	7.06258e-168	0.514222	0.684	0.413	1.47933e-163	MF	Cerk
Vipas39	1.46379e-167	0.58976	0.438	0.213	3.06606e-163	MF	Vipas39
Stat2	5.67992e-167	0.712255	0.581	0.329	1.18972e-162	MF	Stat2
Pin4	7.51189e-167	0.439871	0.617	0.35	1.57344e-162	MF	Pin4
Adam171	1.73221e-166	0.555548	0.718	0.44	3.6283e-162	MF	Adam17
Nhp2	1.77359e-166	0.439841	0.667	0.392	3.71497e-162	MF	Nhp2
Nt5c	2.60691e-166	0.432993	0.676	0.391	5.46043e-162	MF	Nt5c
Ptpre1	3.91407e-166	0.429044	0.769	0.474	8.19841e-162	MF	Ptpre
St3gal4	6.1161e-166	0.601595	0.362	0.158	1.28108e-161	MF	St3gal4
Nsf	6.1486e-166	0.568334	0.536	0.292	1.28789e-161	MF	Nsf
Asah11	7.48481e-166	0.436312	0.925	0.685	1.56777e-161	MF	Asah1
H2-T22	7.73645e-166	0.446638	0.82	0.542	1.62048e-161	MF	H2-T22
Mkrn1	1.43534e-165	0.41686	0.762	0.477	3.00646e-161	MF	Mkrn1
Neu1	2.63923e-165	0.475969	0.705	0.437	5.52813e-161	MF	Neu1
Zbtb7b	2.83348e-165	0.620895	0.331	0.14	5.93501e-161	MF	Zbtb7b
Trpv2	3.41537e-165	0.415538	0.521	0.272	7.15382e-161	MF	Trpv2
Snf8	5.19566e-165	0.423241	0.769	0.486	1.08828e-160	MF	Snf8
Umps	9.86216e-165	0.676276	0.377	0.172	2.06573e-160	MF	Umps
Slc35f61	1.58205e-164	0.606872	0.568	0.316	3.31376e-160	MF	Slc35f6
Gpr651	3.18941e-164	0.655183	0.614	0.35	6.68055e-160	MF	Gpr65
Lamp11	3.37375e-164	0.518567	0.957	0.849	7.06665e-160	MF	Lamp1
Spsb2	3.74182e-164	0.482373	0.496	0.257	7.83762e-160	MF	Spsb2
Isg15	1.46383e-163	0.82469	0.815	0.561	3.06613e-159	MF	Isg15
Dusp1	2.49044e-163	0.408704	0.838	0.607	5.21648e-159	MF	Dusp1
Smim14	3.33475e-163	0.385215	0.865	0.616	6.98497e-159	MF	Smim14
Ddx60	4.92389e-163	0.571289	0.449	0.227	1.03136e-158	MF	Ddx60
Fcgr2b1	5.60745e-163	0.49069	0.864	0.551	1.17454e-158	MF	Fcgr2b
Nipsnap3b	7.41855e-163	0.471622	0.56	0.307	1.55389e-158	MF	Nipsnap3b
Tmem86a1	1.35738e-162	0.570167	0.819	0.595	2.84317e-158	MF	Tmem86a
Lman2	1.43652e-162	0.436357	0.819	0.543	3.00893e-158	MF	Lman2
Plaur1	7.29957e-162	0.820672	0.49	0.26	1.52897e-157	MF	Plaur
Rab3d	9.831e-162	0.830271	0.268	0.103	2.0592e-157	MF	Rab3d
Prxl2b	1.35542e-161	0.656248	0.507	0.274	2.83907e-157	MF	Prxl2b
C130050O18Rik	1.40767e-161	1.09717	0.269	0.105	2.9485e-157	MF	C130050O18Rik
Tiparp	1.58812e-161	0.607927	0.43	0.212	3.32648e-157	MF	Tiparp
Dipk1a	2.14992e-161	0.719763	0.357	0.157	4.50323e-157	MF	Dipk1a
Fgd4	2.92658e-161	0.570239	0.468	0.238	6.13001e-157	MF	Fgd4
Tgif11	3.11005e-161	0.376574	0.695	0.403	6.51431e-157	MF	Tgif1
D8Ertd738e	6.81272e-161	0.350861	0.936	0.736	1.42699e-156	MF	D8Ertd738e
Hmox2	7.93062e-161	0.487175	0.815	0.564	1.66115e-156	MF	Hmox2
Lamtor3	1.31756e-160	0.483812	0.659	0.399	2.75976e-156	MF	Lamtor3
Nin	1.80808e-160	0.540876	0.412	0.196	3.7872e-156	MF	Nin
Igf2r	3.14832e-160	0.604298	0.305	0.127	6.59446e-156	MF	Igf2r
Msn	6.86476e-160	0.520635	0.958	0.772	1.43789e-155	MF	Msn
Tor1a	7.95705e-160	0.484266	0.596	0.338	1.66668e-155	MF	Tor1a
Chmp2a	3.20319e-159	0.398398	0.901	0.667	6.7094e-155	MF	Chmp2a
Irak4	4.28461e-159	0.658259	0.436	0.217	8.97455e-155	MF	Irak4
Atf6	4.68857e-159	0.654462	0.451	0.226	9.82068e-155	MF	Atf6
Prcp1	1.07069e-158	0.47995	0.795	0.505	2.24267e-154	MF	Prcp
Gpsm3	2.01395e-158	0.326712	0.857	0.573	4.21841e-154	MF	Gpsm3
Abca11	7.96059e-158	0.692676	0.798	0.582	1.66743e-153	MF	Abca1
Slc45a41	9.7173e-158	0.716712	0.377	0.176	2.03539e-153	MF	Slc45a4
Tlr11	2.57785e-157	0.96803	0.366	0.17	5.39957e-153	MF	Tlr1
Tmem126a	3.46421e-157	0.423696	0.602	0.35	7.25613e-153	MF	Tmem126a
Rab5if	3.98413e-157	0.4482	0.847	0.572	8.34516e-153	MF	Rab5if
Vps29	4.02886e-157	0.455511	0.823	0.592	8.43885e-153	MF	Vps29
Vps26c	6.08173e-157	0.471122	0.426	0.207	1.27388e-152	MF	Vps26c
Dennd4c	1.25801e-156	0.722253	0.311	0.13	2.63502e-152	MF	Dennd4c
Nfe2l21	1.65643e-156	0.467435	0.885	0.641	3.46955e-152	MF	Nfe2l2
Furin	1.7828e-156	0.338014	0.509	0.267	3.73425e-152	MF	Furin
Tmem189	2.71676e-156	0.46101	0.633	0.377	5.69052e-152	MF	Tmem189
Rps19	5.44126e-156	0.309819	0.996	0.941	1.13973e-151	MF	Rps19
Myd88	7.46313e-156	0.565769	0.474	0.245	1.56323e-151	MF	Myd88
Tmem205	1.03381e-155	0.441549	0.54	0.299	2.16541e-151	MF	Tmem205
Myadm	1.34356e-155	0.531132	0.507	0.269	2.81422e-151	MF	Myadm
Pik3cd	1.36879e-155	0.418565	0.557	0.303	2.86707e-151	MF	Pik3cd
Lamtor5	2.15131e-155	0.386769	0.821	0.565	4.50613e-151	MF	Lamtor5
Plscr1	5.86841e-155	0.423473	0.275	0.105	1.2292e-150	MF	Plscr1
Cmtm71	1.18239e-154	0.382907	0.87	0.577	2.47664e-150	MF	Cmtm7
Frrs11	3.62596e-154	0.487094	0.624	0.359	7.59494e-150	MF	Frrs1
Jarid2	6.02127e-154	0.998097	0.388	0.19	1.26122e-149	MF	Jarid2
Mtpn	2.55695e-153	0.467843	0.795	0.525	5.35579e-149	MF	Mtpn
Znhit1	6.50884e-153	0.433925	0.632	0.376	1.36334e-148	MF	Znhit1
Rab201	6.85074e-153	0.593883	0.521	0.283	1.43496e-148	MF	Rab20
G6pdx	2.16471e-152	0.746925	0.387	0.187	4.5342e-148	MF	G6pdx
Fam49b1	7.34883e-152	0.519372	0.898	0.633	1.53929e-147	MF	Fam49b
Gltp	9.18123e-152	0.327713	0.873	0.63	1.9231e-147	MF	Gltp
Pcbd2	1.17102e-150	0.374735	0.525	0.282	2.45282e-146	MF	Pcbd2
Tank	1.26127e-150	0.509791	0.504	0.274	2.64185e-146	MF	Tank
Bin3	1.40278e-150	0.442071	0.491	0.26	2.93826e-146	MF	Bin3
Rab5c	2.78146e-150	0.394339	0.87	0.629	5.82605e-146	MF	Rab5c
Rab1b	3.22197e-150	0.438951	0.632	0.374	6.74874e-146	MF	Rab1b
Parp2	4.67982e-150	0.595834	0.462	0.239	9.80235e-146	MF	Parp2
Tagln2	1.40858e-149	0.362905	0.852	0.604	2.95041e-145	MF	Tagln2
Slc11a11	2.3997e-149	0.54197	0.724	0.467	5.02642e-145	MF	Slc11a1
Foxn2	6.59644e-149	0.420916	0.295	0.121	1.38169e-144	MF	Foxn2
Actb	8.09915e-149	0.38943	0.999	0.992	1.69645e-144	MF	Actb
Tmem160	2.41164e-148	0.442593	0.815	0.535	5.05143e-144	MF	Tmem160
Prr13	2.44999e-148	0.349895	0.782	0.53	5.13175e-144	MF	Prr13
Mbd2	3.60653e-148	0.381013	0.725	0.453	7.55424e-144	MF	Mbd2
Rai14	3.65786e-148	0.775205	0.416	0.209	7.66176e-144	MF	Rai14
Arhgap171	4.39445e-148	0.451587	0.748	0.471	9.20461e-144	MF	Arhgap17
Actr2	8.09098e-148	0.395923	0.925	0.699	1.69474e-143	MF	Actr2
Lamtor2	9.27685e-148	0.349208	0.858	0.618	1.94313e-143	MF	Lamtor2
[truncated: 31,299 more rows]

## Sheet: CD45hi immune cells 14dpi DEGs
	p_val	avg_log2FC	pct.1	pct.2	p_val_adj	cluster	gene
Mafb	0	4.535	0.834	0.124	0	MF	Mafb
Apoc2	0	4.86135	0.845	0.145	0	MF	Apoc2
Lrp1	0	3.96052	0.81	0.134	0	MF	Lrp1
Csf1r	0	2.95525	0.937	0.282	0	MF	Csf1r
Ms4a6d	0	3.23917	0.886	0.235	0	MF	Ms4a6d
Fcgr1	0	2.89198	0.907	0.266	0	MF	Fcgr1
Thbs1	0	3.10305	0.707	0.091	0	MF	Thbs1
C3ar1	0	4.29446	0.697	0.083	0	MF	C3ar1
Tgfbi	0	2.85243	0.917	0.307	0	MF	Tgfbi
Adgre1	0	3.59141	0.702	0.092	0	MF	Adgre1
Cyp4f18	0	2.14356	0.798	0.196	0	MF	Cyp4f18
Fcgr2b	0	2.52852	0.824	0.224	0	MF	Fcgr2b
Fcgr3	0	1.81789	0.86	0.26	0	MF	Fcgr3
F13a1	0	4.18671	0.649	0.049	0	MF	F13a1
Cybb	0	2.13808	0.92	0.321	0	MF	Cybb
App	0	2.85489	0.862	0.272	0	MF	App
Zeb2	0	2.38162	0.896	0.308	0	MF	Zeb2
Apobec1	0	2.727	0.783	0.195	0	MF	Apobec1
Tnfsf13	0	4.03173	0.664	0.079	0	MF	Tnfsf13
Itgb5	0	3.20229	0.7	0.116	0	MF	Itgb5
Gm21188	0	2.78021	0.717	0.141	0	MF	Gm21188
Sirpa	0	2.32698	0.868	0.294	0	MF	Sirpa
Slc11a1	0	2.92241	0.662	0.091	0	MF	Slc11a1
Cd14	0	1.85994	0.799	0.235	0	MF	Cd14
Ms4a7	0	4.22558	0.661	0.103	0	MF	Ms4a7
Lst1	0	1.49001	0.896	0.343	0	MF	Lst1
Tlr2	0	1.99161	0.783	0.232	0	MF	Tlr2
Tmem86a	0	3.11116	0.751	0.213	0	MF	Tmem86a
Cebpa	0	3.19043	0.671	0.134	0	MF	Cebpa
Emilin2	0	1.88254	0.671	0.134	0	MF	Emilin2
Hacd4	0	2.46124	0.638	0.102	0	MF	Hacd4
Itgam	0	1.82256	0.779	0.245	0	MF	Itgam
Tmem106a	0	2.60968	0.757	0.223	0	MF	Tmem106a
Fn1	0	4.20449	0.615	0.083	0	MF	Fn1
Pla2g7	0	1.90723	0.64	0.108	0	MF	Pla2g7
Lilrb4a	0	1.65021	0.919	0.388	0	MF	Lilrb4a
Wfdc17	0	0.8181	0.886	0.356	0	MF	Wfdc17
Mgst1	0	3.65809	0.569	0.039	0	MF	Mgst1
Ms4a6c	0	2.14122	0.961	0.439	0	MF	Ms4a6c
Ifi204	0	1.79926	0.88	0.365	0	MF	Ifi204
Msr1	0	4.38885	0.546	0.032	0	MF	Msr1
Slc15a3	0	1.75974	0.73	0.217	0	MF	Slc15a3
Cdkn1a	0	2.02932	0.838	0.328	0	MF	Cdkn1a
Cx3cr1	0	2.69066	0.7	0.192	0	MF	Cx3cr1
Abca1	0	2.38243	0.672	0.165	0	MF	Abca1
Hmox1	0	2.20546	0.639	0.134	0	MF	Hmox1
Cd93	0	3.66616	0.559	0.056	0	MF	Cd93
Aldh2	0	2.13355	0.81	0.309	0	MF	Aldh2
Camk1	0	2.53935	0.646	0.147	0	MF	Camk1
Clec4a3	0	3.34385	0.581	0.082	0	MF	Clec4a3
Tnfsf12	0	2.96499	0.647	0.15	0	MF	Tnfsf12
Plaur	0	1.92385	0.648	0.152	0	MF	Plaur
Adssl1	0	2.158	0.708	0.212	0	MF	Adssl1
Igsf6	0	1.53183	0.669	0.174	0	MF	Igsf6
Pld4	0	1.36553	0.922	0.427	0	MF	Pld4
Axl	0	2.09995	0.727	0.233	0	MF	Axl
Ifi207	0	1.68444	0.829	0.335	0	MF	Ifi207
Atf3	0	1.41386	0.88	0.388	0	MF	Atf3
Dhrs3	0	2.53352	0.745	0.253	0	MF	Dhrs3
Plod3	0	2.74373	0.626	0.134	0	MF	Plod3
Stab1	0	2.96591	0.562	0.074	0	MF	Stab1
Mpp1	0	2.22229	0.714	0.226	0	MF	Mpp1
Osm	0	2.01822	0.664	0.179	0	MF	Osm
Cd300c2	0	1.63304	0.877	0.395	0	MF	Cd300c2
Mpeg1	0	1.86613	0.961	0.482	0	MF	Mpeg1
Plin2	0	2.14826	0.872	0.395	0	MF	Plin2
Ifi211	0	1.55119	0.809	0.333	0	MF	Ifi211
F10	0	4.04803	0.512	0.036	0	MF	F10
P2ry6	0	2.10431	0.726	0.25	0	MF	P2ry6
Ncf2	0	1.37397	0.847	0.373	0	MF	Ncf2
Klf4	0	1.91878	0.744	0.27	0	MF	Klf4
Ccl2	0	4.13809	0.613	0.142	0	MF	Ccl2
Rnase4	0	2.75757	0.579	0.108	0	MF	Rnase4
Sgk1	0	2.79955	0.717	0.247	0	MF	Sgk1
Rin2	0	2.92051	0.565	0.097	0	MF	Rin2
Dusp3	0	2.09394	0.662	0.195	0	MF	Dusp3
Cfb	0	4.42982	0.517	0.051	0	MF	Cfb
Dok3	0	1.25337	0.615	0.15	0	MF	Dok3
Zeb2os	0	2.45538	0.583	0.119	0	MF	Zeb2os
Tcn2	0	1.88101	0.692	0.229	0	MF	Tcn2
Ninj1	0	1.37769	0.769	0.307	0	MF	Ninj1
Anxa3	0	1.26324	0.614	0.152	0	MF	Anxa3
P2rx4	0	1.9304	0.784	0.323	0	MF	P2rx4
Atp13a2	0	2.28452	0.619	0.159	0	MF	Atp13a2
Lilr4b	0	1.03771	0.729	0.269	0	MF	Lilr4b
Lgmn	0	3.00281	0.956	0.496	0	MF	Lgmn
Cd68	0	2.94007	0.953	0.494	0	MF	Cd68
Xdh	0	1.92516	0.623	0.167	0	MF	Xdh
Renbp	0	2.91796	0.582	0.126	0	MF	Renbp
C3	0	2.79049	0.51	0.056	0	MF	C3
Ier3	0	0.862367	0.724	0.27	0	MF	Ier3
Aif1	0	1.63836	0.886	0.433	0	MF	Aif1
Cd300a	0	1.07396	0.723	0.272	0	MF	Cd300a
Trem2	0	3.24908	0.823	0.373	0	MF	Trem2
Csf2ra	0	1.33295	0.889	0.44	0	MF	Csf2ra
Sirpb1c	0	2.01147	0.542	0.096	0	MF	Sirpb1c
Tpd52	0	1.43863	0.894	0.448	0	MF	Tpd52
Metrnl	0	1.58557	0.725	0.281	0	MF	Metrnl
Fcgr4	0	1.78161	0.553	0.11	0	MF	Fcgr4
Fam20c	0	3.98283	0.482	0.039	0	MF	Fam20c
Selenop	0	1.58725	0.834	0.393	0	MF	Selenop
Rab7b	0	1.72213	0.61	0.17	0	MF	Rab7b
Pltp	0	2.1954	0.555	0.116	0	MF	Pltp
Cln8	0	2.83909	0.535	0.097	0	MF	Cln8
Alox5ap	0	0.645317	0.937	0.5	0	MF	Alox5ap
Anxa4	0	2.19147	0.678	0.242	0	MF	Anxa4
Hck	0	1.01295	0.799	0.364	0	MF	Hck
Tnfrsf21	0	2.46431	0.546	0.111	0	MF	Tnfrsf21
Ccl9	0	2.53522	0.612	0.178	0	MF	Ccl9
Pid1	0	1.90464	0.683	0.253	0	MF	Pid1
Arl11	0	1.836	0.66	0.23	0	MF	Arl11
Msrb1	0	0.762271	0.935	0.505	0	MF	Msrb1
Slc7a8	0	3.55552	0.48	0.05	0	MF	Slc7a8
Atp1a3	0	2.31797	0.516	0.087	0	MF	Atp1a3
Tpp1	0	2.18048	0.68	0.251	0	MF	Tpp1
Capg	0	1.46776	0.888	0.459	0	MF	Capg
Cmklr1	0	3.55243	0.465	0.037	0	MF	Cmklr1
Slc43a2	0	1.87778	0.617	0.189	0	MF	Slc43a2
Ctsh	0	1.28604	0.962	0.534	0	MF	Ctsh
Spi1	0	0.73249	0.933	0.506	0	MF	Spi1
Plxnb2	0	2.26286	0.605	0.178	0	MF	Plxnb2
Ly86	0	1.56949	0.947	0.521	0	MF	Ly86
Fam129b	0	2.73702	0.521	0.097	0	MF	Fam129b
Lamp2	0	1.73614	0.914	0.492	0	MF	Lamp2
Daglb	0	2.22575	0.563	0.141	0	MF	Daglb
Gla	0	2.10165	0.532	0.111	0	MF	Gla
Syngr1	0	3.62992	0.595	0.174	0	MF	Syngr1
Mmp14	0	3.08556	0.532	0.112	0	MF	Mmp14
Sdc3	0	1.8106	0.712	0.292	0	MF	Sdc3
Myof	0	3.82849	0.471	0.051	0	MF	Myof
Acp2	0	2.84496	0.509	0.09	0	MF	Acp2
Ms4a4c	0	1.90326	0.885	0.469	0	MF	Ms4a4c
Ftl1-ps1	0	1.46097	0.666	0.251	0	MF	Ftl1-ps1
Cd302	0	2.57965	0.523	0.109	0	MF	Cd302
Dusp6	0	1.68299	0.618	0.204	0	MF	Dusp6
Aldh3b1	0	1.95501	0.548	0.134	0	MF	Aldh3b1
Pla2g15	0	2.6738	0.498	0.084	0	MF	Pla2g15
Adam15	0	2.27785	0.531	0.118	0	MF	Adam15
Ctsc	0	2.22443	0.928	0.515	0	MF	Ctsc
Ifngr2	0	1.15992	0.808	0.396	0	MF	Ifngr2
Mfsd1	0	1.69074	0.698	0.286	0	MF	Mfsd1
Asah1	0	1.48213	0.854	0.442	0	MF	Asah1
Trf	0	1.98195	0.723	0.311	0	MF	Trf
Cd300lf	0	0.745483	0.648	0.237	0	MF	Cd300lf
Mt1	0	1.79307	0.666	0.257	0	MF	Mt1
Chil3	0	4.54203	0.442	0.035	0	MF	Chil3
Adap2	0	2.45168	0.554	0.147	0	MF	Adap2
Lrrc25	0	1.16177	0.679	0.273	0	MF	Lrrc25
Milr1	0	1.56948	0.635	0.229	0	MF	Milr1
Soat1	0	1.69868	0.723	0.318	0	MF	Soat1
Gstm1	0	2.11465	0.484	0.079	0	MF	Gstm1
Lrpap1	0	1.99994	0.722	0.318	0	MF	Lrpap1
Blvrb	0	1.79939	0.56	0.158	0	MF	Blvrb
Plekho1	0	1.31362	0.723	0.321	0	MF	Plekho1
Emp1	0	3.50672	0.473	0.071	0	MF	Emp1
Dnase2a	0	1.85712	0.662	0.261	0	MF	Dnase2a
Tgm2	0	1.85134	0.524	0.124	0	MF	Tgm2
Hpse	0	2.53392	0.524	0.124	0	MF	Hpse
Rhob	0	1.62112	0.604	0.204	0	MF	Rhob
Idh1	0	2.64191	0.484	0.084	0	MF	Idh1
Cyfip1	0	1.8627	0.758	0.359	0	MF	Cyfip1
Tcirg1	0	1.7276	0.791	0.394	0	MF	Tcirg1
Ehd4	0	1.56878	0.771	0.375	0	MF	Ehd4
Ecm1	0	3.70025	0.437	0.041	0	MF	Ecm1
Oasl2	0	0.885156	0.812	0.417	0	MF	Oasl2
Atp6v1b2	0	1.43376	0.775	0.381	0	MF	Atp6v1b2
Olfml3	0	2.49069	0.533	0.14	0	MF	Olfml3
Ctsl	0	1.77573	0.815	0.422	0	MF	Ctsl
Gpnmb	0	5.21474	0.676	0.284	0	MF	Gpnmb
Gns	0	1.6671	0.774	0.382	0	MF	Gns
Lair1	0	1.30497	0.588	0.196	0	MF	Lair1
Cndp2	0	1.98235	0.77	0.379	0	MF	Cndp2
Slc29a3	0	1.52046	0.683	0.293	0	MF	Slc29a3
Tmem37	0	2.58748	0.475	0.087	0	MF	Tmem37
C5ar1	0	0.361373	0.513	0.125	0	MF	C5ar1
Nupr1	0	2.38595	0.492	0.104	0	MF	Nupr1
Vat1	0	3.07704	0.485	0.097	0	MF	Vat1
Cd84	0	1.38546	0.723	0.335	0	MF	Cd84
Sap30	0	1.39706	0.694	0.306	0	MF	Sap30
Rnpep	0	1.52014	0.786	0.399	0	MF	Rnpep
Slc37a2	0	2.60185	0.473	0.086	0	MF	Slc37a2
Timp2	0	2.35029	0.665	0.278	0	MF	Timp2
Clec12a	0	1.46806	0.658	0.273	0	MF	Clec12a
Rap2b	0	1.44286	0.656	0.272	0	MF	Rap2b
Ifitm2	0	0.41622	0.896	0.512	0	MF	Ifitm2
Lyn	0	1.12108	0.837	0.453	0	MF	Lyn
Nceh1	0	1.80133	0.6	0.217	0	MF	Nceh1
Hp	0	1.15863	0.473	0.09	0	MF	Hp
Ccl6	0	1.58845	0.654	0.271	0	MF	Ccl6
Mcfd2	0	2.03593	0.593	0.21	0	MF	Mcfd2
Atp6v1a	0	1.67871	0.697	0.314	0	MF	Atp6v1a
Gusb	0	1.76958	0.812	0.43	0	MF	Gusb
Clec5a	0	1.16808	0.49	0.108	0	MF	Clec5a
Mtus1	0	2.53555	0.455	0.074	0	MF	Mtus1
Gda	0	1.53638	0.462	0.081	0	MF	Gda
Lamp1	0	2.44579	0.964	0.584	0	MF	Lamp1
Frrs1	0	1.58013	0.556	0.177	0	MF	Frrs1
Ptafr	0	0.647642	0.618	0.24	0	MF	Ptafr
Marcks	0	0.550086	0.783	0.405	0	MF	Marcks
Gngt2	0	1.5164	0.876	0.498	0	MF	Gngt2
Sgpl1	0	1.46449	0.66	0.283	0	MF	Sgpl1
Nfic	0	1.9788	0.669	0.294	0	MF	Nfic
Tmem51	0	2.10117	0.526	0.151	0	MF	Tmem51
Uap1l1	0	2.13691	0.618	0.246	0	MF	Uap1l1
Tifa	0	1.32916	0.631	0.259	0	MF	Tifa
Sec14l1	0	1.753	0.523	0.151	0	MF	Sec14l1
Lipa	0	1.88387	0.7	0.328	0	MF	Lipa
Ly96	0	1.74962	0.474	0.103	0	MF	Ly96
Tlr7	0	2.40263	0.443	0.072	0	MF	Tlr7
Ctsa	0	2.15815	0.937	0.567	0	MF	Ctsa
Ethe1	0	1.83319	0.556	0.186	0	MF	Ethe1
Unc93b1	0	1.07424	0.953	0.584	0	MF	Unc93b1
Ralb	0	1.3676	0.596	0.228	0	MF	Ralb
Mdfic	0	1.64253	0.632	0.265	0	MF	Mdfic
Hexa	0	2.27909	0.917	0.55	0	MF	Hexa
Scpep1	0	1.36357	0.666	0.3	0	MF	Scpep1
Dgkz	0	1.2487	0.681	0.317	0	MF	Dgkz
Pirb	0	1.00163	0.724	0.36	0	MF	Pirb
Pgd	0	1.11423	0.734	0.371	0	MF	Pgd
Cxcl16	0	0.617909	0.681	0.319	0	MF	Cxcl16
Ggh	0	1.43068	0.619	0.258	0	MF	Ggh
Rab3il1	0	2.56079	0.441	0.08	0	MF	Rab3il1
Itgav	0	2.17119	0.511	0.151	0	MF	Itgav
Tmem38b	0	1.81585	0.485	0.125	0	MF	Tmem38b
Tbxas1	0	2.05873	0.502	0.142	0	MF	Tbxas1
Sash1	0	3.3452	0.422	0.062	0	MF	Sash1
Clec4a1	0	3.36295	0.412	0.054	0	MF	Clec4a1
Neu1	0	1.21404	0.601	0.243	0	MF	Neu1
Rai14	0	3.58412	0.393	0.036	0	MF	Rai14
Tnfrsf1b	0	1.08686	0.735	0.378	0	MF	Tnfrsf1b
Ang	0	2.96221	0.408	0.051	0	MF	Ang
Oas1a	0	1.24226	0.694	0.337	0	MF	Oas1a
Lmo2	0	1.2261	0.657	0.302	0	MF	Lmo2
Creg1	0	1.56758	0.83	0.475	0	MF	Creg1
Npc1	0	1.49121	0.588	0.233	0	MF	Npc1
Tlr13	0	1.3389	0.476	0.121	0	MF	Tlr13
AB124611	0	1.00078	0.797	0.443	0	MF	AB124611
Nrros	0	1.0427	0.775	0.421	0	MF	Nrros
Tmem205	0	2.60024	0.45	0.096	0	MF	Tmem205
Rnf130	0	1.20039	0.743	0.389	0	MF	Rnf130
Dstn	0	1.18928	0.627	0.274	0	MF	Dstn
Naglu	0	2.32923	0.493	0.14	0	MF	Naglu
Mertk	0	3.88374	0.376	0.024	0	MF	Mertk
Hk3	0	1.7631	0.442	0.09	0	MF	Hk3
Lhfpl2	0	3.57915	0.379	0.028	0	MF	Lhfpl2
Dnase1l1	0	1.73216	0.532	0.182	0	MF	Dnase1l1
Lat2	0	1.27471	0.734	0.384	0	MF	Lat2
Abhd12	0	1.64309	0.738	0.389	0	MF	Abhd12
Mcub	0	1.98922	0.481	0.132	0	MF	Mcub
Ifi30	0	0.579242	0.94	0.591	0	MF	Ifi30
Grn	0	2.37787	0.976	0.628	0	MF	Grn
Camk2d	0	1.22313	0.64	0.293	0	MF	Camk2d
Qk	0	1.33369	0.711	0.366	0	MF	Qk
Hebp1	0	3.34557	0.389	0.045	0	MF	Hebp1
Cd180	0	1.67739	0.531	0.187	0	MF	Cd180
Nampt	0	1.15396	0.699	0.355	0	MF	Nampt
Amdhd2	0	1.41628	0.628	0.285	0	MF	Amdhd2
Bri3	0	1.40305	0.908	0.566	0	MF	Bri3
Tent5c	0	1.98772	0.538	0.196	0	MF	Tent5c
Slc35f6	0	2.05755	0.46	0.118	0	MF	Slc35f6
Tent5a	0	1.01239	0.7	0.358	0	MF	Tent5a
Rap2a	0	1.91135	0.472	0.13	0	MF	Rap2a
Rasgef1b	0	1.71506	0.473	0.132	0	MF	Rasgef1b
Myo5a	0	1.81324	0.529	0.189	0	MF	Myo5a
Snx10	0	0.997032	0.713	0.373	0	MF	Snx10
Fgd4	0	2.84194	0.375	0.035	0	MF	Fgd4
Rab31	0	1.49111	0.442	0.103	0	MF	Rab31
Sh3bgrl	0	1.24014	0.787	0.448	0	MF	Sh3bgrl
P4ha1	0	1.82949	0.499	0.16	0	MF	P4ha1
Bach1	0	1.42882	0.572	0.233	0	MF	Bach1
Ncf1	0	0.618358	0.78	0.442	0	MF	Ncf1
Maf	0	0.545579	0.499	0.161	0	MF	Maf
Ap5s1	0	1.76413	0.451	0.114	0	MF	Ap5s1
Scarb2	0	1.2708	0.746	0.409	0	MF	Scarb2
Slfn5	0	0.731827	0.845	0.508	0	MF	Slfn5
Cln3	0	1.15372	0.583	0.247	0	MF	Cln3
Cerk	0	1.27732	0.588	0.252	0	MF	Cerk
Nfe2l2	0	0.803954	0.808	0.474	0	MF	Nfe2l2
Clec4n	0	0.820336	0.432	0.098	0	MF	Clec4n
Lpcat2	0	1.09132	0.614	0.281	0	MF	Lpcat2
Itga6	0	2.28002	0.43	0.098	0	MF	Itga6
Hpgds	0	2.03326	0.495	0.163	0	MF	Hpgds
Prkcd	0	0.962114	0.821	0.489	0	MF	Prkcd
Alas1	0	1.5093	0.529	0.198	0	MF	Alas1
Comt	0	1.37007	0.66	0.329	0	MF	Comt
Adam17	0	1.36611	0.592	0.261	0	MF	Adam17
Pnp	0	1.46542	0.869	0.538	0	MF	Pnp
Nrp1	0	1.60365	0.554	0.224	0	MF	Nrp1
Asph	0	2.10517	0.426	0.096	0	MF	Asph
Arl8a	0	1.29223	0.595	0.267	0	MF	Arl8a
Sh3bp2	0	1.55446	0.486	0.159	0	MF	Sh3bp2
Litaf	0	0.922936	0.852	0.525	0	MF	Litaf
Gm36161	0	3.34546	0.37	0.044	0	MF	Gm36161
Mapkapk2	0	1.11276	0.683	0.358	0	MF	Mapkapk2
Fes	0	0.877791	0.686	0.361	0	MF	Fes
Cd63	0	2.11805	0.732	0.407	0	MF	Cd63
Ltbr	0	1.67407	0.485	0.16	0	MF	Ltbr
Sqor	0	2.25864	0.373	0.049	0	MF	Sqor
Dpp7	0	2.27391	0.43	0.107	0	MF	Dpp7
Fnip2	0	1.83347	0.412	0.09	0	MF	Fnip2
Ly6c2	0	0.968414	0.878	0.556	0	MF	Ly6c2
Adam9	0	2.29689	0.404	0.083	0	MF	Adam9
Tns3	0	1.85354	0.487	0.166	0	MF	Tns3
Cebpb	0	1.32619	0.519	0.199	0	MF	Cebpb
B3gnt8	0	1.73906	0.429	0.11	0	MF	B3gnt8
Blnk	0	1.22054	0.446	0.127	0	MF	Blnk
Atp6ap1	0	1.16529	0.814	0.495	0	MF	Atp6ap1
Slc7a7	0	2.22359	0.422	0.104	0	MF	Slc7a7
Mfsd12	0	1.89853	0.48	0.162	0	MF	Mfsd12
Tep1	0	1.09888	0.588	0.27	0	MF	Tep1
Fabp3	0	3.69777	0.356	0.039	0	MF	Fabp3
Rab20	0	1.1428	0.477	0.16	0	MF	Rab20
Il6ra	0	1.13603	0.583	0.267	0	MF	Il6ra
Anxa5	0	1.37041	0.904	0.591	0	MF	Anxa5
Fblim1	0	4.30527	0.331	0.018	0	MF	Fblim1
Blvra	0	1.40406	0.607	0.295	0	MF	Blvra
Gde1	0	1.69447	0.605	0.293	0	MF	Gde1
Tgfbr1	0	1.10806	0.567	0.255	0	MF	Tgfbr1
Nt5dc2	0	3.46426	0.346	0.034	0	MF	Nt5dc2
Phf11d	0	1.60262	0.559	0.248	0	MF	Phf11d
Tmem65	0	2.02944	0.394	0.083	0	MF	Tmem65
Arl4c	0	0.934811	0.792	0.482	0	MF	Arl4c
Tifab	0	1.4072	0.529	0.219	0	MF	Tifab
Plod1	0	2.2499	0.382	0.072	0	MF	Plod1
Vps26a	0	1.12871	0.626	0.316	0	MF	Vps26a
Cux1	0	1.00914	0.663	0.354	0	MF	Cux1
Fabp5	0	3.25629	0.743	0.434	0	MF	Fabp5
Tnfrsf1a	0	0.804149	0.723	0.414	0	MF	Tnfrsf1a
Fbxw4	0	1.64611	0.447	0.138	0	MF	Fbxw4
Dnajb14	0	1.18951	0.583	0.274	0	MF	Dnajb14
Mitf	0	2.6057	0.357	0.049	0	MF	Mitf
Galns	0	2.12561	0.419	0.111	0	MF	Galns
Epb41l2	0	1.18078	0.637	0.329	0	MF	Epb41l2
Cpd	0	1.81327	0.425	0.117	0	MF	Cpd
Cttnbp2nl	0	1.84816	0.444	0.137	0	MF	Cttnbp2nl
Znhit1	0	1.0552	0.645	0.338	0	MF	Znhit1
Abcc3	0	4.25007	0.325	0.018	0	MF	Abcc3
Sypl	0	0.973814	0.592	0.285	0	MF	Sypl
Ifitm3	0	1.25076	0.989	0.683	0	MF	Ifitm3
Gaa	0	1.76974	0.467	0.162	0	MF	Gaa
Acer3	0	1.45618	0.541	0.237	0	MF	Acer3
Snx2	0	0.902044	0.784	0.48	0	MF	Snx2
Rnf149	0	0.716771	0.495	0.191	0	MF	Rnf149
Stom	0	1.92676	0.428	0.124	0	MF	Stom
Lgals3	0	2.41813	0.981	0.677	0	MF	Lgals3
Rrbp1	0	1.68318	0.904	0.601	0	MF	Rrbp1
Parp12	0	1.38245	0.534	0.231	0	MF	Parp12
Frmd4b	0	1.53043	0.458	0.155	0	MF	Frmd4b
Rab1a	0	1.07779	0.746	0.443	0	MF	Rab1a
Arid5b	0	1.05193	0.571	0.268	0	MF	Arid5b
Lyl1	0	1.31738	0.48	0.178	0	MF	Lyl1
Gpr35	0	1.27769	0.506	0.205	0	MF	Gpr35
Hivep3	0	2.27794	0.422	0.121	0	MF	Hivep3
Mfsd11	0	1.78557	0.407	0.106	0	MF	Mfsd11
Fam234a	0	1.70762	0.431	0.13	0	MF	Fam234a
Cenpb	0	1.5163	0.456	0.156	0	MF	Cenpb
Paox	0	2.10531	0.405	0.105	0	MF	Paox
Plekhf2	0	1.08721	0.664	0.365	0	MF	Plekhf2
Tpi1	0	1.48463	0.791	0.492	0	MF	Tpi1
Vwa5a	0	1.24843	0.523	0.224	0	MF	Vwa5a
Mafg	0	1.21252	0.472	0.173	0	MF	Mafg
Naip2	0	1.54212	0.438	0.141	0	MF	Naip2
Rbm47	0	1.23747	0.497	0.2	0	MF	Rbm47
Ubtd1	0	1.46149	0.428	0.131	0	MF	Ubtd1
Ckap4	0	1.96948	0.366	0.07	0	MF	Ckap4
Tmem273	0	1.69003	0.395	0.1	0	MF	Tmem273
Plbd2	0	1.32924	0.578	0.283	0	MF	Plbd2
Abi3	0	0.942178	0.71	0.415	0	MF	Abi3
Atp6v1c1	0	1.34212	0.637	0.342	0	MF	Atp6v1c1
Tmem104	0	2.24217	0.369	0.075	0	MF	Tmem104
Plek	0	0.845259	0.825	0.532	0	MF	Plek
Fnip1	0	0.974823	0.479	0.187	0	MF	Fnip1
Atp2b1	0	1.28493	0.871	0.58	0	MF	Atp2b1
Cln5	0	1.15877	0.515	0.224	0	MF	Cln5
Dab2	0	1.00528	0.435	0.144	0	MF	Dab2
Dbi	0	1.11475	0.84	0.549	0	MF	Dbi
Aprt	0	1.40079	0.815	0.524	0	MF	Aprt
Osbpl8	0	1.35244	0.564	0.273	0	MF	Osbpl8
Vps13c	0	1.96353	0.402	0.112	0	MF	Vps13c
Parvb	0	2.95952	0.342	0.052	0	MF	Parvb
Il18bp	0	2.1568	0.369	0.08	0	MF	Il18bp
Hif1a	0	0.995371	0.746	0.457	0	MF	Hif1a
Klc4	0	2.03712	0.367	0.078	0	MF	Klc4
Smpdl3a	0	0.943513	0.818	0.529	0	MF	Smpdl3a
Dse	0	1.73271	0.4	0.112	0	MF	Dse
Edem1	0	1.00071	0.681	0.394	0	MF	Edem1
Dram2	0	1.28658	0.471	0.184	0	MF	Dram2
Cmtm3	0	1.34526	0.511	0.225	0	MF	Cmtm3
Sptlc2	0	0.994953	0.673	0.387	0	MF	Sptlc2
Mef2a	0	1.06949	0.773	0.488	0	MF	Mef2a
BC005537	0	1.04981	0.809	0.524	0	MF	BC005537
Siglec1	0	4.08544	0.303	0.018	0	MF	Siglec1
Dtnbp1	0	1.15016	0.574	0.29	0	MF	Dtnbp1
Plau	0	3.91178	0.318	0.036	0	MF	Plau
Klra2	0	3.08565	0.32	0.039	0	MF	Klra2
Arap1	0	1.21765	0.463	0.182	0	MF	Arap1
Slc6a6	0	0.909242	0.803	0.523	0	MF	Slc6a6
Pld3	0	1.84895	0.679	0.399	0	MF	Pld3
Apoc1	0	2.15337	0.351	0.071	0	MF	Apoc1
Laptm4a	0	1.14115	0.886	0.607	0	MF	Laptm4a
Atp6v0d1	0	1.06214	0.775	0.497	0	MF	Atp6v0d1
Gas2l3	0	2.67788	0.329	0.051	0	MF	Gas2l3
Jun	0	0.91653	0.837	0.559	0	MF	Jun
Fcrls	0	2.13531	0.507	0.23	0	MF	Fcrls
Clec4a2	0	1.77311	0.353	0.076	0	MF	Clec4a2
Arhgef10l	0	3.00835	0.317	0.041	0	MF	Arhgef10l
Fyb	0	0.785702	0.865	0.589	0	MF	Fyb
Clcn7	0	1.97746	0.366	0.091	0	MF	Clcn7
Atp6v1e1	0	0.841989	0.782	0.508	0	MF	Atp6v1e1
Lpl	0	2.70588	0.355	0.081	0	MF	Lpl
Arhgap24	0	1.68303	0.337	0.065	0	MF	Arhgap24
Tspan4	0	2.5115	0.334	0.062	0	MF	Tspan4
Snx8	0	1.43739	0.399	0.128	0	MF	Snx8
Slc16a10	0	2.18925	0.339	0.069	0	MF	Slc16a10
Cuedc2	0	1.0109	0.663	0.395	0	MF	Cuedc2
Il1rn	0	0.57318	0.392	0.126	0	MF	Il1rn
Fndc3b	0	1.42728	0.362	0.096	0	MF	Fndc3b
Trappc2l	0	0.942907	0.705	0.439	0	MF	Trappc2l
Csf1	0	0.659323	0.377	0.112	0	MF	Csf1
Il18	0	2.09499	0.378	0.114	0	MF	Il18
Igf1	0	2.87493	0.348	0.084	0	MF	Igf1
Ptpro	0	1.94251	0.383	0.12	0	MF	Ptpro
Galc	0	2.15665	0.32	0.058	0	MF	Galc
Echs1	0	1.16586	0.592	0.33	0	MF	Echs1
Ctsz	0	1.9537	0.986	0.725	0	MF	Ctsz
Usp2	0	1.89964	0.33	0.069	0	MF	Usp2
Prxl2b	0	2.13251	0.339	0.079	0	MF	Prxl2b
Vsir	0	0.849862	0.801	0.541	0	MF	Vsir
Itga5	0	1.9924	0.354	0.094	0	MF	Itga5
Eepd1	0	1.89681	0.344	0.084	0	MF	Eepd1
Rufy3	0	1.9093	0.368	0.109	0	MF	Rufy3
S1pr2	0	1.81104	0.338	0.079	0	MF	S1pr2
Luzp1	0	1.56129	0.387	0.131	0	MF	Luzp1
Lgals9	0	0.956052	0.825	0.569	0	MF	Lgals9
Sh3bp5	0	1.15727	0.328	0.072	0	MF	Sh3bp5
C1qc	0	2.6842	0.794	0.539	0	MF	C1qc
Gna12	0	1.89437	0.349	0.094	0	MF	Gna12
Cyp4v3	0	1.558	0.383	0.128	0	MF	Cyp4v3
Ophn1	0	3.26739	0.277	0.022	0	MF	Ophn1
Ptpn1	0	0.978856	0.84	0.586	0	MF	Ptpn1
Slc17a5	0	2.1698	0.317	0.063	0	MF	Slc17a5
Rgs10	0	0.696855	0.867	0.614	0	MF	Rgs10
Nrp2	0	2.69038	0.286	0.034	0	MF	Nrp2
Atp6v0a1	0	1.26637	0.36	0.108	0	MF	Atp6v0a1
Erp29	0	0.852438	0.91	0.659	0	MF	Erp29
Plxnd1	0	1.44301	0.358	0.108	0	MF	Plxnd1
Cstb	0	1.74956	0.933	0.683	0	MF	Cstb
Lgals3bp	0	1.52412	0.874	0.624	0	MF	Lgals3bp
Bhlhe41	0	2.84875	0.279	0.03	0	MF	Bhlhe41
Spsb2	0	1.26351	0.364	0.115	0	MF	Spsb2
Nr1h3	0	4.06871	0.266	0.018	0	MF	Nr1h3
Mmp8	0	2.30689	0.266	0.02	0	MF	Mmp8
Emp3	0	1.04359	0.912	0.666	0	MF	Emp3
Snx5	0	1.18721	0.85	0.607	0	MF	Snx5
C130050O18Rik	0	2.04233	0.294	0.051	0	MF	C130050O18Rik
Atp6v0b	0	1.0771	0.926	0.685	0	MF	Atp6v0b
Slc27a1	0	2.34271	0.329	0.089	0	MF	Slc27a1
Ldhb	0	1.57256	0.332	0.093	0	MF	Ldhb
Man1c1	0	1.55248	0.324	0.086	0	MF	Man1c1
Aoah	0	1.77762	0.306	0.07	0	MF	Aoah
Oas1g	0	2.27182	0.299	0.064	0	MF	Oas1g
Fuom	0	2.04931	0.291	0.056	0	MF	Fuom
Cd300lb	0	0.951328	0.287	0.052	0	MF	Cd300lb
Tom1	0	1.38911	0.327	0.093	0	MF	Tom1
Dmxl2	0	1.16339	0.271	0.037	0	MF	Dmxl2
Rnh1	0	1.2396	0.862	0.628	0	MF	Rnh1
Pdgfa	0	3.368	0.264	0.032	0	MF	Pdgfa
Slc36a1	0	2.16756	0.278	0.049	0	MF	Slc36a1
Guca1a	0	1.95036	0.311	0.082	0	MF	Guca1a
Sat1	0	1.14116	0.964	0.735	0	MF	Sat1
Hexb	0	1.94	0.924	0.696	0	MF	Hexb
Dram1	0	2.24367	0.269	0.041	0	MF	Dram1
Ccl7	0	4.27802	0.289	0.061	0	MF	Ccl7
Cd200r4	0	1.686	0.298	0.07	0	MF	Cd200r4
Tmem141	0	1.71361	0.312	0.085	0	MF	Tmem141
Abcd2	0	2.43835	0.254	0.028	0	MF	Abcd2
Glmp	0	1.04858	0.759	0.536	0	MF	Glmp
Fos	0	0.803719	0.97	0.749	0	MF	Fos
Sdcbp	0	1.46464	0.962	0.742	0	MF	Sdcbp
Tmem119	0	2.45604	0.281	0.062	0	MF	Tmem119
Slc38a7	0	1.85298	0.28	0.062	0	MF	Slc38a7
Tnfrsf11a	0	1.93345	0.281	0.064	0	MF	Tnfrsf11a
Pwwp2b	0	1.84971	0.268	0.051	0	MF	Pwwp2b
Arhgap19	0	2.55342	0.268	0.051	0	MF	Arhgap19
Pgam1	0	1.26833	0.826	0.61	0	MF	Pgam1
Crat	0	1.66377	0.282	0.068	0	MF	Crat
Wdfy3	0	1.94062	0.281	0.068	0	MF	Wdfy3
Tceal8	0	1.97112	0.274	0.063	0	MF	Tceal8
Tmed10	0	0.840752	0.876	0.665	0	MF	Tmed10
C1qb	0	2.911	0.855	0.646	0	MF	C1qb
Plxna4os1	0	2.40987	0.255	0.047	0	MF	Plxna4os1
Sh3glb1	0	1.10384	0.903	0.707	0	MF	Sh3glb1
C1qa	0	2.45046	0.821	0.625	0	MF	C1qa
Fcer1g	0	1.33305	0.997	0.802	0	MF	Fcer1g
Gpx1	0	0.81192	0.968	0.775	0	MF	Gpx1
Lyz2	0	4.35447	0.997	0.805	0	MF	Lyz2
Akr1a1	0	1.42118	0.953	0.765	0	MF	Akr1a1
Rab7	0	0.607852	0.888	0.701	0	MF	Rab7
Prdx5	0	1.1039	0.947	0.761	0	MF	Prdx5
Capza2	0	0.905856	0.944	0.763	0	MF	Capza2
Bst2	0	0.786091	0.963	0.784	0	MF	Bst2
Prdx1	0	1.42618	0.961	0.791	0	MF	Prdx1
Atp6v1g1	0	0.942364	0.918	0.749	0	MF	Atp6v1g1
Tyrobp	0	0.796759	0.997	0.836	0	MF	Tyrobp
Ctsb	0	3.22292	0.995	0.844	0	MF	Ctsb
Atp6v0c	0	1.28994	0.985	0.838	0	MF	Atp6v0c
Npc2	0	1.62569	0.994	0.855	0	MF	Npc2
Psap	0	2.0369	0.999	0.862	0	MF	Psap
Cd9	0	1.50428	0.761	0.626	0	MF	Cd9
Ctss	0	2.44748	0.999	0.865	0	MF	Ctss
Spp1	0	4.30587	0.899	0.766	0	MF	Spp1
Pkm	0	0.891544	0.958	0.837	0	MF	Pkm
Clta	0	0.685588	0.961	0.849	0	MF	Clta
Gabarap	0	0.632864	0.97	0.886	0	MF	Gabarap
Gng5	0	0.502827	0.964	0.889	0	MF	Gng5
Gapdh	0	0.571357	0.98	0.908	0	MF	Gapdh
Ctsd	0	2.65432	0.978	0.906	0	MF	Ctsd
Ly6e	0	0.645793	0.993	0.936	0	MF	Ly6e
Cyba	0	1.05529	0.994	0.938	0	MF	Cyba
Arpc1b	0	0.423576	0.984	0.936	0	MF	Arpc1b
Apoe	0	3.8319	0.998	0.96	0	MF	Apoe
Itm2b	0	0.948931	0.997	0.965	0	MF	Itm2b
Ftl1	0	1.59941	1	0.983	0	MF	Ftl1
Fth1	0	1.09615	1	0.993	0	MF	Fth1
B2m	0	0.498458	0.999	0.998	0	MF	B2m
Rgl1	5.49207e-308	2.00088	0.279	0.069	8.87848e-304	MF	Rgl1
Pygl	1.11999e-307	0.278999	0.393	0.124	1.81058e-303	MF	Pygl
S100a1	3.47255e-307	1.51004	0.405	0.15	5.61372e-303	MF	S100a1
Il10rb	1.85195e-306	0.728125	0.78	0.544	2.99386e-302	MF	Il10rb
Ucp2	2.42679e-305	0.625133	0.953	0.829	3.92314e-301	MF	Ucp2
Il3ra	1.60016e-304	1.277	0.542	0.265	2.58681e-300	MF	Il3ra
Dennd1a	1.61484e-304	1.56003	0.382	0.133	2.61055e-300	MF	Dennd1a
Slc16a3	1.03189e-303	0.327502	0.426	0.15	1.66816e-299	MF	Slc16a3
Pitpna	8.91384e-303	0.735748	0.889	0.707	1.44101e-298	MF	Pitpna
Prdx4	1.02939e-301	1.30196	0.463	0.195	1.66412e-297	MF	Prdx4
Tmem87b	1.19146e-300	1.69061	0.304	0.085	1.92612e-296	MF	Tmem87b
Socs6	1.2791e-300	1.63687	0.362	0.122	2.06779e-296	MF	Socs6
Rcan1	1.64626e-300	2.17834	0.298	0.086	2.66134e-296	MF	Rcan1
Hk2	1.74549e-299	1.20862	0.466	0.19	2.82176e-295	MF	Hk2
Bmpr2	1.95145e-299	1.7435	0.318	0.094	3.15472e-295	MF	Bmpr2
Ntpcr	3.06859e-297	1.32555	0.507	0.233	4.96068e-293	MF	Ntpcr
Ncstn	5.77109e-297	1.16567	0.556	0.275	9.32955e-293	MF	Ncstn
Abcg1	2.53396e-296	0.786826	0.778	0.526	4.0964e-292	MF	Abcg1
Fndc3a	1.73197e-295	1.21383	0.609	0.319	2.7999e-291	MF	Fndc3a
Sh2b2	2.0274e-295	1.4907	0.345	0.112	3.2775e-291	MF	Sh2b2
Cltc	7.0688e-295	0.865779	0.722	0.451	1.14274e-290	MF	Cltc
Rab5if	4.93173e-294	0.729678	0.819	0.598	7.97263e-290	MF	Rab5if
Tmem14c	5.09248e-294	0.716602	0.822	0.648	8.2325e-290	MF	Tmem14c
Rab32	1.74605e-293	0.60465	0.607	0.275	2.82267e-289	MF	Rab32
Lgals1	4.91812e-293	0.614853	0.937	0.776	7.95063e-289	MF	Lgals1
Irak2	4.93019e-293	0.777585	0.549	0.256	7.97015e-289	MF	Irak2
Rgs2	1.02428e-292	0.585068	0.905	0.682	1.65585e-288	MF	Rgs2
Zfand5	8.74804e-292	0.796007	0.752	0.457	1.41421e-287	MF	Zfand5
Mapk3	4.32861e-291	0.923548	0.674	0.397	6.99762e-287	MF	Mapk3
Vim	1.28679e-290	0.788606	0.941	0.793	2.08022e-286	MF	Vim
Gpr137b	2.93634e-290	1.16387	0.542	0.27	4.74688e-286	MF	Gpr137b
Stx3	6.73566e-290	1.80746	0.334	0.11	1.08889e-285	MF	Stx3
Slc31a1	4.84265e-289	1.21268	0.42	0.164	7.82862e-285	MF	Slc31a1
Gpx4	9.74336e-289	0.547048	0.93	0.826	1.57511e-284	MF	Gpx4
Gba	1.98684e-288	1.16306	0.518	0.255	3.21193e-284	MF	Gba
Lmna	2.45801e-288	1.45016	0.281	0.074	3.97361e-284	MF	Lmna
Zswim6	3.22825e-288	1.29773	0.332	0.101	5.2188e-284	MF	Zswim6
2310022A10Rik	5.73543e-288	1.60859	0.347	0.115	9.27189e-284	MF	2310022A10Rik
Dtx4	6.54256e-288	1.40603	0.269	0.068	1.05767e-283	MF	Dtx4
Tmem256	6.48319e-287	0.878466	0.724	0.475	1.04807e-282	MF	Tmem256
Irf5	2.56555e-286	0.700598	0.809	0.44	4.14747e-282	MF	Irf5
Hmox2	1.34521e-284	0.854193	0.756	0.496	2.17467e-280	MF	Hmox2
Rtn4	3.3586e-284	0.730807	0.758	0.465	5.42951e-280	MF	Rtn4
Esd	8.30492e-284	1.0207	0.828	0.649	1.34257e-279	MF	Esd
Csf2rb	1.69075e-283	0.674886	0.728	0.38	2.73327e-279	MF	Csf2rb
Il11ra1	8.68124e-283	1.80284	0.29	0.084	1.40341e-278	MF	Il11ra1
Tubb6	2.4529e-282	1.30327	0.478	0.212	3.96536e-278	MF	Tubb6
Mtss1	5.83384e-282	1.06256	0.348	0.111	9.43099e-278	MF	Mtss1
Tmcc3	1.75982e-281	0.931848	0.436	0.167	2.84493e-277	MF	Tmcc3
Cd86	3.15141e-281	0.908284	0.67	0.356	5.09458e-277	MF	Cd86
Slc8a1	1.24606e-280	1.88289	0.323	0.104	2.01438e-276	MF	Slc8a1
Plk3	4.88731e-278	0.688181	0.432	0.171	7.90083e-274	MF	Plk3
Tor3a	1.25452e-277	1.10994	0.665	0.385	2.02805e-273	MF	Tor3a
BC028528	2.05052e-276	0.815053	0.568	0.25	3.31488e-272	MF	BC028528
Ccl12	2.30499e-276	2.07256	0.309	0.097	3.72624e-272	MF	Ccl12
Hsd17b12	3.08484e-276	1.11574	0.581	0.321	4.98695e-272	MF	Hsd17b12
Stard9	4.7866e-276	1.57255	0.318	0.1	7.73802e-272	MF	Stard9
Tlr1	2.32291e-275	1.75025	0.255	0.064	3.75521e-271	MF	Tlr1
Irf7	3.69752e-275	0.703326	0.929	0.711	5.97742e-271	MF	Irf7
Flcn	8.7613e-275	0.96847	0.4	0.147	1.41635e-270	MF	Flcn
Ubl3	2.1486e-274	0.704633	0.782	0.516	3.47342e-270	MF	Ubl3
Rhbdf2	4.04969e-274	1.15584	0.341	0.11	6.54673e-270	MF	Rhbdf2
Nfil3	7.71154e-274	1.10341	0.444	0.18	1.24665e-269	MF	Nfil3
Fkbp2	3.04046e-273	0.898959	0.678	0.406	4.91521e-269	MF	Fkbp2
Cyb5r1	3.26055e-273	1.06158	0.397	0.151	5.27101e-269	MF	Cyb5r1
Bax	4.375e-273	0.820931	0.829	0.662	7.07262e-269	MF	Bax
Camkk2	5.33034e-273	1.575	0.411	0.167	8.61703e-269	MF	Camkk2
Plcg2	7.23869e-273	0.981885	0.602	0.305	1.17021e-268	MF	Plcg2
Lgals8	5.57586e-272	1.03257	0.51	0.231	9.01393e-268	MF	Lgals8
Mbnl2	7.26953e-271	0.705593	0.674	0.382	1.17519e-266	MF	Mbnl2
Rragc	9.12859e-271	0.930575	0.604	0.343	1.47573e-266	MF	Rragc
Tspan31	8.01195e-270	0.953856	0.627	0.346	1.29521e-265	MF	Tspan31
Mcee	1.09769e-269	1.22082	0.389	0.147	1.77452e-265	MF	Mcee
Rassf4	4.85051e-269	1.09392	0.597	0.305	7.84133e-265	MF	Rassf4
Man2b1	6.99432e-269	0.683802	0.862	0.604	1.1307e-264	MF	Man2b1
Wls	2.8844e-267	0.695049	0.476	0.198	4.66292e-263	MF	Wls
Znfx1	3.66482e-265	1.31391	0.544	0.281	5.92455e-261	MF	Znfx1
Comtd1	5.24223e-265	1.11512	0.386	0.145	8.47459e-261	MF	Comtd1
Rab5c	6.16255e-264	0.672553	0.816	0.597	9.96238e-260	MF	Rab5c
Tmbim1	2.65996e-263	1.39471	0.361	0.13	4.30009e-259	MF	Tmbim1
Rasa4	9.82412e-263	0.996136	0.623	0.324	1.58817e-258	MF	Rasa4
Sem1	2.11638e-262	0.496125	0.956	0.876	3.42134e-258	MF	Sem1
Lamtor4	1.12007e-261	0.746085	0.775	0.561	1.8107e-257	MF	Lamtor4
P4hb	1.23885e-261	0.862829	0.725	0.473	2.00272e-257	MF	P4hb
E230029C05Rik	3.32803e-261	1.84134	0.298	0.095	5.38009e-257	MF	E230029C05Rik
Pdxk	5.15079e-261	1.53429	0.384	0.15	8.32677e-257	MF	Pdxk
Pkig	4.29776e-260	0.730351	0.558	0.271	6.94775e-256	MF	Pkig
Vps35	4.67752e-260	0.876806	0.654	0.398	7.56168e-256	MF	Vps35
Rab14	9.09515e-260	0.633691	0.826	0.62	1.47032e-255	MF	Rab14
Stard3	7.21811e-258	1.01376	0.618	0.341	1.16688e-253	MF	Stard3
Dcxr	1.17658e-256	1.27683	0.468	0.219	1.90207e-252	MF	Dcxr
Usp12	1.50011e-256	1.23787	0.481	0.225	2.42508e-252	MF	Usp12
Gk	3.68912e-254	1.37757	0.26	0.072	5.96383e-250	MF	Gk
Bsg	2.43788e-253	0.668902	0.838	0.698	3.94108e-249	MF	Bsg
Snx30	2.22739e-252	1.47912	0.331	0.116	3.6008e-248	MF	Snx30
Tcf4	2.2181e-251	0.307273	0.617	0.318	3.58577e-247	MF	Tcf4
Plekhm1	1.36073e-250	1.27384	0.3	0.095	2.19975e-246	MF	Plekhm1
Rtp4	2.80702e-250	0.346224	0.814	0.523	4.53783e-246	MF	Rtp4
Myo1f	1.50132e-249	0.651001	0.783	0.515	2.42704e-245	MF	Myo1f
Kif13b	2.17577e-249	1.31259	0.334	0.114	3.51735e-245	MF	Kif13b
Ube2l6	1.17749e-247	0.665234	0.709	0.403	1.90353e-243	MF	Ube2l6
Atp6ap2	1.50956e-247	0.61827	0.728	0.472	2.44035e-243	MF	Atp6ap2
Crlf2	2.18195e-247	0.644559	0.812	0.595	3.52733e-243	MF	Crlf2
Ncapg2	3.47425e-247	1.55406	0.28	0.085	5.61647e-243	MF	Ncapg2
Bcl2l1	1.51421e-246	0.931068	0.433	0.184	2.44787e-242	MF	Bcl2l1
Gnpda1	1.57572e-245	0.88284	0.578	0.311	2.54731e-241	MF	Gnpda1
Specc1	3.2338e-245	0.808886	0.394	0.152	5.22777e-241	MF	Specc1
Igsf8	3.31604e-245	1.1279	0.518	0.26	5.36072e-241	MF	Igsf8
Nagk	7.29692e-244	1.17632	0.409	0.176	1.17962e-239	MF	Nagk
Srsf9	1.25159e-243	0.815454	0.658	0.385	2.02331e-239	MF	Srsf9
Runx1	2.61932e-243	0.819222	0.649	0.365	4.2344e-239	MF	Runx1
Scamp2	4.72937e-243	0.789448	0.745	0.486	7.6455e-239	MF	Scamp2
Glb1	4.00373e-242	1.26263	0.423	0.189	6.47242e-238	MF	Glb1
Irf2bp2	1.02261e-241	0.788604	0.688	0.398	1.65315e-237	MF	Irf2bp2
Commd9	1.60568e-241	1.11203	0.396	0.161	2.59574e-237	MF	Commd9
Ms4a6b	1.99652e-240	0.61204	0.899	0.624	3.22757e-236	MF	Ms4a6b
Nme2	2.68438e-240	0.475833	0.941	0.808	4.33957e-236	MF	Nme2
Fez2	1.68267e-239	1.27314	0.35	0.13	2.72021e-235	MF	Fez2
Arl8b	2.04813e-239	0.91036	0.583	0.326	3.31101e-235	MF	Arl8b
Ifnar2	8.8359e-239	0.654932	0.807	0.569	1.42841e-234	MF	Ifnar2
Atp1a1	1.92092e-238	0.75468	0.784	0.557	3.10535e-234	MF	Atp1a1
Atg7	5.11853e-238	0.723806	0.413	0.169	8.27462e-234	MF	Atg7
Eif4ebp1	6.46095e-238	0.529456	0.641	0.343	1.04448e-233	MF	Eif4ebp1
Gch1	7.7812e-238	1.03237	0.527	0.269	1.25791e-233	MF	Gch1
Tmem189	1.03014e-237	0.752823	0.603	0.343	1.66532e-233	MF	Tmem189
Fgr	1.09878e-237	0.699358	0.592	0.299	1.77629e-233	MF	Fgr
Pdia6	1.42015e-237	0.79303	0.783	0.547	2.29581e-233	MF	Pdia6
Mocs2	2.03506e-237	1.09875	0.449	0.209	3.28988e-233	MF	Mocs2
Gm6377	1.47975e-235	0.975422	0.461	0.203	2.39217e-231	MF	Gm6377
1700017B05Rik	8.10699e-235	0.664488	0.503	0.235	1.31058e-230	MF	1700017B05Rik
Nfam1	1.14884e-233	0.387888	0.615	0.314	1.85722e-229	MF	Nfam1
Mospd2	5.59823e-233	1.28993	0.374	0.151	9.05009e-229	MF	Mospd2
Snx27	1.27104e-232	1.24353	0.36	0.14	2.05476e-228	MF	Snx27
Rac1	5.74322e-232	0.516324	0.884	0.699	9.28448e-228	MF	Rac1
Abhd5	2.70238e-231	1.05008	0.327	0.118	4.36867e-227	MF	Abhd5
Syk	6.00557e-231	0.642164	0.592	0.31	9.7086e-227	MF	Syk
Acp5	8.91061e-231	1.62062	0.562	0.351	1.44049e-226	MF	Acp5
Fuca2	3.91104e-230	0.706522	0.623	0.368	6.32259e-226	MF	Fuca2
Srd5a3	6.33135e-229	0.890101	0.507	0.253	1.02353e-224	MF	Srd5a3
Ctbp2	2.95744e-228	1.44672	0.303	0.105	4.781e-224	MF	Ctbp2
Chpt1	3.69492e-227	1.3613	0.258	0.076	5.97321e-223	MF	Chpt1
Eif4a1	8.90416e-227	0.525942	0.962	0.834	1.43945e-222	MF	Eif4a1
Mgrn1	1.60324e-226	1.05932	0.422	0.187	2.5918e-222	MF	Mgrn1
Wsb2	1.76418e-226	0.951567	0.374	0.15	2.85198e-222	MF	Wsb2
Zbp1	1.10709e-225	0.687132	0.829	0.582	1.78972e-221	MF	Zbp1
Ifi27l2a	1.73855e-224	0.449108	0.954	0.767	2.81054e-220	MF	Ifi27l2a
M6pr	8.76877e-224	0.665788	0.823	0.638	1.41756e-219	MF	M6pr
Slc3a2	4.03917e-223	0.611466	0.85	0.688	6.52972e-219	MF	Slc3a2
Mtm1	1.82397e-222	1.39468	0.309	0.111	2.94863e-218	MF	Mtm1
Aga	2.17549e-222	1.16522	0.378	0.16	3.5169e-218	MF	Aga
Efhd2	6.20771e-222	0.530835	0.904	0.713	1.00354e-217	MF	Efhd2
Gsto1	3.30626e-221	0.883316	0.544	0.285	5.34489e-217	MF	Gsto1
Cebpg	5.26423e-221	0.86521	0.596	0.341	8.51015e-217	MF	Cebpg
Canx	2.15399e-220	0.648809	0.787	0.587	3.48215e-216	MF	Canx
Gnptab	2.87173e-220	1.30919	0.386	0.167	4.64244e-216	MF	Gnptab
Lrrc8d	3.44651e-219	0.913749	0.366	0.146	5.57163e-215	MF	Lrrc8d
Pcnx	1.18013e-217	1.49018	0.299	0.106	1.90781e-213	MF	Pcnx
Dock4	1.26098e-215	1.24974	0.345	0.135	2.0385e-211	MF	Dock4
Hsp90b1	1.58834e-215	0.586486	0.889	0.711	2.56772e-211	MF	Hsp90b1
Vamp8	5.04345e-215	0.424234	0.909	0.754	8.15324e-211	MF	Vamp8
Samd8	5.37332e-215	1.23871	0.273	0.089	8.68651e-211	MF	Samd8
Nagpa	3.22177e-214	1.05798	0.469	0.231	5.20832e-210	MF	Nagpa
Lacc1	4.60052e-214	1.47112	0.345	0.14	7.4372e-210	MF	Lacc1
Ptprj	9.82554e-214	1.20722	0.363	0.149	1.5884e-209	MF	Ptprj
Tgif1	1.05059e-212	0.412182	0.702	0.415	1.69838e-208	MF	Tgif1
Ap1s2	1.63303e-212	0.912602	0.56	0.309	2.63996e-208	MF	Ap1s2
Gga2	4.87265e-212	1.05348	0.271	0.089	7.87712e-208	MF	Gga2
Ppt2	1.02132e-211	0.744445	0.513	0.255	1.65106e-207	MF	Ppt2
Calhm6	1.35175e-211	1.61857	0.425	0.207	2.18524e-207	MF	Calhm6
Tfe3	2.29481e-211	1.01463	0.43	0.195	3.70979e-207	MF	Tfe3
Elk3	3.80903e-211	0.74327	0.536	0.278	6.15768e-207	MF	Elk3
Ski	7.95596e-211	0.667083	0.553	0.29	1.28616e-206	MF	Ski
Mcl1	1.52338e-210	0.338486	0.887	0.678	2.46269e-206	MF	Mcl1
Zfp703	2.84201e-210	1.29598	0.29	0.102	4.5944e-206	MF	Zfp703
Diaph2	7.05459e-209	1.16345	0.433	0.206	1.14044e-204	MF	Diaph2
Plekhm2	7.82089e-209	1.2831	0.314	0.118	1.26433e-204	MF	Plekhm2
Gtf2h2	8.8652e-209	1.16248	0.361	0.151	1.43315e-204	MF	Gtf2h2
Vps29	3.43276e-208	0.707084	0.726	0.543	5.5494e-204	MF	Vps29
AI504432	6.41772e-208	1.45051	0.308	0.116	1.03749e-203	MF	AI504432
Nptn	1.29176e-207	0.622916	0.771	0.566	2.08825e-203	MF	Nptn
Ahnak	3.10789e-207	0.850118	0.773	0.528	5.02422e-203	MF	Ahnak
Ldlrap1	1.10944e-206	0.861942	0.345	0.135	1.79351e-202	MF	Ldlrap1
G6pdx	1.64517e-206	1.15377	0.376	0.162	2.65958e-202	MF	G6pdx
Srgap2	1.71352e-206	1.22926	0.419	0.197	2.77007e-202	MF	Srgap2
Selenof	1.00813e-205	0.514404	0.858	0.716	1.62974e-201	MF	Selenof
Evi2a	1.14323e-205	0.593659	0.804	0.525	1.84815e-201	MF	Evi2a
Sod2	2.29897e-205	0.933331	0.655	0.425	3.71651e-201	MF	Sod2
Card19	8.67174e-205	0.369327	0.734	0.494	1.40187e-200	MF	Card19
Fuca1	1.38457e-204	0.580126	0.727	0.478	2.23829e-200	MF	Fuca1
P2rx7	4.77556e-204	1.22385	0.288	0.102	7.72017e-200	MF	P2rx7
Slc31a2	4.27351e-203	0.821342	0.42	0.196	6.90855e-199	MF	Slc31a2
Tceal9	4.22338e-202	0.931781	0.507	0.279	6.82751e-198	MF	Tceal9
Gng12	4.50605e-202	0.488675	0.506	0.25	7.28449e-198	MF	Gng12
Aplp2	1.82005e-201	0.594323	0.628	0.361	2.94229e-197	MF	Aplp2
Sulf2	2.1015e-200	0.801707	0.42	0.186	3.39729e-196	MF	Sulf2
Oas2	2.57854e-200	0.979371	0.332	0.132	4.16847e-196	MF	Oas2
Zfp385a	3.83516e-200	1.19143	0.404	0.186	6.19991e-196	MF	Zfp385a
Gatm	1.11108e-199	1.44585	0.461	0.23	1.79617e-195	MF	Gatm
Smox	1.19949e-199	0.267441	0.441	0.194	1.9391e-195	MF	Smox
Tgfb1	1.30933e-199	0.570795	0.882	0.678	2.11666e-195	MF	Tgfb1
Man2a1	2.29482e-199	0.981619	0.425	0.198	3.7098e-195	MF	Man2a1
Stx7	2.88449e-199	0.542169	0.8	0.491	4.66306e-195	MF	Stx7
Sigmar1	1.11212e-198	0.918041	0.488	0.247	1.79785e-194	MF	Sigmar1
Tmem219	1.28739e-198	0.64376	0.74	0.466	2.08119e-194	MF	Tmem219
Gpr141	2.7929e-198	1.7672	0.334	0.146	4.51501e-194	MF	Gpr141
Serinc1	2.82385e-198	0.611696	0.684	0.447	4.56503e-194	MF	Serinc1
Cmpk1	4.31844e-198	0.631611	0.784	0.563	6.98119e-194	MF	Cmpk1
Pacsin2	4.86425e-198	0.934874	0.516	0.275	7.86355e-194	MF	Pacsin2
Lmbrd1	3.57143e-197	0.814475	0.497	0.259	5.77357e-193	MF	Lmbrd1
Vps18	1.11755e-196	1.12796	0.317	0.124	1.80663e-192	MF	Vps18
Mcur1	2.06092e-196	0.769041	0.47	0.231	3.33169e-192	MF	Mcur1
Pfkl	1.00244e-194	0.906209	0.48	0.247	1.62055e-190	MF	Pfkl
Psmb6	1.02748e-194	0.635934	0.832	0.698	1.66102e-190	MF	Psmb6
Ncln	4.42476e-194	0.941267	0.463	0.235	7.15307e-190	MF	Ncln
Sppl2a	6.79076e-194	0.78196	0.707	0.468	1.09779e-189	MF	Sppl2a
Sowahc	8.98449e-193	1.06401	0.389	0.176	1.45243e-188	MF	Sowahc
Card9	9.08492e-193	1.3003	0.291	0.108	1.46867e-188	MF	Card9
Reep3	1.66769e-192	0.563046	0.614	0.357	2.69599e-188	MF	Reep3
Atp2a2	6.68249e-192	0.953353	0.481	0.253	1.08029e-187	MF	Atp2a2
Cpt1a	1.23667e-190	1.01594	0.371	0.164	1.9992e-186	MF	Cpt1a
Lap3	8.88125e-190	1.30122	0.412	0.208	1.43574e-185	MF	Lap3
Ptpra	5.17415e-189	0.679529	0.554	0.317	8.36453e-185	MF	Ptpra
Coro1c	5.74911e-189	0.691794	0.602	0.361	9.29401e-185	MF	Coro1c
Ctbs	6.88792e-189	1.09684	0.312	0.123	1.1135e-184	MF	Ctbs
Trim8	8.05618e-189	0.712023	0.548	0.304	1.30236e-184	MF	Trim8
Nsf	8.26992e-189	0.819786	0.509	0.271	1.33692e-184	MF	Nsf
Sirt2	2.13889e-188	0.632872	0.651	0.419	3.45773e-184	MF	Sirt2
Scoc	3.44499e-188	1.14644	0.375	0.173	5.56918e-184	MF	Scoc
Mir22hg	3.93039e-188	0.660203	0.366	0.158	6.35386e-184	MF	Mir22hg
Plec	5.90633e-188	0.844754	0.494	0.254	9.54818e-184	MF	Plec
Itgb2	6.59446e-187	0.520502	0.871	0.701	1.06606e-182	MF	Itgb2
Siva1	3.10422e-186	0.750061	0.563	0.315	5.01828e-182	MF	Siva1
Aph1c	4.66109e-186	0.963743	0.37	0.168	7.53512e-182	MF	Aph1c
Glud1	7.64381e-186	0.654046	0.746	0.506	1.2357e-181	MF	Glud1
Cyp4f16	7.95792e-186	0.986854	0.333	0.136	1.28648e-181	MF	Cyp4f16
Slc39a1	4.83338e-185	0.863637	0.474	0.245	7.81364e-181	MF	Slc39a1
Csf2rb2	5.26449e-185	0.736198	0.395	0.177	8.51058e-181	MF	Csf2rb2
Mef2c	1.83337e-184	0.533441	0.578	0.32	2.96383e-180	MF	Mef2c
Iqgap1	2.90841e-184	0.614278	0.875	0.76	4.70174e-180	MF	Iqgap1
Lamtor1	3.76215e-184	0.580253	0.806	0.636	6.08189e-180	MF	Lamtor1
Neat1	4.22892e-184	0.340992	0.812	0.572	6.83647e-180	MF	Neat1
Atox1	1.11322e-183	0.304413	0.96	0.789	1.79964e-179	MF	Atox1
Asna1	2.6422e-183	0.728447	0.555	0.325	4.27138e-179	MF	Asna1
Wdr26	2.69979e-183	0.642043	0.684	0.443	4.36448e-179	MF	Wdr26
Tec	4.99811e-183	0.974835	0.345	0.147	8.07995e-179	MF	Tec
P2ry12	5.48123e-183	1.11668	0.273	0.1	8.86095e-179	MF	P2ry12
Mgst3	2.30173e-182	1.04203	0.302	0.118	3.72097e-178	MF	Mgst3
Mapk6	8.44231e-182	0.775996	0.341	0.143	1.36478e-177	MF	Mapk6
Picalm	1.11747e-181	0.546646	0.792	0.546	1.8065e-177	MF	Picalm
Lamtor3	1.93673e-181	0.761542	0.587	0.353	3.13092e-177	MF	Lamtor3
Stx4a	2.60198e-181	0.695217	0.643	0.414	4.20637e-177	MF	Stx4a
Ndufb8	2.74148e-181	0.531531	0.822	0.664	4.43188e-177	MF	Ndufb8
Skap2	4.33214e-181	0.403168	0.785	0.467	7.00333e-177	MF	Skap2
Adap1	9.50277e-181	1.06643	0.287	0.108	1.53622e-176	MF	Adap1
Ccdc22	1.26048e-180	1.08047	0.33	0.137	2.03769e-176	MF	Ccdc22
Ankle2	1.0683e-179	1.0908	0.477	0.261	1.72701e-175	MF	Ankle2
Havcr2	1.89994e-179	0.863852	0.41	0.191	3.07144e-175	MF	Havcr2
Nkiras2	2.33715e-179	0.933349	0.407	0.195	3.77824e-175	MF	Nkiras2
Ell2	2.49018e-179	0.706142	0.314	0.126	4.02563e-175	MF	Ell2
Cpeb2	2.35681e-178	0.462771	0.273	0.098	3.81003e-174	MF	Cpeb2
Dnajc13	2.36829e-178	0.927341	0.424	0.21	3.82858e-174	MF	Dnajc13
Rtn3	5.1111e-178	0.559524	0.715	0.511	8.2626e-174	MF	Rtn3
Slc8b1	7.05267e-178	0.942569	0.463	0.235	1.14013e-173	MF	Slc8b1
Ap3s1	1.26378e-177	0.619237	0.655	0.446	2.04303e-173	MF	Ap3s1
Eps8	1.64548e-177	1.38799	0.336	0.149	2.66008e-173	MF	Eps8
Por	6.2569e-177	0.661745	0.479	0.256	1.01149e-172	MF	Por
Pcyt1a	1.09549e-176	0.724622	0.402	0.187	1.77098e-172	MF	Pcyt1a
Capns1	1.99688e-176	0.451872	0.87	0.709	3.22815e-172	MF	Capns1
Hsd17b11	1.06741e-175	0.741263	0.462	0.235	1.72557e-171	MF	Hsd17b11
Oxct1	4.07644e-175	0.953735	0.522	0.319	6.58997e-171	MF	Oxct1
Slc23a2	4.40989e-175	1.08391	0.257	0.092	7.12902e-171	MF	Slc23a2
Rreb1	6.58793e-175	1.1003	0.333	0.143	1.06501e-170	MF	Rreb1
Ptpre	7.98952e-175	0.679633	0.663	0.42	1.29159e-170	MF	Ptpre
Pfkfb4	3.12716e-174	0.702468	0.302	0.118	5.05537e-170	MF	Pfkfb4
Trps1	1.31044e-173	0.810262	0.503	0.271	2.11846e-169	MF	Trps1
H3f3b	4.0952e-173	0.350631	0.996	0.985	6.6203e-169	MF	H3f3b
Adam10	7.08152e-173	0.742923	0.554	0.322	1.1448e-168	MF	Adam10
Rps27l	2.51367e-172	0.297458	0.866	0.695	4.0636e-168	MF	Rps27l
Ly6i	5.69456e-172	1.64706	0.291	0.12	9.20583e-168	MF	Ly6i
Ifit2	5.72096e-172	1.26168	0.471	0.269	9.24851e-168	MF	Ifit2
Got1	8.07124e-172	0.611983	0.545	0.312	1.3048e-167	MF	Got1
Dck	8.44577e-172	0.938553	0.533	0.306	1.36534e-167	MF	Dck
Vav1	8.83807e-172	0.60195	0.712	0.489	1.42876e-167	MF	Vav1
Oas3	1.10097e-171	0.724294	0.554	0.324	1.77983e-167	MF	Oas3
Ptms	4.9166e-171	0.71197	0.701	0.501	7.94817e-167	MF	Ptms
5031439G07Rik	6.30601e-171	0.990577	0.412	0.204	1.01943e-166	MF	5031439G07Rik
Pip4p1	8.79151e-171	0.663554	0.633	0.39	1.42124e-166	MF	Pip4p1
Ergic3	9.69608e-171	0.638073	0.664	0.469	1.56747e-166	MF	Ergic3
Itprid2	1.33076e-170	1.07588	0.32	0.137	2.1513e-166	MF	Itprid2
Mydgf	7.769e-170	0.681875	0.637	0.421	1.25594e-165	MF	Mydgf
Zfp36	9.75105e-170	0.27669	0.929	0.685	1.57636e-165	MF	Zfp36
Slc48a1	1.33134e-169	0.753855	0.494	0.276	2.15225e-165	MF	Slc48a1
Csnk1e	1.03704e-167	0.656145	0.456	0.236	1.67648e-163	MF	Csnk1e
Tm6sf1	1.44666e-167	0.598306	0.727	0.472	2.33867e-163	MF	Tm6sf1
Ints12	3.9866e-167	0.802399	0.399	0.194	6.44474e-163	MF	Ints12
Tpst1	5.29977e-167	1.48699	0.297	0.128	8.56761e-163	MF	Tpst1
As3mt	7.45285e-167	0.963029	0.31	0.129	1.20483e-162	MF	As3mt
H1f0	1.98309e-166	0.821755	0.445	0.231	3.20587e-162	MF	H1f0
2025-03-05	2.72486e-166	0.806242	0.605	0.374	4.40501e-162	MF	2025-03-05
Zmiz1	2.85801e-166	0.764504	0.655	0.433	4.62026e-162	MF	Zmiz1
Pikfyve	3.63976e-166	1.08897	0.256	0.094	5.88404e-162	MF	Pikfyve
Ift22	6.74642e-166	1.10458	0.33	0.145	1.09063e-161	MF	Ift22
Pou2f2	1.85331e-165	0.763306	0.578	0.338	2.99606e-161	MF	Pou2f2
Arid3a	3.17412e-165	0.993261	0.303	0.125	5.13128e-161	MF	Arid3a
Pira2	3.75725e-165	0.543391	0.329	0.14	6.07397e-161	MF	Pira2
Ric1	6.46367e-165	0.981329	0.292	0.116	1.04492e-160	MF	Ric1
Ccdc86	2.42859e-164	0.851422	0.541	0.314	3.92606e-160	MF	Ccdc86
Arf2	4.46655e-164	0.934171	0.335	0.149	7.22062e-160	MF	Arf2
Ube2a	9.56255e-164	0.628563	0.682	0.472	1.54588e-159	MF	Ube2a
Ifit3	9.75817e-164	0.537904	0.647	0.412	1.57751e-159	MF	Ifit3
Pik3ap1	2.6308e-163	0.489237	0.729	0.472	4.25295e-159	MF	Pik3ap1
Ifih1	4.07534e-163	0.827702	0.558	0.332	6.58819e-159	MF	Ifih1
Cd53	5.25406e-163	0.286017	0.956	0.872	8.49371e-159	MF	Cd53
Snx18	5.73545e-163	0.442405	0.533	0.29	9.27192e-159	MF	Snx18
Kdm7a	7.9048e-163	0.738083	0.576	0.339	1.27789e-158	MF	Kdm7a
Tnfaip8l2	9.11397e-163	0.59668	0.706	0.48	1.47336e-158	MF	Tnfaip8l2
Necap2	1.41001e-162	0.514383	0.732	0.499	2.27943e-158	MF	Necap2
Fam214b	2.46687e-162	0.9303	0.265	0.1	3.98794e-158	MF	Fam214b
Idh2	2.794e-162	0.849076	0.438	0.229	4.51678e-158	MF	Idh2
Gm26532	3.65329e-162	0.836317	0.618	0.39	5.90591e-158	MF	Gm26532
Ugp2	4.29044e-162	0.667967	0.503	0.285	6.93592e-158	MF	Ugp2
Gnaq	5.662e-162	0.824009	0.396	0.193	9.15319e-158	MF	Gnaq
Lims1	1.46233e-161	0.651113	0.674	0.448	2.364e-157	MF	Lims1
Oasl1	1.9923e-161	0.653016	0.469	0.258	3.22076e-157	MF	Oasl1
Wdr41	5.93763e-161	1.23191	0.253	0.095	9.59877e-157	MF	Wdr41
Trib1	4.203e-160	0.264996	0.573	0.317	6.79457e-156	MF	Trib1
Pycard	5.24085e-160	0.515004	0.854	0.689	8.47236e-156	MF	Pycard
Rcbtb2	5.69853e-160	0.597633	0.508	0.289	9.21224e-156	MF	Rcbtb2
Nipa2	9.50392e-160	0.729026	0.569	0.347	1.5364e-155	MF	Nipa2
Rnf213	1.11095e-159	0.683983	0.726	0.501	1.79596e-155	MF	Rnf213
Bag1	1.27274e-159	0.482196	0.743	0.552	2.05752e-155	MF	Bag1
Ilrun	5.00794e-159	0.813351	0.453	0.243	8.09584e-155	MF	Ilrun
Ncf4	1.20483e-158	0.459719	0.779	0.538	1.94773e-154	MF	Ncf4
Spg21	1.38536e-158	0.564978	0.716	0.515	2.23957e-154	MF	Spg21
Mknk1	5.12533e-157	0.704775	0.452	0.241	8.28561e-153	MF	Mknk1
Gna13	2.77547e-156	0.618316	0.716	0.517	4.48682e-152	MF	Gna13
D1Ertd622e	4.55829e-156	0.468534	0.529	0.298	7.36894e-152	MF	D1Ertd622e
Mroh1	5.57243e-156	0.90962	0.272	0.108	9.00838e-152	MF	Mroh1
Clptm1l	2.33262e-155	0.551933	0.549	0.324	3.77092e-151	MF	Clptm1l
Paqr7	3.67161e-155	0.835872	0.29	0.118	5.93552e-151	MF	Paqr7
Pfkfb3	6.68777e-155	0.550237	0.418	0.213	1.08114e-150	MF	Pfkfb3
Zfhx3	7.55017e-155	1.10072	0.316	0.141	1.22056e-150	MF	Zfhx3
Ncor2	1.12856e-154	0.939949	0.322	0.142	1.82443e-150	MF	Ncor2
Rap1b	3.61746e-154	0.438637	0.911	0.808	5.84799e-150	MF	Rap1b
Tmem165	4.11837e-154	0.7059	0.454	0.246	6.65776e-150	MF	Tmem165
Eno1	2.47405e-153	0.486754	0.902	0.762	3.99955e-149	MF	Eno1
Tatdn2	3.31572e-153	0.762144	0.253	0.096	5.36019e-149	MF	Tatdn2
Rpn2	4.60208e-153	0.53593	0.766	0.579	7.43972e-149	MF	Rpn2
Atp6v0e	4.81041e-153	0.377111	0.91	0.822	7.7765e-149	MF	Atp6v0e
Bscl2	1.8301e-152	0.650274	0.642	0.435	2.95853e-148	MF	Bscl2
Rbms1	1.88823e-152	0.516359	0.781	0.574	3.05252e-148	MF	Rbms1
Calr	8.14862e-152	0.563234	0.904	0.769	1.31731e-147	MF	Calr
Abr	1.68656e-151	0.485298	0.507	0.285	2.7265e-147	MF	Abr
Fosb	2.2446e-151	0.266738	0.728	0.474	3.62861e-147	MF	Fosb
Psmd8	2.44551e-151	0.571564	0.82	0.684	3.95341e-147	MF	Psmd8
Tmx4	3.47307e-151	1.07241	0.343	0.163	5.61457e-147	MF	Tmx4
Vamp4	4.31035e-151	0.604456	0.541	0.322	6.96811e-147	MF	Vamp4
Selenom	1.03981e-150	0.924252	0.279	0.117	1.68096e-146	MF	Selenom
Sft2d1	5.81154e-150	0.528446	0.737	0.534	9.39494e-146	MF	Sft2d1
Tmed7	9.65613e-150	0.563755	0.486	0.267	1.56101e-145	MF	Tmed7
9530068E07Rik	1.32216e-149	0.609623	0.613	0.394	2.13741e-145	MF	9530068E07Rik
Nat9	1.49766e-149	0.790293	0.317	0.142	2.42112e-145	MF	Nat9
Wwp1	3.66021e-149	0.954854	0.256	0.1	5.91709e-145	MF	Wwp1
Nab2	3.87007e-149	0.680912	0.295	0.123	6.25635e-145	MF	Nab2
Vapa	8.18013e-149	0.468437	0.804	0.647	1.3224e-144	MF	Vapa
Dynlt3	8.98589e-149	0.709378	0.412	0.213	1.45266e-144	MF	Dynlt3
Hsd3b7	9.63294e-149	1.05426	0.306	0.135	1.55726e-144	MF	Hsd3b7
Cebpzos	1.53054e-148	0.768304	0.459	0.26	2.47427e-144	MF	Cebpzos
C1galt1c1	1.5421e-148	1.08883	0.373	0.188	2.49296e-144	MF	C1galt1c1
Lamtor5	2.82146e-148	0.493559	0.74	0.564	4.56118e-144	MF	Lamtor5
0610012G03Rik	5.26109e-148	0.611765	0.618	0.414	8.50508e-144	MF	0610012G03Rik
Rsu1	1.33979e-147	0.564045	0.635	0.416	2.1659e-143	MF	Rsu1
Arhgap17	3.6252e-147	0.729119	0.578	0.357	5.86049e-143	MF	Arhgap17
Cryl1	4.21221e-147	1.14453	0.259	0.105	6.80946e-143	MF	Cryl1
Arf1	6.62241e-147	0.356471	0.912	0.811	1.07058e-142	MF	Arf1
Plin3	8.29713e-147	0.613966	0.459	0.257	1.34131e-142	MF	Plin3
Washc5	2.04066e-146	0.924313	0.274	0.114	3.29893e-142	MF	Washc5
Naa20	3.55837e-146	0.621107	0.58	0.374	5.75246e-142	MF	Naa20
Pon2	4.89757e-146	0.594559	0.526	0.317	7.91742e-142	MF	Pon2
Pqlc2	7.92579e-146	1.09583	0.278	0.117	1.28128e-141	MF	Pqlc2
Mgat5	9.05622e-146	0.527381	0.318	0.139	1.46403e-141	MF	Mgat5
Ybx1	1.62741e-145	0.408684	0.905	0.788	2.63086e-141	MF	Ybx1
Slc25a39	8.01094e-145	0.778327	0.496	0.295	1.29505e-140	MF	Slc25a39
AI413582	4.21593e-144	0.493199	0.629	0.412	6.81547e-140	MF	AI413582
Ap1s1	7.90697e-144	0.623404	0.501	0.294	1.27824e-139	MF	Ap1s1
Sgk3	1.89463e-143	0.758232	0.495	0.279	3.06285e-139	MF	Sgk3
Hsbp1	4.62282e-143	0.439697	0.74	0.561	7.47325e-139	MF	Hsbp1
Cnih4	5.34561e-143	0.479929	0.667	0.428	8.64172e-139	MF	Cnih4
Btk	9.01521e-143	0.71873	0.38	0.188	1.4574e-138	MF	Btk
Susd3	1.17661e-142	0.858652	0.495	0.292	1.9021e-138	MF	Susd3
Ppard	1.26472e-142	1.0484	0.269	0.112	2.04455e-138	MF	Ppard
Ptpn6	1.30161e-142	0.320667	0.897	0.7	2.10419e-138	MF	Ptpn6
Esyt1	2.8901e-142	0.539636	0.735	0.549	4.67213e-138	MF	Esyt1
Ppcdc	4.94907e-142	0.7803	0.405	0.215	8.00067e-138	MF	Ppcdc
C9orf72	7.42624e-142	0.971852	0.251	0.1	1.20053e-137	MF	C9orf72
Vipas39	1.58407e-141	0.827004	0.332	0.157	2.5608e-137	MF	Vipas39
Hdac5	1.83327e-141	0.879738	0.323	0.15	2.96366e-137	MF	Hdac5
Otulinl	2.49361e-141	0.45734	0.803	0.572	4.03118e-137	MF	Otulinl
Cib1	3.13524e-141	0.447355	0.613	0.379	5.06843e-137	MF	Cib1
Mfsd5	7.4486e-141	0.759395	0.412	0.217	1.20414e-136	MF	Mfsd5
Scyl1	7.61989e-141	0.75413	0.373	0.185	1.23183e-136	MF	Scyl1
Eea1	1.02896e-140	0.560832	0.421	0.223	1.66342e-136	MF	Eea1
Washc2	1.5353e-140	0.516179	0.505	0.289	2.48197e-136	MF	Washc2
Fam241a	2.11285e-140	1.04642	0.31	0.143	3.41563e-136	MF	Fam241a
Epn1	3.67478e-140	0.524267	0.747	0.52	5.94065e-136	MF	Epn1
Gcsh	5.07329e-140	0.953501	0.326	0.153	8.20148e-136	MF	Gcsh
Mthfr	9.86888e-140	1.32359	0.297	0.138	1.5954e-135	MF	Mthfr
Dclre1c	9.55585e-139	0.882112	0.27	0.114	1.5448e-134	MF	Dclre1c
Map7d1	3.60169e-138	0.531408	0.513	0.297	5.82249e-134	MF	Map7d1
Myo9b	1.00227e-137	0.620967	0.546	0.332	1.62027e-133	MF	Myo9b
Cyth1	2.60247e-137	0.572922	0.565	0.356	4.20715e-133	MF	Cyth1
Necap1	3.56767e-137	0.881716	0.264	0.11	5.7675e-133	MF	Necap1
Glul	1.71524e-136	0.648706	0.491	0.288	2.77286e-132	MF	Glul
Ly9	2.51223e-136	0.640038	0.521	0.316	4.06127e-132	MF	Ly9
Clic4	5.38826e-136	0.519693	0.599	0.382	8.71065e-132	MF	Clic4
Rnasek	5.44756e-136	0.357404	0.859	0.748	8.80652e-132	MF	Rnasek
Cnpy2	5.86907e-136	0.58989	0.568	0.372	9.48793e-132	MF	Cnpy2
Xbp1	2.60279e-135	0.436843	0.687	0.454	4.20767e-131	MF	Xbp1
Pepd	3.33393e-135	0.647403	0.486	0.282	5.38963e-131	MF	Pepd
Szrd1	5.26581e-135	0.570527	0.575	0.365	8.51271e-131	MF	Szrd1
Fmnl3	7.28193e-135	0.721523	0.323	0.151	1.1772e-130	MF	Fmnl3
Rsad2	1.28375e-134	0.651532	0.521	0.324	2.07531e-130	MF	Rsad2
Ddhd1	1.52326e-134	0.941664	0.359	0.184	2.46251e-130	MF	Ddhd1
Inf2	2.30454e-134	0.969119	0.26	0.109	3.72551e-130	MF	Inf2
Furin	3.72556e-134	0.267843	0.44	0.236	6.02275e-130	MF	Furin
Gbp3	9.47025e-134	0.970068	0.354	0.18	1.53096e-129	MF	Gbp3
Tor1aip1	1.06438e-133	0.52964	0.819	0.621	1.72067e-129	MF	Tor1aip1
Osbpl11	4.7347e-133	0.851565	0.257	0.107	7.65411e-129	MF	Osbpl11
Tex264	1.08247e-132	0.546687	0.439	0.241	1.74993e-128	MF	Tex264
Alg1	2.64577e-132	0.758264	0.355	0.178	4.27715e-128	MF	Alg1
Chmp4b	3.4642e-132	0.42952	0.89	0.729	5.60023e-128	MF	Chmp4b
Cyth4	1.0663e-131	0.367555	0.86	0.658	1.72378e-127	MF	Cyth4
Sphk2	2.3095e-131	0.776392	0.38	0.197	3.73354e-127	MF	Sphk2
Mrpl27	2.77179e-131	0.620707	0.502	0.304	4.48087e-127	MF	Mrpl27
Ppm1h	3.20976e-130	0.588252	0.498	0.295	5.18889e-126	MF	Ppm1h
Colgalt1	4.05439e-130	0.560826	0.566	0.352	6.55433e-126	MF	Colgalt1
Lrrc59	4.10929e-130	0.626185	0.545	0.345	6.64308e-126	MF	Lrrc59
Hmgcl	6.17549e-130	0.608223	0.524	0.313	9.9833e-126	MF	Hmgcl
Vps33a	1.28037e-129	0.815964	0.287	0.13	2.06985e-125	MF	Vps33a
Asap1	5.26651e-129	0.519083	0.522	0.311	8.51385e-125	MF	Asap1
Twf1	9.4903e-129	0.661712	0.383	0.201	1.5342e-124	MF	Twf1
Fam174a	3.9033e-128	0.550586	0.619	0.403	6.31007e-124	MF	Fam174a
Man2b2	4.50197e-128	0.797052	0.293	0.133	7.27789e-124	MF	Man2b2
Vdac2	5.98432e-128	0.448699	0.817	0.694	9.67425e-124	MF	Vdac2
Fam3c	9.89271e-128	0.426637	0.449	0.247	1.59926e-123	MF	Fam3c
Ndufc2	1.32701e-127	0.478717	0.786	0.619	2.14524e-123	MF	Ndufc2
Adam8	1.58862e-127	0.40462	0.358	0.178	2.56817e-123	MF	Adam8
Mpv17	1.86372e-127	0.736989	0.334	0.163	3.01289e-123	MF	Mpv17
Cnpy3	4.50427e-127	0.553712	0.59	0.371	7.2816e-123	MF	Cnpy3
Cyp20a1	5.74348e-127	0.895923	0.265	0.115	9.2849e-123	MF	Cyp20a1
Borcs7	1.02785e-126	0.658919	0.342	0.168	1.66162e-122	MF	Borcs7
Zfp710	1.09651e-126	0.840461	0.363	0.189	1.77261e-122	MF	Zfp710
Prcp	3.61816e-126	0.415193	0.679	0.415	5.84912e-122	MF	Prcp
Sdf2l1	3.6484e-126	0.41734	0.657	0.448	5.89801e-122	MF	Sdf2l1
Ssr4	7.97459e-126	0.412982	0.869	0.744	1.28917e-121	MF	Ssr4
Ccdc115	1.11253e-125	0.663617	0.48	0.288	1.79851e-121	MF	Ccdc115
Usp8	1.17469e-125	0.611508	0.537	0.329	1.89901e-121	MF	Usp8
Mpc1	4.58394e-125	0.46275	0.778	0.63	7.41039e-121	MF	Mpc1
Rassf3	9.08311e-125	0.398556	0.399	0.211	1.46838e-120	MF	Rassf3
Slirp	2.44695e-124	0.537634	0.564	0.357	3.95574e-120	MF	Slirp
Tiparp	2.75008e-124	0.686353	0.427	0.241	4.44578e-120	MF	Tiparp
Scarb1	4.99007e-124	1.31408	0.294	0.143	8.06695e-120	MF	Scarb1
Cysltr1	5.08147e-124	0.804122	0.374	0.194	8.21471e-120	MF	Cysltr1
Lman1	5.41618e-124	0.713971	0.436	0.248	8.7558e-120	MF	Lman1
Tm2d2	5.73833e-124	0.592537	0.592	0.381	9.27658e-120	MF	Tm2d2
Tmem268	5.93716e-124	0.89912	0.345	0.176	9.59802e-120	MF	Tmem268
Nucb1	6.07921e-124	0.512979	0.653	0.48	9.82766e-120	MF	Nucb1
Slc15a4	9.64182e-124	0.621867	0.402	0.214	1.5587e-119	MF	Slc15a4
Fech	1.55478e-123	0.813251	0.266	0.117	2.51346e-119	MF	Fech
Chmp2a	1.6773e-123	0.369582	0.858	0.701	2.71153e-119	MF	Chmp2a
Rab3d	2.85935e-123	0.909122	0.287	0.133	4.62242e-119	MF	Rab3d
Rpn1	9.72594e-123	0.619345	0.577	0.382	1.57229e-118	MF	Rpn1
Rhoa	1.76029e-122	0.279103	0.948	0.872	2.84569e-118	MF	Rhoa
Tdrd7	6.4131e-122	0.79834	0.33	0.167	1.03674e-117	MF	Tdrd7
Mrps18a	8.59593e-122	0.550023	0.557	0.364	1.38962e-117	MF	Mrps18a
Commd1	1.49881e-121	0.539928	0.6	0.402	2.42297e-117	MF	Commd1
Mtch1	1.85826e-121	0.460426	0.451	0.255	3.00407e-117	MF	Mtch1
Spns1	3.30175e-121	0.69516	0.315	0.151	5.33761e-117	MF	Spns1
9430038I01Rik	4.1346e-121	0.983354	0.254	0.112	6.68399e-117	MF	9430038I01Rik
Nadk	5.38614e-121	0.578487	0.663	0.442	8.70724e-117	MF	Nadk
Pnpla7	6.78659e-121	0.358594	0.383	0.204	1.09712e-116	MF	Pnpla7
Amz1	7.66753e-121	0.83039	0.393	0.213	1.23953e-116	MF	Amz1
Parp14	9.77116e-121	0.716193	0.625	0.434	1.57961e-116	MF	Parp14
Ten1	1.09974e-120	0.549391	0.558	0.363	1.77783e-116	MF	Ten1
Atp6v1h	1.1931e-120	0.584542	0.522	0.328	1.92877e-116	MF	Atp6v1h
Piezo1	6.91042e-120	0.991915	0.303	0.149	1.11714e-115	MF	Piezo1
Ttyh3	3.18214e-119	0.428265	0.453	0.257	5.14425e-115	MF	Ttyh3
Stat2	8.00875e-119	0.735472	0.542	0.345	1.2947e-114	MF	Stat2
Cers2	1.31493e-118	0.468892	0.66	0.48	2.12572e-114	MF	Cers2
Ywhab	3.55264e-118	0.382948	0.824	0.667	5.7432e-114	MF	Ywhab
Nckap1l	5.50075e-118	0.516293	0.624	0.424	8.89252e-114	MF	Nckap1l
Rilpl2	1.3756e-117	0.401874	0.576	0.385	2.22379e-113	MF	Rilpl2
Ssbp4	2.36561e-117	0.455091	0.662	0.476	3.82425e-113	MF	Ssbp4
Tuba1c	1.47544e-116	0.33777	0.59	0.383	2.38519e-112	MF	Tuba1c
Chid1	3.59938e-116	0.899601	0.287	0.137	5.81876e-112	MF	Chid1
Atp6v1f	7.57106e-116	0.302786	0.907	0.81	1.22394e-111	MF	Atp6v1f
Ppp1r9b	9.36209e-116	0.618108	0.519	0.321	1.51347e-111	MF	Ppp1r9b
Manba	1.25929e-115	0.843716	0.27	0.124	2.03577e-111	MF	Manba
Myo1c	2.11293e-115	0.644249	0.368	0.197	3.41576e-111	MF	Myo1c
Txndc17	2.70304e-115	0.269212	0.746	0.588	4.36974e-111	MF	Txndc17
Aup1	8.86033e-115	0.436407	0.715	0.532	1.43236e-110	MF	Aup1
Aldoa	1.03025e-114	0.430842	0.911	0.832	1.66551e-110	MF	Aldoa
Stx12	1.81745e-114	0.658614	0.444	0.26	2.93809e-110	MF	Stx12
Acvrl1	4.75299e-114	0.453218	0.375	0.188	7.68369e-110	MF	Acvrl1
Timm8b	4.83115e-114	0.45841	0.593	0.398	7.81004e-110	MF	Timm8b
Clptm1	9.50619e-114	0.440016	0.578	0.38	1.53677e-109	MF	Clptm1
Coa4	1.01458e-113	0.806983	0.276	0.129	1.64017e-109	MF	Coa4
Gpr146	1.42163e-113	0.742145	0.326	0.166	2.29821e-109	MF	Gpr146
Rnf13	2.62907e-113	0.463491	0.552	0.349	4.25016e-109	MF	Rnf13
Haus8	8.65699e-113	0.434708	0.498	0.301	1.39949e-108	MF	Haus8
Ap2s1	9.80199e-113	0.351919	0.833	0.691	1.58459e-108	MF	Ap2s1
Tmem33	1.86628e-112	0.491125	0.547	0.346	3.01704e-108	MF	Tmem33
Tmem160	2.89362e-112	0.389964	0.751	0.576	4.67783e-108	MF	Tmem160
Psme4	5.96409e-112	0.790773	0.317	0.162	9.64155e-108	MF	Psme4
Cfp	6.86358e-112	0.274313	0.47	0.267	1.10957e-107	MF	Cfp
Vps35l	9.1791e-112	0.585685	0.427	0.245	1.48389e-107	MF	Vps35l
Dync1h1	9.46726e-112	0.634763	0.519	0.327	1.53048e-107	MF	Dync1h1
Emc7	1.08828e-111	0.481184	0.635	0.457	1.75931e-107	MF	Emc7
Brox	1.13134e-111	0.725538	0.364	0.195	1.82893e-107	MF	Brox
Sbno2	1.51074e-111	0.474333	0.594	0.383	2.44226e-107	MF	Sbno2
Lpar6	3.00324e-111	0.772302	0.357	0.192	4.85504e-107	MF	Lpar6
Fam50a	4.21246e-111	0.507415	0.547	0.357	6.80986e-107	MF	Fam50a
Snx1	6.51409e-111	0.520347	0.621	0.425	1.05307e-106	MF	Snx1
Grb2	1.0118e-110	0.307057	0.776	0.591	1.63567e-106	MF	Grb2
St6galnac4	1.43557e-110	0.652742	0.481	0.297	2.32075e-106	MF	St6galnac4
Sdhb	1.72844e-110	0.387309	0.803	0.643	2.7942e-106	MF	Sdhb
Slamf9	1.26347e-109	0.323314	0.4	0.213	2.04252e-105	MF	Slamf9
Grsf1	1.4943e-109	0.751893	0.258	0.119	2.41568e-105	MF	Grsf1
Tmbim4	1.75076e-109	0.274365	0.677	0.479	2.83028e-105	MF	Tmbim4
Tkt	1.87089e-109	0.443251	0.816	0.629	3.02448e-105	MF	Tkt
Bnip2	1.89717e-109	0.471038	0.703	0.499	3.06697e-105	MF	Bnip2
Dhrs7b	3.35925e-109	0.846064	0.289	0.142	5.43057e-105	MF	Dhrs7b
Synj1	9.04402e-109	0.639955	0.5	0.311	1.46206e-104	MF	Synj1
Eif1a	1.46583e-108	0.539161	0.539	0.349	2.36967e-104	MF	Eif1a
Dhx58	2.13686e-108	0.579866	0.563	0.37	3.45444e-104	MF	Dhx58
Lrp6	2.7972e-108	0.741281	0.256	0.116	4.52195e-104	MF	Lrp6
Snx3	3.81171e-108	0.344045	0.84	0.716	6.16201e-104	MF	Snx3
Snx9	1.02223e-107	0.497083	0.445	0.255	1.65253e-103	MF	Snx9
Tm9sf4	1.18177e-107	0.644417	0.362	0.195	1.91045e-103	MF	Tm9sf4
Stx8	1.37632e-107	0.523587	0.554	0.37	2.22497e-103	MF	Stx8
Naa50	1.90879e-107	0.599062	0.537	0.354	3.08575e-103	MF	Naa50
Psen2	3.68717e-107	0.392683	0.543	0.341	5.96068e-103	MF	Psen2
Il10ra	3.6883e-107	0.585815	0.643	0.443	5.9625e-103	MF	Il10ra
Ufsp2	5.56368e-107	0.668011	0.386	0.216	8.99425e-103	MF	Ufsp2
Armcx3	8.58188e-107	0.812536	0.253	0.117	1.38735e-102	MF	Armcx3
Os9	1.13088e-106	0.431009	0.688	0.517	1.82817e-102	MF	Os9
Galk2	1.35645e-106	0.652783	0.389	0.22	2.19283e-102	MF	Galk2
Mtmr6	2.29403e-106	0.501741	0.435	0.253	3.70853e-102	MF	Mtmr6
Cept1	2.45619e-106	0.537937	0.472	0.287	3.97068e-102	MF	Cept1
Dusp22	2.80534e-106	0.785478	0.365	0.202	4.5351e-102	MF	Dusp22
Frmd4a	3.35424e-106	0.675022	0.432	0.254	5.42246e-102	MF	Frmd4a
Itpripl2	4.53506e-106	0.744945	0.344	0.185	7.33138e-102	MF	Itpripl2
2610001J05Rik	4.80506e-106	0.423633	0.586	0.397	7.76786e-102	MF	2610001J05Rik
Cryzl1	5.06878e-106	0.531553	0.336	0.174	8.1942e-102	MF	Cryzl1
Plac8	6.15754e-106	1.03543	0.808	0.638	9.95428e-102	MF	Plac8
Akt1	6.42463e-106	0.489547	0.456	0.271	1.03861e-101	MF	Akt1
Rassf2	7.13651e-106	0.367911	0.498	0.301	1.15369e-101	MF	Rassf2
Rap2c	7.2444e-106	0.501416	0.417	0.24	1.17113e-101	MF	Rap2c
Gpr108	1.65367e-105	0.516739	0.49	0.303	2.67332e-101	MF	Gpr108
Umps	2.84532e-105	0.700515	0.314	0.161	4.59975e-101	MF	Umps
Ndufc1	3.17461e-105	0.477061	0.661	0.495	5.13207e-101	MF	Ndufc1
Mid1ip1	6.62789e-105	0.424033	0.358	0.192	1.07147e-100	MF	Mid1ip1
Gapvd1	3.91325e-104	0.551228	0.489	0.304	6.32616e-100	MF	Gapvd1
Extl3	5.72921e-104	0.856157	0.326	0.175	9.26184e-100	MF	Extl3
Ywhae	1.23921e-103	0.334205	0.888	0.726	2.00331e-99	MF	Ywhae
Mindy2	1.59645e-103	0.371227	0.463	0.275	2.58082e-99	MF	Mindy2
Ptpmt1	4.59718e-103	0.541552	0.424	0.253	7.4318e-99	MF	Ptpmt1
Il13ra1	8.60011e-103	0.502274	0.33	0.175	1.39029e-98	MF	Il13ra1
Ube2l3	1.22075e-102	0.354746	0.83	0.694	1.97346e-98	MF	Ube2l3
Hagh	2.1944e-102	0.548352	0.348	0.189	3.54747e-98	MF	Hagh
Mtln	2.34278e-102	0.595695	0.393	0.225	3.78734e-98	MF	Mtln
Pi4k2a	3.3303e-102	0.516492	0.346	0.187	5.38376e-98	MF	Pi4k2a
Tmem185b	4.44272e-102	0.602774	0.351	0.191	7.18211e-98	MF	Tmem185b
Agps	4.44367e-102	0.645242	0.352	0.193	7.18363e-98	MF	Agps
Emc1	7.42951e-102	0.83746	0.269	0.13	1.20105e-97	MF	Emc1
Rars	1.10555e-101	0.589722	0.434	0.261	1.78723e-97	MF	Rars
Ncoa3	1.68494e-101	0.44433	0.525	0.336	2.72387e-97	MF	Ncoa3
Fcho2	2.4808e-101	0.521834	0.486	0.3	4.01046e-97	MF	Fcho2
Trim25	1.10063e-100	0.516578	0.589	0.394	1.77927e-96	MF	Trim25
0610009B22Rik	1.21531e-100	0.67715	0.279	0.138	1.96466e-96	MF	0610009B22Rik
Gsdmd	1.4516e-100	0.501305	0.62	0.421	2.34666e-96	MF	Gsdmd
Rhoc	2.2508e-100	0.736809	0.29	0.146	3.63865e-96	MF	Rhoc
Chchd10	3.71129e-100	0.431518	0.281	0.139	5.99967e-96	MF	Chchd10
Ddi2	7.74038e-100	0.677933	0.441	0.268	1.25131e-95	MF	Ddi2
F11r	1.77789e-99	0.511074	0.406	0.23	2.87414e-95	MF	F11r
Mif	3.40233e-99	0.544809	0.788	0.689	5.50021e-95	MF	Mif
Napa	5.73299e-99	0.352714	0.658	0.488	9.26795e-95	MF	Napa
Mlf2	5.99069e-99	0.411873	0.696	0.537	9.68454e-95	MF	Mlf2
Triap1	8.29179e-99	0.537127	0.417	0.246	1.34045e-94	MF	Triap1
Daxx	1.82703e-98	0.669466	0.582	0.406	2.95357e-94	MF	Daxx
Fkbp15	3.64496e-98	0.584007	0.415	0.247	5.89244e-94	MF	Fkbp15
Tbc1d22a	4.75787e-98	0.713381	0.34	0.185	7.69157e-94	MF	Tbc1d22a
Acot13	5.95976e-98	0.45192	0.423	0.253	9.63454e-94	MF	Acot13
Ipo5	7.38124e-98	0.710927	0.383	0.225	1.19325e-93	MF	Ipo5
Hpcal1	1.03359e-97	0.400188	0.729	0.54	1.6709e-93	MF	Hpcal1
N4bp1	1.55784e-97	0.47025	0.438	0.264	2.5184e-93	MF	N4bp1
Nenf	1.57359e-97	0.618232	0.441	0.278	2.54387e-93	MF	Nenf
Tmem179b	1.57785e-97	0.351349	0.721	0.543	2.55076e-93	MF	Tmem179b
Slc29a1	2.33352e-97	0.724378	0.33	0.178	3.77236e-93	MF	Slc29a1
Ap3d1	7.38454e-97	0.498932	0.477	0.295	1.19379e-92	MF	Ap3d1
Nmt1	2.07513e-96	0.425843	0.65	0.459	3.35465e-92	MF	Nmt1
Themis2	2.34337e-96	0.318392	0.464	0.281	3.78829e-92	MF	Themis2
Ist1	5.73268e-96	0.528892	0.497	0.318	9.26745e-92	MF	Ist1
Pisd	5.80143e-96	0.58927	0.372	0.212	9.37859e-92	MF	Pisd
Scd2	6.1682e-96	0.521993	0.42	0.253	9.97151e-92	MF	Scd2
Pgap2	6.81267e-96	0.411939	0.533	0.337	1.10134e-91	MF	Pgap2
Itm2c	7.57449e-96	0.321368	0.81	0.629	1.22449e-91	MF	Itm2c
Ankfy1	7.63416e-96	0.570903	0.417	0.252	1.23414e-91	MF	Ankfy1
Pacs2	1.94532e-95	0.79449	0.322	0.176	3.1448e-91	MF	Pacs2
Ap2a2	2.08348e-95	0.612987	0.449	0.279	3.36815e-91	MF	Ap2a2
Plekho2	6.38913e-95	0.279877	0.626	0.42	1.03287e-90	MF	Plekho2
Cpeb4	1.00504e-94	0.606253	0.279	0.142	1.62475e-90	MF	Cpeb4
Tpd52l2	1.35016e-94	0.417279	0.523	0.339	2.18267e-90	MF	Tpd52l2
Ak6	2.22771e-94	0.644695	0.355	0.2	3.60131e-90	MF	Ak6
Tank	3.5235e-94	0.400675	0.475	0.294	5.69609e-90	MF	Tank
Fam89b	4.87483e-94	0.490304	0.596	0.42	7.88065e-90	MF	Fam89b
Sdhc	6.61942e-94	0.43071	0.59	0.416	1.0701e-89	MF	Sdhc
Vapb	1.12087e-93	0.39485	0.514	0.333	1.81199e-89	MF	Vapb
Morf4l2	1.96659e-93	0.428161	0.589	0.407	3.17918e-89	MF	Morf4l2
Uqcr11	3.86894e-93	0.312931	0.794	0.629	6.25453e-89	MF	Uqcr11
Dhrs1	4.25328e-93	0.624208	0.41	0.245	6.87585e-89	MF	Dhrs1
Etv6	1.891e-92	0.559089	0.434	0.262	3.05699e-88	MF	Etv6
Zdhhc5	2.09369e-92	0.60334	0.284	0.145	3.38465e-88	MF	Zdhhc5
Il4ra	2.57378e-92	0.314025	0.547	0.355	4.16077e-88	MF	Il4ra
Uqcrq	2.73966e-92	0.302508	0.873	0.738	4.42894e-88	MF	Uqcrq
B430306N03Rik	3.57162e-92	0.304425	0.313	0.165	5.77388e-88	MF	B430306N03Rik
Pigk	3.72346e-92	0.544568	0.387	0.225	6.01935e-88	MF	Pigk
B4galt1	4.97792e-92	0.376709	0.564	0.374	8.04731e-88	MF	B4galt1
Chmp3	7.08319e-92	0.317307	0.587	0.405	1.14507e-87	MF	Chmp3
Ppfia4	7.35966e-92	0.283391	0.544	0.322	1.18976e-87	MF	Ppfia4
Rufy1	7.51101e-92	0.645392	0.318	0.171	1.21423e-87	MF	Rufy1
Nipsnap3b	8.97664e-92	0.382927	0.53	0.349	1.45116e-87	MF	Nipsnap3b
Tent2	9.06526e-92	0.575766	0.538	0.358	1.46549e-87	MF	Tent2
Gpr65	1.11662e-91	0.421319	0.464	0.284	1.80513e-87	MF	Gpr65
Cers6	1.81498e-91	0.732938	0.342	0.194	2.93409e-87	MF	Cers6
Odr4	2.65235e-91	0.730462	0.306	0.164	4.28779e-87	MF	Odr4
Klhl9	4.01677e-91	0.609835	0.328	0.178	6.49351e-87	MF	Klhl9
Fam49b	2.06084e-90	0.408321	0.891	0.745	3.33156e-86	MF	Fam49b
Ostm1	3.90191e-90	0.469075	0.377	0.214	6.30783e-86	MF	Ostm1
Map1lc3a	5.40692e-90	0.472391	0.334	0.184	8.74083e-86	MF	Map1lc3a
Atraid	5.71083e-90	0.414585	0.543	0.374	9.23213e-86	MF	Atraid
Hsd17b4	6.79422e-90	0.577151	0.416	0.251	1.09835e-85	MF	Hsd17b4
Slc38a10	7.00181e-90	0.529222	0.458	0.292	1.13191e-85	MF	Slc38a10
Fam76a	1.4159e-89	0.420208	0.409	0.244	2.28894e-85	MF	Fam76a
Cflar	1.54163e-89	0.44336	0.582	0.394	2.4922e-85	MF	Cflar
Yif1b	3.24722e-89	0.49536	0.533	0.37	5.24946e-85	MF	Yif1b
Derl1	6.78382e-89	0.344319	0.685	0.509	1.09667e-84	MF	Derl1
Tmem251	8.46066e-89	0.492559	0.472	0.303	1.36775e-84	MF	Tmem251
Washc4	9.79411e-89	0.534835	0.362	0.21	1.58332e-84	MF	Washc4
Dleu2	1.24644e-88	0.586258	0.554	0.379	2.01499e-84	MF	Dleu2
Dok1	1.48767e-88	0.328874	0.472	0.293	2.40497e-84	MF	Dok1
Etf1	1.61094e-88	0.395404	0.624	0.439	2.60424e-84	MF	Etf1
Slc35b1	1.96234e-88	0.502653	0.487	0.315	3.17232e-84	MF	Slc35b1
Eif2ak2	2.28864e-88	0.524375	0.547	0.369	3.69982e-84	MF	Eif2ak2
Lxn	2.67802e-88	0.379769	0.319	0.17	4.32929e-84	MF	Lxn
Plcl2	2.84993e-88	0.565301	0.305	0.163	4.6072e-84	MF	Plcl2
Plxnc1	5.88657e-88	0.298139	0.344	0.188	9.51623e-84	MF	Plxnc1
Trappc3	6.55858e-88	0.366564	0.56	0.384	1.06026e-83	MF	Trappc3
Ifrd1	7.08518e-88	0.340492	0.615	0.427	1.14539e-83	MF	Ifrd1
Tmem199	7.69732e-88	0.638482	0.298	0.159	1.24435e-83	MF	Tmem199
Sertad1	8.50448e-88	0.302033	0.532	0.348	1.37483e-83	MF	Sertad1
Acaa2	9.72523e-88	0.420115	0.46	0.29	1.57218e-83	MF	Acaa2
Arl2	2.18513e-87	0.556093	0.283	0.148	3.53249e-83	MF	Arl2
Atp6v1d	3.41413e-87	0.320871	0.695	0.543	5.51928e-83	MF	Atp6v1d
Brd7	3.94431e-87	0.400669	0.497	0.321	6.37638e-83	MF	Brd7
Lrrc58	4.37453e-87	0.611668	0.35	0.202	7.07187e-83	MF	Lrrc58
Ifi213	5.52856e-87	0.710125	0.539	0.382	8.93746e-83	MF	Ifi213
Fam3a	1.17757e-86	0.607396	0.277	0.143	1.90366e-82	MF	Fam3a
Nek6	1.56262e-86	0.343685	0.384	0.222	2.52614e-82	MF	Nek6
Rab9	1.5834e-86	0.366207	0.42	0.254	2.55973e-82	MF	Rab9
Rxylt1	2.33322e-86	0.544682	0.316	0.173	3.77188e-82	MF	Rxylt1
Camta2	3.49561e-86	0.675677	0.326	0.183	5.65101e-82	MF	Camta2
Gga1	3.58837e-86	0.444789	0.513	0.338	5.80095e-82	MF	Gga1
Hspa5	8.67816e-86	0.410179	0.905	0.797	1.40291e-81	MF	Hspa5
Cacul1	1.03422e-85	0.55188	0.309	0.169	1.67192e-81	MF	Cacul1
Leprot	3.06775e-85	0.43362	0.565	0.387	4.95933e-81	MF	Leprot
Trappc1	4.17443e-85	0.428259	0.574	0.395	6.74838e-81	MF	Trappc1
Snf8	4.22706e-85	0.35904	0.686	0.516	6.83346e-81	MF	Snf8
Lpin2	1.03488e-84	0.48885	0.389	0.232	1.67299e-80	MF	Lpin2
Metap2	1.3341e-84	0.322058	0.658	0.481	2.1567e-80	MF	Metap2
Aig1	1.66041e-84	0.693945	0.266	0.139	2.68422e-80	MF	Aig1
Fbh1	1.68467e-84	0.598765	0.319	0.178	2.72344e-80	MF	Fbh1
Tmem131	1.88574e-84	0.622959	0.372	0.222	3.04848e-80	MF	Tmem131
Ccr2	3.71611e-84	1.13818	0.667	0.568	6.00746e-80	MF	Ccr2
Tmem208	3.735e-84	0.333795	0.591	0.418	6.03799e-80	MF	Tmem208
Crk	7.52165e-84	0.466134	0.417	0.259	1.21595e-79	MF	Crk
Trafd1	8.27442e-84	0.383831	0.722	0.536	1.33764e-79	MF	Trafd1
Glg1	1.85207e-83	0.476894	0.509	0.336	2.99405e-79	MF	Glg1
5430427O19Rik	2.20199e-83	0.45928	0.378	0.225	3.55974e-79	MF	5430427O19Rik
Rasa3	2.31764e-83	0.285252	0.464	0.291	3.74669e-79	MF	Rasa3
Ddx41	2.57233e-83	0.356024	0.468	0.297	4.15843e-79	MF	Ddx41
Mtx2	3.29154e-83	0.559836	0.412	0.253	5.32111e-79	MF	Mtx2
Phf23	5.07347e-83	0.358522	0.39	0.231	8.20177e-79	MF	Phf23
Tmem19	1.73108e-82	0.295881	0.341	0.191	2.79846e-78	MF	Tmem19
Svbp	2.02137e-82	0.336292	0.683	0.498	3.26775e-78	MF	Svbp
Cd40	2.21939e-82	0.578333	0.308	0.171	3.58787e-78	MF	Cd40
Tbc1d9	2.65534e-82	0.617839	0.345	0.195	4.29262e-78	MF	Tbc1d9
Snx12	2.67865e-82	0.48247	0.372	0.223	4.33031e-78	MF	Snx12
Chmp2b	3.1725e-82	0.472759	0.432	0.271	5.12867e-78	MF	Chmp2b
Mrpl17	3.40215e-82	0.428834	0.596	0.423	5.49992e-78	MF	Mrpl17
Xaf1	4.51714e-82	0.326087	0.74	0.549	7.30242e-78	MF	Xaf1
Lpcat3	5.07703e-82	0.36003	0.354	0.203	8.20752e-78	MF	Lpcat3
A630001G21Rik	9.76582e-82	0.42542	0.301	0.16	1.57874e-77	MF	A630001G21Rik
Ndel1	1.55998e-81	0.316982	0.581	0.397	2.52186e-77	MF	Ndel1
Slc30a9	1.65859e-81	0.52534	0.289	0.156	2.68127e-77	MF	Slc30a9
Slc2a6	2.77972e-81	0.53417	0.304	0.168	4.4937e-77	MF	Slc2a6
Ywhag	2.8873e-81	0.39796	0.58	0.399	4.66761e-77	MF	Ywhag
Thoc6	3.78616e-81	0.576122	0.339	0.195	6.12071e-77	MF	Thoc6
Pofut2	4.54494e-81	0.49438	0.352	0.206	7.34735e-77	MF	Pofut2
Ptgr2	7.31787e-81	0.562384	0.313	0.175	1.18301e-76	MF	Ptgr2
Ifitm6	1.1704e-80	0.861159	0.399	0.261	1.89206e-76	MF	Ifitm6
Dnmt3a	2.11418e-80	0.677747	0.417	0.268	3.41778e-76	MF	Dnmt3a
Cmas	3.22643e-80	0.286766	0.42	0.253	5.21585e-76	MF	Cmas
Tmcc1	3.4836e-80	0.323385	0.337	0.195	5.6316e-76	MF	Tmcc1
Capn2	1.06648e-79	0.495624	0.436	0.276	1.72407e-75	MF	Capn2
Isg15	1.70842e-79	0.284379	0.815	0.646	2.76183e-75	MF	Isg15
Ctnnb1	1.76883e-79	0.432978	0.664	0.52	2.85949e-75	MF	Ctnnb1
Gas7	1.78136e-79	0.614393	0.25	0.128	2.87975e-75	MF	Gas7
Mvp	1.86591e-79	0.289475	0.601	0.403	3.01644e-75	MF	Mvp
Galnt7	2.03783e-79	0.576303	0.336	0.196	3.29435e-75	MF	Galnt7
Acaa1a	2.11109e-79	0.37265	0.688	0.509	3.41278e-75	MF	Acaa1a
Gak	2.85891e-79	0.454684	0.38	0.229	4.62172e-75	MF	Gak
Pea15a	4.33505e-79	0.458019	0.47	0.306	7.00805e-75	MF	Pea15a
Dnajb11	4.55403e-79	0.373807	0.666	0.496	7.36205e-75	MF	Dnajb11
Vps41	1.37781e-78	0.453144	0.421	0.261	2.22736e-74	MF	Vps41
Wsb1	1.61698e-78	0.278037	0.608	0.419	2.61401e-74	MF	Wsb1
Uqcrb	2.05346e-78	0.296273	0.861	0.729	3.31963e-74	MF	Uqcrb
Vkorc1	2.08052e-78	0.54599	0.37	0.227	3.36338e-74	MF	Vkorc1
Iah1	2.29136e-78	0.408058	0.453	0.293	3.70421e-74	MF	Iah1
Sumf1	5.86986e-78	0.661071	0.327	0.19	9.48922e-74	MF	Sumf1
Usf2	1.02369e-77	0.315007	0.686	0.512	1.6549e-73	MF	Usf2
Wdr91	1.2255e-77	0.692334	0.254	0.134	1.98115e-73	MF	Wdr91
Ssr3	1.50563e-77	0.3686	0.687	0.497	2.43401e-73	MF	Ssr3
Cln6	1.53882e-77	0.750435	0.263	0.14	2.48766e-73	MF	Cln6
Tmem120a	1.83076e-77	0.315725	0.306	0.169	2.9596e-73	MF	Tmem120a
Il17ra	2.08231e-77	0.277089	0.504	0.335	3.36625e-73	MF	Il17ra
Casp4	2.10437e-77	0.440661	0.359	0.216	3.40193e-73	MF	Casp4
Flna	2.31867e-77	0.471768	0.636	0.461	3.74836e-73	MF	Flna
Phyh	3.09424e-77	0.350539	0.511	0.337	5.00214e-73	MF	Phyh
Dhx38	3.58144e-77	0.50515	0.307	0.175	5.78976e-73	MF	Dhx38
Tmem126a	4.1185e-77	0.416778	0.513	0.361	6.65796e-73	MF	Tmem126a
Txnrd2	1.38918e-76	0.527175	0.259	0.136	2.24575e-72	MF	Txnrd2
Pdia3	1.59897e-76	0.30369	0.887	0.761	2.5849e-72	MF	Pdia3
Rab24	1.72071e-76	0.307102	0.507	0.334	2.78169e-72	MF	Rab24
Slc25a51	3.44848e-76	0.399472	0.348	0.203	5.57482e-72	MF	Slc25a51
B4galt5	3.63179e-76	0.582712	0.482	0.325	5.87116e-72	MF	B4galt5
Tfeb	6.09999e-76	0.348308	0.383	0.233	9.86125e-72	MF	Tfeb
Tsg101	1.25322e-75	0.424394	0.555	0.389	2.02595e-71	MF	Tsg101
Mrfap1	2.52349e-75	0.266022	0.812	0.675	4.07947e-71	MF	Mrfap1
Pik3cb	3.1029e-75	0.643643	0.298	0.167	5.01615e-71	MF	Pik3cb
Eif4e	3.33915e-75	0.429137	0.59	0.432	5.39806e-71	MF	Eif4e
Copz1	4.10535e-75	0.34648	0.696	0.523	6.63672e-71	MF	Copz1
Psen1	6.79596e-75	0.428027	0.461	0.301	1.09863e-70	MF	Psen1
Lamtor2	1.92434e-74	0.259097	0.747	0.607	3.11088e-70	MF	Lamtor2
Stard5	2.40669e-74	0.436947	0.253	0.134	3.89065e-70	MF	Stard5
Tmed3	3.28534e-74	0.294134	0.641	0.472	5.31108e-70	MF	Tmed3
Dync1i2	6.31348e-74	0.302159	0.586	0.409	1.02064e-69	MF	Dync1i2
Sqstm1	6.72497e-74	0.282377	0.713	0.573	1.08716e-69	MF	Sqstm1
C330007P06Rik	1.18729e-73	0.510791	0.268	0.145	1.91938e-69	MF	C330007P06Rik
Tspan14	2.22949e-73	0.316147	0.452	0.291	3.6042e-69	MF	Tspan14
Magt1	2.58815e-73	0.387257	0.565	0.389	4.184e-69	MF	Magt1
Ctps2	3.51731e-73	0.305581	0.313	0.176	5.68608e-69	MF	Ctps2
Mylip	4.09162e-73	0.251067	0.541	0.368	6.61451e-69	MF	Mylip
Elovl1	4.6548e-73	0.311432	0.581	0.417	7.52495e-69	MF	Elovl1
Mtch2	6.37371e-73	0.307107	0.622	0.463	1.03037e-68	MF	Mtch2
Htra2	1.26727e-72	0.292401	0.373	0.224	2.04868e-68	MF	Htra2
Psmc1	3.86255e-72	0.344771	0.534	0.372	6.2442e-68	MF	Psmc1
Morc3	4.25688e-72	0.352679	0.639	0.463	6.88167e-68	MF	Morc3
Fbxw11	6.80581e-72	0.578222	0.306	0.176	1.10023e-67	MF	Fbxw11
Tpra1	8.84685e-72	0.591635	0.251	0.134	1.43018e-67	MF	Tpra1
Spen	9.3005e-72	0.386707	0.358	0.214	1.50352e-67	MF	Spen
Tbc1d23	1.42064e-71	0.27794	0.327	0.191	2.2966e-67	MF	Tbc1d23
Hras	2.33969e-71	0.285024	0.286	0.158	3.78234e-67	MF	Hras
Dbndd2	7.26364e-71	0.586195	0.255	0.139	1.17424e-66	MF	Dbndd2
Bola2	9.13595e-71	0.266126	0.657	0.493	1.47692e-66	MF	Bola2
Vps26c	9.46775e-71	0.410373	0.349	0.211	1.53056e-66	MF	Vps26c
Casp1	9.99758e-71	0.411098	0.473	0.312	1.61621e-66	MF	Casp1
Mpv17l2	1.05532e-70	0.369986	0.449	0.295	1.70604e-66	MF	Mpv17l2
Mpdu1	1.73114e-70	0.386793	0.507	0.351	2.79855e-66	MF	Mpdu1
Psmd1	2.12946e-70	0.423884	0.477	0.325	3.44248e-66	MF	Psmd1
Adgre5	4.31952e-70	0.369671	0.662	0.505	6.98294e-66	MF	Adgre5
Slc25a28	6.49858e-70	0.497967	0.279	0.157	1.05056e-65	MF	Slc25a28
Hdlbp	7.32869e-70	0.413808	0.538	0.378	1.18476e-65	MF	Hdlbp
Rnpepl1	7.88461e-70	0.326733	0.323	0.189	1.27463e-65	MF	Rnpepl1
Cic	1.28546e-69	0.410741	0.445	0.289	2.07808e-65	MF	Cic
Nus1	1.64702e-69	0.425469	0.348	0.21	2.66257e-65	MF	Nus1
Gmppa	1.78929e-69	0.483072	0.334	0.2	2.89257e-65	MF	Gmppa
Snapin	1.98708e-69	0.328879	0.383	0.237	3.21231e-65	MF	Snapin
Tmem109	2.8984e-69	0.374251	0.488	0.321	4.68556e-65	MF	Tmem109
Ciao2a	3.72203e-69	0.415747	0.704	0.559	6.01703e-65	MF	Ciao2a
Med8	3.97143e-69	0.346685	0.522	0.363	6.42021e-65	MF	Med8
Pigt	7.06246e-69	0.396588	0.532	0.369	1.14172e-64	MF	Pigt
Ehbp1l1	7.4828e-69	0.3784	0.594	0.42	1.20967e-64	MF	Ehbp1l1
Gtf2h1	1.17088e-68	0.468905	0.327	0.196	1.89284e-64	MF	Gtf2h1
Ocel1	1.51856e-68	0.439532	0.316	0.184	2.45491e-64	MF	Ocel1
Mrpl33	1.76136e-68	0.273754	0.834	0.699	2.84742e-64	MF	Mrpl33
Atp5g1	1.727e-67	0.28178	0.83	0.711	2.79186e-63	MF	Atp5g1
Casp8	1.87513e-67	0.312397	0.655	0.477	3.03134e-63	MF	Casp8
Stt3b	3.04617e-67	0.421022	0.418	0.269	4.92444e-63	MF	Stt3b
Azin1	4.52215e-67	0.405623	0.448	0.299	7.31051e-63	MF	Azin1
Cisd2	4.82469e-67	0.309758	0.615	0.447	7.79959e-63	MF	Cisd2
Tmem50b	6.52558e-67	0.391545	0.416	0.262	1.05493e-62	MF	Tmem50b
Minpp1	7.50285e-67	0.458391	0.322	0.191	1.21291e-62	MF	Minpp1
Papss1	9.96943e-67	0.49446	0.318	0.189	1.61166e-62	MF	Papss1
Cox19	1.32246e-66	0.387712	0.345	0.21	2.13789e-62	MF	Cox19
Pqlc3	1.32935e-66	0.30734	0.424	0.274	2.14902e-62	MF	Pqlc3
Svil	1.42773e-66	0.45608	0.299	0.175	2.30806e-62	MF	Svil
Ap3b1	1.73682e-66	0.383845	0.509	0.352	2.80775e-62	MF	Ap3b1
Ccnl1	1.89501e-66	0.297597	0.828	0.66	3.06347e-62	MF	Ccnl1
Arl1	2.22433e-66	0.319299	0.592	0.431	3.59586e-62	MF	Arl1
Pdxdc1	2.57203e-66	0.469428	0.253	0.138	4.15794e-62	MF	Pdxdc1
Nras	4.36272e-66	0.291556	0.538	0.378	7.05277e-62	MF	Nras
Pnpt1	5.71479e-66	0.742372	0.259	0.147	9.23852e-62	MF	Pnpt1
Hnrnpll	1.10454e-65	0.348296	0.445	0.293	1.7856e-61	MF	Hnrnpll
Dna2	1.17347e-65	0.808484	0.297	0.178	1.89703e-61	MF	Dna2
Hax1	1.24976e-65	0.380831	0.447	0.295	2.02036e-61	MF	Hax1
Tpcn1	1.86248e-65	0.512753	0.283	0.162	3.01088e-61	MF	Tpcn1
Pxk	2.20886e-65	0.328395	0.383	0.243	3.57085e-61	MF	Pxk
Commd4	2.90056e-65	0.286768	0.618	0.463	4.68905e-61	MF	Commd4
Ddx1	3.17004e-65	0.411476	0.316	0.184	5.12469e-61	MF	Ddx1
Taok3	5.78643e-65	0.358534	0.673	0.5	9.35435e-61	MF	Taok3
Ube2q1	6.47574e-65	0.261956	0.576	0.413	1.04687e-60	MF	Ube2q1
Mapre2	7.55e-65	0.319799	0.473	0.318	1.22053e-60	MF	Mapre2
Mrps18c	8.63072e-65	0.278085	0.619	0.459	1.39524e-60	MF	Mrps18c
Ddrgk1	1.82203e-64	0.25125	0.611	0.459	2.9455e-60	MF	Ddrgk1
Ormdl2	2.10038e-64	0.401257	0.47	0.315	3.39547e-60	MF	Ormdl2
Map2k1	2.72635e-64	0.386027	0.6	0.438	4.40742e-60	MF	Map2k1
Edem2	4.14003e-64	0.273495	0.515	0.355	6.69277e-60	MF	Edem2
Mob1a	7.49177e-64	0.308044	0.689	0.511	1.21112e-59	MF	Mob1a
Gpat4	1.42165e-63	0.456514	0.305	0.18	2.29824e-59	MF	Gpat4
Npepps	1.6238e-63	0.311389	0.405	0.262	2.62504e-59	MF	Npepps
Plekhm3	2.09352e-63	0.31783	0.375	0.231	3.38439e-59	MF	Plekhm3
Abraxas2	2.44243e-63	0.421233	0.386	0.247	3.94843e-59	MF	Abraxas2
Vac14	3.04563e-63	0.488871	0.305	0.181	4.92356e-59	MF	Vac14
Hcfc1r1	4.18035e-63	0.272221	0.615	0.462	6.75796e-59	MF	Hcfc1r1
Ahcyl1	9.91804e-63	0.420325	0.3	0.177	1.60335e-58	MF	Ahcyl1
Acox3	1.17391e-62	0.567283	0.381	0.242	1.89775e-58	MF	Acox3
Pwp1	1.3497e-62	0.406833	0.274	0.158	2.18193e-58	MF	Pwp1
Asl	1.70617e-62	0.318224	0.404	0.26	2.75819e-58	MF	Asl
Zfp120	2.95172e-62	0.413973	0.25	0.138	4.77175e-58	MF	Zfp120
Usb1	3.42681e-62	0.45336	0.331	0.203	5.53978e-58	MF	Usb1
Degs1	3.85537e-62	0.312184	0.605	0.457	6.23259e-58	MF	Degs1
Atf6	5.37495e-62	0.551911	0.357	0.23	8.68915e-58	MF	Atf6
Htatip2	5.91649e-62	0.292152	0.378	0.239	9.56459e-58	MF	Htatip2
Psmd2	7.29394e-62	0.336065	0.633	0.481	1.17914e-57	MF	Psmd2
Ttc7	7.36727e-62	0.347602	0.561	0.401	1.19099e-57	MF	Ttc7
Pno1	1.47248e-61	0.438196	0.364	0.234	2.38041e-57	MF	Pno1
Tbk1	1.71644e-61	0.250151	0.389	0.247	2.7748e-57	MF	Tbk1
Akt1s1	1.86798e-61	0.326714	0.268	0.151	3.01977e-57	MF	Akt1s1
Vma21	2.54716e-61	0.388758	0.464	0.32	4.11774e-57	MF	Vma21
Cmpk2	3.1546e-61	0.590749	0.317	0.198	5.09973e-57	MF	Cmpk2
Tbc1d14	3.34757e-61	0.300642	0.355	0.222	5.41168e-57	MF	Tbc1d14
Parl	5.94675e-61	0.328663	0.484	0.333	9.61351e-57	MF	Parl
Usp9x	1.50087e-60	0.389302	0.435	0.294	2.4263e-56	MF	Usp9x
Bet1	1.63951e-60	0.408637	0.376	0.241	2.65043e-56	MF	Bet1
Surf4	1.67977e-60	0.264372	0.629	0.469	2.71551e-56	MF	Surf4
Mrpl2	2.02517e-60	0.39006	0.441	0.295	3.2739e-56	MF	Mrpl2
Faim	2.45529e-60	0.25757	0.457	0.306	3.96922e-56	MF	Faim
Cgas	2.47907e-60	0.728169	0.256	0.151	4.00767e-56	MF	Cgas
Ripk1	2.48923e-60	0.355056	0.435	0.291	4.0241e-56	MF	Ripk1
Ythdf1	3.79276e-60	0.416767	0.276	0.162	6.13138e-56	MF	Ythdf1
Mrpl1	4.90003e-60	0.355141	0.294	0.174	7.9214e-56	MF	Mrpl1
2210016F16Rik	1.25776e-59	0.326275	0.512	0.361	2.0333e-55	MF	2210016F16Rik
Parp2	1.77275e-59	0.570895	0.334	0.211	2.86582e-55	MF	Parp2
Senp3	2.51858e-59	0.353401	0.311	0.189	4.07154e-55	MF	Senp3
Ndufa12	3.23385e-59	0.279993	0.661	0.532	5.22785e-55	MF	Ndufa12
Mdm2	4.03583e-59	0.381739	0.476	0.336	6.52432e-55	MF	Mdm2
Rgl2	5.23338e-59	0.385585	0.397	0.26	8.46028e-55	MF	Rgl2
Mrpl23	7.00483e-59	0.255107	0.671	0.523	1.1324e-54	MF	Mrpl23
Pex2	8.2339e-59	0.372094	0.389	0.252	1.33109e-54	MF	Pex2
Pbx2	8.95533e-59	0.256655	0.342	0.212	1.44772e-54	MF	Pbx2
Calu	1.28219e-58	0.388063	0.314	0.19	2.07279e-54	MF	Calu
Hfe	1.76547e-58	0.255156	0.373	0.231	2.85407e-54	MF	Hfe
Irgm1	2.87965e-58	0.361411	0.659	0.5	4.65524e-54	MF	Irgm1
Flii	3.52025e-58	0.299412	0.581	0.417	5.69084e-54	MF	Flii
Prrc1	5.83602e-58	0.42051	0.301	0.182	9.43451e-54	MF	Prrc1
Ids	6.58708e-58	0.751583	0.255	0.151	1.06487e-53	MF	Ids
Cxcl10	6.83715e-58	1.46248	0.345	0.231	1.10529e-53	MF	Cxcl10
Nin	8.5989e-58	0.396753	0.381	0.248	1.3901e-53	MF	Nin
CAAA01118383.1	1.84237e-57	0.327325	0.447	0.303	2.97838e-53	MF	CAAA01118383.1
Akr1b10	2.42129e-57	0.328473	0.273	0.159	3.91426e-53	MF	Akr1b10
Uqcc2	2.48972e-57	0.313288	0.636	0.5	4.02488e-53	MF	Uqcc2
Micu1	2.96312e-57	0.26809	0.3	0.179	4.79018e-53	MF	Micu1
Rras	3.17134e-57	0.816654	0.287	0.178	5.1268e-53	MF	Rras
Rnf34	4.05292e-57	0.394041	0.463	0.321	6.55195e-53	MF	Rnf34
Tsen34	6.76055e-57	0.44816	0.334	0.21	1.09291e-52	MF	Tsen34
Jmjd1c	6.83564e-57	0.307824	0.601	0.445	1.10505e-52	MF	Jmjd1c
Klf13	7.95276e-57	0.253663	0.692	0.527	1.28564e-52	MF	Klf13
Stam2	1.05215e-56	0.397554	0.286	0.172	1.70091e-52	MF	Stam2
Ubqln1	1.37645e-56	0.256828	0.376	0.241	2.22517e-52	MF	Ubqln1
Gpr107	1.73547e-56	0.272175	0.353	0.222	2.80556e-52	MF	Gpr107
Immt	1.86303e-56	0.316687	0.508	0.357	3.01178e-52	MF	Immt
Tmem68	2.01472e-56	0.539823	0.256	0.149	3.25699e-52	MF	Tmem68
Ndufb1-ps	2.20296e-56	0.274831	0.893	0.772	3.56131e-52	MF	Ndufb1-ps
Tgs1	3.47436e-56	0.363819	0.441	0.299	5.61666e-52	MF	Tgs1
Pbdc1	4.98411e-56	0.3109	0.409	0.273	8.05732e-52	MF	Pbdc1
Tor1aip2	5.43393e-56	0.283758	0.454	0.307	8.78449e-52	MF	Tor1aip2
Ppp1r21	7.23572e-56	0.521717	0.279	0.169	1.16973e-51	MF	Ppp1r21
Anapc10	1.22629e-55	0.379328	0.326	0.204	1.98242e-51	MF	Anapc10
Klf10	1.59174e-55	0.28404	0.334	0.214	2.5732e-51	MF	Klf10
Naxd	2.28892e-55	0.321372	0.39	0.257	3.70026e-51	MF	Naxd
Trim30d	3.90449e-55	0.25407	0.538	0.388	6.312e-51	MF	Trim30d
Slfn8	4.42511e-55	0.291646	0.511	0.365	7.15363e-51	MF	Slfn8
Kdelr2	6.11058e-55	0.29486	0.548	0.396	9.87836e-51	MF	Kdelr2
Rp2	7.4282e-55	0.523829	0.414	0.279	1.20084e-50	MF	Rp2
Ifi209	2.12032e-54	0.576443	0.736	0.609	3.42772e-50	MF	Ifi209
Ilvbl	2.66585e-54	0.315392	0.324	0.202	4.30961e-50	MF	Ilvbl
Dohh	2.72847e-54	0.316982	0.409	0.274	4.41085e-50	MF	Dohh
Myd88	7.37635e-54	0.293354	0.541	0.388	1.19246e-49	MF	Myd88
4833439L19Rik	8.95896e-54	0.312114	0.323	0.202	1.44831e-49	MF	4833439L19Rik
Sptssa	1.16149e-53	0.344405	0.67	0.566	1.87766e-49	MF	Sptssa
2025-03-01	1.27651e-53	0.521056	0.333	0.212	2.06361e-49	MF	2025-03-01
Atp2c1	1.45271e-53	0.376773	0.344	0.222	2.34845e-49	MF	Atp2c1
Med15	2.57038e-53	0.276954	0.399	0.265	4.15528e-49	MF	Med15
Commd3	3.83659e-53	0.329529	0.583	0.458	6.20223e-49	MF	Commd3
Bad	5.60347e-53	0.304827	0.417	0.282	9.05857e-49	MF	Bad
Tmed4	6.59794e-53	0.305435	0.364	0.236	1.06662e-48	MF	Tmed4
Sel1l	7.09168e-53	0.293318	0.38	0.249	1.14644e-48	MF	Sel1l
Prdx2	2.12758e-52	0.265992	0.772	0.614	3.43944e-48	MF	Prdx2
Rabl6	3.89324e-52	0.42139	0.398	0.269	6.29381e-48	MF	Rabl6
C1d	1.0353e-51	0.259242	0.593	0.443	1.67367e-47	MF	C1d
Dot1l	1.04102e-51	0.673852	0.274	0.171	1.68292e-47	MF	Dot1l
Apip	1.09516e-51	0.358175	0.306	0.191	1.77043e-47	MF	Apip
Mia2	1.19312e-51	0.265407	0.603	0.437	1.9288e-47	MF	Mia2
Naa60	2.11037e-51	0.322152	0.412	0.279	3.41162e-47	MF	Naa60
Emc4	2.32084e-51	0.269525	0.498	0.357	3.75187e-47	MF	Emc4
Secisbp2l	2.52038e-51	0.381534	0.334	0.216	4.07444e-47	MF	Secisbp2l
Atp13a3	3.04545e-51	0.435263	0.295	0.185	4.92328e-47	MF	Atp13a3
Mtpn	3.2724e-51	0.264874	0.715	0.558	5.29016e-47	MF	Mtpn
Samhd1	9.58531e-51	0.387864	0.881	0.749	1.54956e-46	MF	Samhd1
Lman2l	1.38453e-50	0.389887	0.253	0.15	2.23822e-46	MF	Lman2l
Fam120a	1.52628e-50	0.320311	0.424	0.29	2.46738e-46	MF	Fam120a
Irak4	1.54954e-50	0.316523	0.387	0.259	2.50498e-46	MF	Irak4
Gipc1	1.65361e-50	0.286631	0.309	0.193	2.67323e-46	MF	Gipc1
Trappc10	2.37925e-50	0.344111	0.268	0.16	3.8463e-46	MF	Trappc10
Zfp326	4.72e-50	0.302575	0.295	0.184	7.63035e-46	MF	Zfp326
Copa	7.09777e-50	0.28097	0.585	0.44	1.14743e-45	MF	Copa
Kmt5a	7.39245e-50	0.429583	0.336	0.22	1.19506e-45	MF	Kmt5a
Sec13	8.64841e-50	0.282553	0.568	0.429	1.3981e-45	MF	Sec13
Pgk1	8.67488e-50	0.305915	0.735	0.607	1.40238e-45	MF	Pgk1
Zdhhc7	8.71365e-50	0.268162	0.277	0.168	1.40865e-45	MF	Zdhhc7
Cyp27a1	1.00112e-49	0.608278	0.304	0.196	1.61841e-45	MF	Cyp27a1
Chpf2	1.40816e-49	0.399536	0.253	0.151	2.27643e-45	MF	Chpf2
Eri3	1.6075e-49	0.386246	0.268	0.163	2.59868e-45	MF	Eri3
Rbpms	3.70261e-49	0.351424	0.261	0.157	5.98564e-45	MF	Rbpms
Arnt	3.72939e-49	0.418982	0.26	0.158	6.02892e-45	MF	Arnt
Col4a3bp	3.76504e-49	0.277987	0.314	0.199	6.08657e-45	MF	Col4a3bp
Ccng1	5.1352e-49	0.253927	0.398	0.274	8.30156e-45	MF	Ccng1
Xpnpep1	2.02362e-48	0.346932	0.338	0.218	3.27138e-44	MF	Xpnpep1
Pdzd11	2.09502e-48	0.309173	0.372	0.248	3.38681e-44	MF	Pdzd11
Tmem184b	3.09282e-48	0.315695	0.405	0.277	4.99986e-44	MF	Tmem184b
Flot2	3.46306e-48	0.325472	0.272	0.167	5.59838e-44	MF	Flot2
Mfsd14b	4.98835e-48	0.297372	0.363	0.242	8.06416e-44	MF	Mfsd14b
Smg9	6.36223e-48	0.359136	0.361	0.239	1.02852e-43	MF	Smg9
Exoc1	1.13335e-47	0.378299	0.263	0.161	1.83217e-43	MF	Exoc1
Vamp7	1.33682e-47	0.453766	0.273	0.168	2.1611e-43	MF	Vamp7
Vav3	1.65569e-47	0.389347	0.253	0.154	2.67659e-43	MF	Vav3
Dmxl1	2.43982e-47	0.358447	0.256	0.156	3.94421e-43	MF	Dmxl1
Hip1	4.09002e-47	0.433806	0.31	0.199	6.61192e-43	MF	Hip1
Ptrhd1	4.88836e-47	0.295936	0.366	0.243	7.90252e-43	MF	Ptrhd1
Rere	9.57875e-47	0.437079	0.284	0.181	1.5485e-42	MF	Rere
Hspa4	1.3287e-46	0.252643	0.636	0.489	2.14798e-42	MF	Hspa4
Slamf7	1.60363e-46	0.424904	0.585	0.445	2.59243e-42	MF	Slamf7
Mfap3	1.85593e-46	0.430039	0.308	0.201	3.0003e-42	MF	Mfap3
Sp140	1.95204e-46	0.291454	0.622	0.467	3.15566e-42	MF	Sp140
Prkcsh	2.10498e-46	0.267325	0.434	0.305	3.40291e-42	MF	Prkcsh
Tmem214	5.34083e-46	0.352934	0.291	0.185	8.63399e-42	MF	Tmem214
Snap29	5.69517e-46	0.25266	0.305	0.194	9.20681e-42	MF	Snap29
Usp5	5.71278e-46	0.398802	0.328	0.215	9.23528e-42	MF	Usp5
Rnf216	1.016e-45	0.315806	0.317	0.206	1.64246e-41	MF	Rnf216
Brpf1	1.90677e-45	0.431091	0.289	0.185	3.08249e-41	MF	Brpf1
Ap3m1	3.64665e-45	0.342831	0.3	0.191	5.89517e-41	MF	Ap3m1
Dpp3	5.15204e-45	0.268619	0.458	0.323	8.3288e-41	MF	Dpp3
Rbfa	7.6503e-45	0.262179	0.469	0.334	1.23675e-40	MF	Rbfa
Tet2	8.30039e-45	0.414446	0.339	0.23	1.34184e-40	MF	Tet2
Exoc5	2.83833e-44	0.26757	0.373	0.253	4.58845e-40	MF	Exoc5
Stxbp3	4.58442e-44	0.367056	0.444	0.316	7.41118e-40	MF	Stxbp3
Tmem259	6.08956e-44	0.443267	0.273	0.175	9.84438e-40	MF	Tmem259
Slk	6.42503e-44	0.347557	0.461	0.326	1.03867e-39	MF	Slk
Eif4g3	7.41628e-44	0.273111	0.559	0.412	1.19892e-39	MF	Eif4g3
Ltv1	1.53423e-43	0.36556	0.293	0.188	2.48023e-39	MF	Ltv1
Smn1	2.44043e-43	0.350209	0.364	0.251	3.94521e-39	MF	Smn1
Ensa	2.78005e-43	0.253651	0.537	0.39	4.49424e-39	MF	Ensa
Golga4	3.55311e-43	0.252844	0.457	0.325	5.74396e-39	MF	Golga4
Aida	4.66337e-43	0.344053	0.314	0.209	7.5388e-39	MF	Aida
Mtx1	6.04868e-43	0.263558	0.388	0.267	9.7783e-39	MF	Mtx1
Ggta1	7.81917e-43	0.392498	0.262	0.164	1.26405e-38	MF	Ggta1
Cep170	3.45075e-42	0.385209	0.331	0.223	5.57849e-38	MF	Cep170
AY036118	5.4448e-42	0.544183	0.41	0.295	8.80206e-38	MF	AY036118
Rap1gds1	6.18325e-42	0.252375	0.37	0.253	9.99585e-38	MF	Rap1gds1
Czib	6.91203e-42	0.295907	0.311	0.204	1.1174e-37	MF	Czib
Rnft1	9.72457e-42	0.347347	0.256	0.161	1.57207e-37	MF	Rnft1
Tbc1d5	1.84826e-41	0.364402	0.271	0.174	2.9879e-37	MF	Tbc1d5
Dr1	4.64776e-41	0.279819	0.443	0.318	7.51356e-37	MF	Dr1
Eif4e3	6.61404e-41	0.254955	0.342	0.23	1.06923e-36	MF	Eif4e3
Hist3h2a	9.98962e-41	0.277779	0.306	0.202	1.61492e-36	MF	Hist3h2a
Map3k11	1.64549e-40	0.253896	0.3	0.198	2.66011e-36	MF	Map3k11
Nav1	2.23559e-40	0.306887	0.31	0.204	3.61405e-36	MF	Nav1
Rock2	2.47841e-40	0.287322	0.37	0.254	4.0066e-36	MF	Rock2
9130401M01Rik	2.57152e-40	0.264704	0.368	0.252	4.15713e-36	MF	9130401M01Rik
Pex7	3.24044e-40	0.262344	0.308	0.204	5.23849e-36	MF	Pex7
Dhrs4	8.79397e-40	0.404426	0.277	0.181	1.42163e-35	MF	Dhrs4
Slc12a9	1.27655e-39	0.598418	0.321	0.221	2.06367e-35	MF	Slc12a9
Map1s	1.27674e-39	0.418024	0.273	0.176	2.06398e-35	MF	Map1s
Atf6b	2.80758e-39	0.259511	0.456	0.33	4.53873e-35	MF	Atf6b
Mob1b	3.0889e-39	0.41279	0.268	0.175	4.99351e-35	MF	Mob1b
Slc30a7	3.26105e-39	0.467721	0.255	0.164	5.27182e-35	MF	Slc30a7
Chka	4.65182e-39	0.269934	0.263	0.169	7.52013e-35	MF	Chka
Hyou1	6.63387e-39	0.534625	0.284	0.188	1.07243e-34	MF	Hyou1
Fam168a	8.60521e-39	0.338752	0.268	0.174	1.39112e-34	MF	Fam168a
Gmpr2	1.16117e-38	0.25106	0.358	0.244	1.87715e-34	MF	Gmpr2
Zup1	2.61206e-38	0.345273	0.496	0.376	4.22266e-34	MF	Zup1
Nmral1	2.31956e-37	0.64426	0.299	0.207	3.7498e-33	MF	Nmral1
Stx18	2.82269e-37	0.334353	0.256	0.165	4.56317e-33	MF	Stx18
Vcpip1	7.49345e-37	0.341939	0.415	0.304	1.21139e-32	MF	Vcpip1
Txnrd1	9.51105e-37	0.282608	0.456	0.332	1.53756e-32	MF	Txnrd1
Ogfr	1.62425e-36	0.259465	0.715	0.571	2.62576e-32	MF	Ogfr
Usf1	2.27393e-36	0.35229	0.473	0.351	3.67604e-32	MF	Usf1
Clcc1	2.84666e-36	0.340893	0.291	0.195	4.60191e-32	MF	Clcc1
Ap2a1	4.68758e-36	0.257235	0.305	0.203	7.57794e-32	MF	Ap2a1
Jarid2	4.75813e-36	0.661074	0.411	0.318	7.692e-32	MF	Jarid2
Usp18	3.27593e-35	0.250828	0.607	0.48	5.29587e-31	MF	Usp18
Prkx	1.53357e-34	0.355003	0.297	0.204	2.47917e-30	MF	Prkx
Naa25	2.32322e-34	0.545413	0.262	0.177	3.75572e-30	MF	Naa25
Lrrc41	3.72833e-34	0.266635	0.273	0.182	6.02721e-30	MF	Lrrc41
Srebf1	4.33177e-34	0.278247	0.315	0.216	7.00273e-30	MF	Srebf1
Chd9	4.63201e-34	0.284213	0.396	0.284	7.48811e-30	MF	Chd9
Cd81	5.14624e-34	0.306798	0.371	0.263	8.31941e-30	MF	Cd81
Rasgrp4	1.47658e-32	0.270843	0.269	0.187	2.38704e-28	MF	Rasgrp4
Coro1b	1.54502e-32	0.272591	0.351	0.253	2.49768e-28	MF	Coro1b
Atp8a1	2.33751e-32	0.312674	0.312	0.218	3.77882e-28	MF	Atp8a1
Ascc3	2.10952e-31	0.260538	0.463	0.351	3.41025e-27	MF	Ascc3
Haghl	2.43484e-31	0.285133	0.263	0.176	3.93617e-27	MF	Haghl
Nfya	1.81295e-29	0.272548	0.303	0.212	2.93081e-25	MF	Nfya
Stau1	2.20357e-29	0.326889	0.259	0.177	3.56229e-25	MF	Stau1
Tet3	5.61289e-29	0.264833	0.413	0.306	9.07379e-25	MF	Tet3
Aldh16a1	1.592e-27	0.259315	0.292	0.207	2.57364e-23	MF	Aldh16a1
Klc1	2.00195e-27	0.266363	0.27	0.188	3.23634e-23	MF	Klc1
I830077J02Rik	2.16452e-25	0.33719	0.26	0.185	3.49916e-21	MF	I830077J02Rik
Apaf1	9.23003e-24	0.334357	0.266	0.193	1.49213e-19	MF	Apaf1
Abcd1	2.37043e-23	0.420829	0.298	0.222	3.83204e-19	MF	Abcd1
Slc25a22	2.38915e-23	0.415595	0.266	0.196	3.8623e-19	MF	Slc25a22
Aff1	2.96745e-23	0.288779	0.261	0.188	4.79718e-19	MF	Aff1
Larp1	5.48449e-23	0.25112	0.468	0.365	8.86623e-19	MF	Larp1
Gm42418	1.18926e-22	0.605554	0.842	0.77	1.92256e-18	MF	Gm42418
Fgfr1op	1.03572e-21	0.423913	0.286	0.213	1.67434e-17	MF	Fgfr1op
Hipk2	6.47569e-18	0.256478	0.284	0.211	1.04686e-13	MF	Hipk2
Ciita	0	2.59783	0.868	0.201	0	cDC2	Ciita
Cd209a	0	5.02285	0.687	0.062	0	cDC2	Cd209a
Ccnd1	0	2.38079	0.859	0.254	0	cDC2	Ccnd1
Cbfa2t3	0	2.19415	0.863	0.261	0	cDC2	Cbfa2t3
Ifitm61	0	1.732	0.823	0.235	0	cDC2	Ifitm6
H2-DMb1	0	2.23619	0.986	0.421	0	cDC2	H2-DMb1
H2-Oa	0	2.81821	0.776	0.218	0	cDC2	H2-Oa
Cfp1	0	2.50203	0.813	0.263	0	cDC2	Cfp
Kmo	0	2.6479	0.673	0.133	0	cDC2	Kmo
Rnase6	0	1.20439	0.822	0.282	0	cDC2	Rnase6
Plbd1	0	1.44414	0.969	0.435	0	cDC2	Plbd1
Mcemp1	0	1.7474	0.751	0.219	0	cDC2	Mcemp1
Flt3	0	1.82725	0.686	0.18	0	cDC2	Flt3
Spint1	0	3.25159	0.599	0.097	0	cDC2	Spint1
Tmem176b	0	1.25511	0.864	0.363	0	cDC2	Tmem176b
H2-DMb2	0	2.59477	0.668	0.173	0	cDC2	H2-DMb2
Dpp4	0	1.58608	0.73	0.243	0	cDC2	Dpp4
Tmem176a	0	1.13899	0.784	0.298	0	cDC2	Tmem176a
H2-Ob	0	2.01703	0.637	0.151	0	cDC2	H2-Ob
F11r1	0	2.37078	0.706	0.226	0	cDC2	F11r
Cd300a1	0	1.2926	0.825	0.345	0	cDC2	Cd300a
Siglecg	0	2.25357	0.593	0.12	0	cDC2	Siglecg
Ckb	0	1.64973	0.886	0.42	0	cDC2	Ckb
Kctd14	0	3.12173	0.582	0.116	0	cDC2	Kctd14
Itgax	0	1.81803	0.759	0.298	0	cDC2	Itgax
Slamf91	0	2.37219	0.675	0.215	0	cDC2	Slamf9
Pak1	0	1.81674	0.663	0.205	0	cDC2	Pak1
Napsa	0	2.2513	0.977	0.519	0	cDC2	Napsa
Cd72	0	2.63914	0.741	0.285	0	cDC2	Cd72
Marcksl1	0	0.654602	0.799	0.344	0	cDC2	Marcksl1
Ppfia41	0	1.32034	0.789	0.334	0	cDC2	Ppfia4
H2-DMa	0	1.95161	0.99	0.537	0	cDC2	H2-DMa
Prcp1	0	1.44565	0.888	0.44	0	cDC2	Prcp
Ms4a6c1	0	1.1905	0.983	0.536	0	cDC2	Ms4a6c
Clec10a	0	3.68799	0.534	0.093	0	cDC2	Clec10a
Rassf41	0	1.46413	0.778	0.338	0	cDC2	Rassf4
Pmaip1	0	1.31865	0.757	0.317	0	cDC2	Pmaip1
Cyb561a3	0	1.27335	0.705	0.265	0	cDC2	Cyb561a3
Alcam	0	1.61879	0.698	0.261	0	cDC2	Alcam
Ifitm1	0	1.89905	0.62	0.185	0	cDC2	Ifitm1
Bcl11a	0	1.92089	0.554	0.125	0	cDC2	Bcl11a
Hfe1	0	1.97888	0.653	0.224	0	cDC2	Hfe
Olfm1	0	1.91428	0.605	0.177	0	cDC2	Olfm1
Myadm	0	1.31038	0.765	0.34	0	cDC2	Myadm
I830077J02Rik1	0	1.96989	0.581	0.16	0	cDC2	I830077J02Rik
Fcgrt	0	1.62565	0.68	0.26	0	cDC2	Fcgrt
Ctnnd2	0	4.33326	0.451	0.031	0	cDC2	Ctnnd2
Ms4a4c1	0	1.26645	0.958	0.539	0	cDC2	Ms4a4c
Ifitm21	0	1.19078	0.981	0.575	0	cDC2	Ifitm2
Tep11	0	1.60577	0.719	0.315	0	cDC2	Tep1
Spi11	0	1.09707	0.98	0.582	0	cDC2	Spi1
Siglece	0	1.91416	0.475	0.077	0	cDC2	Siglece
Icosl	0	1.54782	0.566	0.177	0	cDC2	Icosl
Dab21	0	2.04961	0.568	0.183	0	cDC2	Dab2
Amz11	0	1.62022	0.604	0.222	0	cDC2	Amz1
Ctsh1	0	1.02334	0.99	0.612	0	cDC2	Ctsh
Cysltr11	0	1.79306	0.572	0.204	0	cDC2	Cysltr1
Trp53i11	0	1.94194	0.517	0.154	0	cDC2	Trp53i11
Stx71	0	1.14426	0.899	0.538	0	cDC2	Stx7
Avpi1	0	1.34722	0.521	0.16	0	cDC2	Avpi1
S100a4	0	1.04382	0.94	0.582	0	cDC2	S100a4
Trerf1	0	1.85627	0.521	0.172	0	cDC2	Trerf1
Ifi301	0	1.92998	0.993	0.651	0	cDC2	Ifi30
St8sia1	0	2.2367	0.439	0.104	0	cDC2	St8sia1
Gm2a	0	1.53679	0.979	0.648	0	cDC2	Gm2a
H2-Eb1	0	2.68122	0.997	0.666	0	cDC2	H2-Eb1
Tnfsf9	0	3.15089	0.416	0.087	0	cDC2	Tnfsf9
B4galt4	0	2.43827	0.419	0.097	0	cDC2	B4galt4
Otulinl1	0	1.10676	0.918	0.602	0	cDC2	Otulinl
Gng10	0	1.22203	0.958	0.642	0	cDC2	Gng10
Gm15987	0	2.46043	0.375	0.061	0	cDC2	Gm15987
Syngr2	0	1.61761	0.985	0.678	0	cDC2	Syngr2
Tnip3	0	3.09934	0.359	0.061	0	cDC2	Tnip3
H2-Aa	0	2.57635	0.996	0.707	0	cDC2	H2-Aa
Smim5	0	1.45282	0.326	0.046	0	cDC2	Smim5
Rtn1	0	3.18255	0.325	0.046	0	cDC2	Rtn1
H2-Ab1	0	2.57727	0.997	0.726	0	cDC2	H2-Ab1
Gna14	0	4.01535	0.289	0.024	0	cDC2	Gna14
Ifitm31	0	1.22971	0.998	0.74	0	cDC2	Ifitm3
Ddr1	0	2.79915	0.277	0.033	0	cDC2	Ddr1
H2afy	0	1.17614	0.974	0.762	0	cDC2	H2afy
Cd74	0	2.37917	1	0.815	0	cDC2	Cd74
Gpx11	0	0.971317	0.988	0.809	0	cDC2	Gpx1
Lsp1	0	0.765126	0.987	0.867	0	cDC2	Lsp1
Bach2	1.73719e-304	1.9094	0.381	0.092	2.80834e-300	cDC2	Bach2
Gsn	4.83235e-304	1.0704	0.854	0.464	7.81197e-300	cDC2	Gsn
Klrd1	1.16028e-303	1.34794	0.79	0.383	1.8757e-299	cDC2	Klrd1
Pid11	7.47888e-303	1.27462	0.745	0.327	1.20904e-298	cDC2	Pid1
Tctex1d2	5.45873e-302	1.11444	0.743	0.341	8.82459e-298	cDC2	Tctex1d2
Rogdi	2.03414e-301	1.10707	0.648	0.257	3.28839e-297	cDC2	Rogdi
Atox11	3.18644e-299	0.885232	0.987	0.819	5.1512e-295	cDC2	Atox1
Pkib	1.91677e-297	1.30145	0.747	0.338	3.09865e-293	cDC2	Pkib
Ier2	2.45775e-297	1.03841	0.97	0.798	3.97321e-293	cDC2	Ier2
Cybb1	2.94523e-294	0.895944	0.91	0.437	4.76125e-290	cDC2	Cybb
Vrk1	1.75973e-293	1.38684	0.728	0.341	2.84479e-289	cDC2	Vrk1
Wfdc171	1.74976e-292	0.622807	0.907	0.454	2.82866e-288	cDC2	Wfdc17
Ccdc88a	6.24223e-291	1.34186	0.699	0.31	1.00912e-286	cDC2	Ccdc88a
Agpat4	3.39224e-288	1.29868	0.574	0.209	5.4839e-284	cDC2	Agpat4
Ass1	1.03882e-287	1.21401	0.794	0.391	1.67935e-283	cDC2	Ass1
Nfam11	3.08115e-284	0.791588	0.765	0.353	4.98098e-280	cDC2	Nfam1
Fgr1	6.17624e-284	1.04352	0.751	0.336	9.9845e-280	cDC2	Fgr
Vim1	7.24196e-284	0.970559	0.979	0.816	1.17074e-279	cDC2	Vim
Dpysl2	2.01935e-281	1.33473	0.731	0.361	3.26448e-277	cDC2	Dpysl2
Bhlhe40	9.03508e-278	1.23639	0.838	0.5	1.46061e-273	cDC2	Bhlhe40
Slamf71	2.22866e-277	1.24694	0.801	0.445	3.60285e-273	cDC2	Slamf7
Irf4	1.35311e-276	1.55606	0.294	0.057	2.18744e-272	cDC2	Irf4
Trappc5	5.54064e-275	1.49487	0.693	0.347	8.95701e-271	cDC2	Trappc5
Rnd3	1.11558e-271	2.23498	0.355	0.089	1.80344e-267	cDC2	Rnd3
Cd244a	3.99897e-271	1.06371	0.596	0.217	6.46473e-267	cDC2	Cd244a
Rps9	2.56564e-270	0.526667	0.999	0.988	4.14762e-266	cDC2	Rps9
Grk3	2.1751e-268	1.36058	0.516	0.177	3.51626e-264	cDC2	Grk3
Dock41	1.7485e-267	1.53939	0.48	0.158	2.82662e-263	cDC2	Dock4
Cst3	4.52092e-265	0.271983	0.999	0.946	7.30853e-261	cDC2	Cst3
Pip4k2a	6.30462e-265	1.23658	0.753	0.388	1.01921e-260	cDC2	Pip4k2a
Slamf8	1.11811e-264	1.47157	0.505	0.166	1.80754e-260	cDC2	Slamf8
Kynu	1.06169e-262	2.00496	0.323	0.075	1.71633e-258	cDC2	Kynu
Klf41	2.11122e-261	1.0753	0.761	0.359	3.413e-257	cDC2	Klf4
Alox5ap1	4.82296e-260	0.754389	0.975	0.579	7.7968e-256	cDC2	Alox5ap
Eps81	2.63667e-258	1.59993	0.486	0.167	4.26245e-254	cDC2	Eps8
Ly861	1.96732e-256	0.754789	0.97	0.599	3.18037e-252	cDC2	Ly86
H3f3a	7.10795e-256	0.537134	0.991	0.954	1.14907e-251	cDC2	H3f3a
St3gal4	2.29946e-255	1.29581	0.681	0.321	3.7173e-251	cDC2	St3gal4
Trps11	6.58067e-254	1.05885	0.672	0.295	1.06383e-249	cDC2	Trps1
Kit	1.70356e-253	2.10599	0.344	0.089	2.75397e-249	cDC2	Kit
Hck1	5.28355e-253	1.07088	0.829	0.443	8.54139e-249	cDC2	Hck
Fbrsl1	8.24546e-251	1.60142	0.511	0.188	1.33296e-246	cDC2	Fbrsl1
2025-03-11	6.72371e-249	1.35299	0.549	0.209	1.08696e-244	cDC2	2025-03-01
Sh2d1b1	2.01255e-248	1.51837	0.418	0.125	3.25348e-244	cDC2	Sh2d1b1
Ryr1	1.99311e-247	2.20549	0.32	0.079	3.22206e-243	cDC2	Ryr1
Cd83	1.79514e-246	1.01977	0.811	0.422	2.90203e-242	cDC2	Cd83
Pou2f21	2.24164e-245	1.17077	0.721	0.366	3.62384e-241	cDC2	Pou2f2
Sla	7.35814e-243	1.02103	0.861	0.548	1.18952e-238	cDC2	Sla
Map4k1	5.63077e-242	1.36166	0.625	0.283	9.10271e-238	cDC2	Map4k1
Dna21	3.20642e-241	1.58129	0.486	0.177	5.1835e-237	cDC2	Dna2
Akr7a5	3.53298e-241	1.69249	0.506	0.201	5.71142e-237	cDC2	Akr7a5
Btg2	4.32814e-240	0.761342	0.979	0.87	6.99687e-236	cDC2	Btg2
Snx21	1.10925e-239	2.2977	0.289	0.067	1.79321e-235	cDC2	Snx21
Gdi2	1.37585e-239	0.799685	0.976	0.796	2.2242e-235	cDC2	Gdi2
Rtl5	4.88726e-239	2.49158	0.268	0.058	7.90074e-235	cDC2	Rtl5
Zmiz2	7.29986e-239	1.21314	0.696	0.341	1.1801e-234	cDC2	Zmiz2
Pirb1	1.54109e-236	0.836733	0.82	0.417	2.49133e-232	cDC2	Pirb
Sbno21	3.06117e-236	1.05105	0.761	0.403	4.94868e-232	cDC2	Sbno2
Mbtd1	3.8208e-234	1.2997	0.578	0.24	6.1767e-230	cDC2	Mbtd1
Mdh2	1.50908e-232	1.34503	0.905	0.711	2.43959e-228	cDC2	Mdh2
Erp291	2.77961e-232	0.7864	0.956	0.701	4.49352e-228	cDC2	Erp29
Herpud1	9.79709e-232	1.13363	0.764	0.408	1.5838e-227	cDC2	Herpud1
Smim3	1.46307e-231	1.10929	0.672	0.321	2.36519e-227	cDC2	Smim3
Haao	8.0926e-231	1.43414	0.46	0.157	1.30825e-226	cDC2	Haao
Bri3bp	2.96409e-230	1.20657	0.657	0.299	4.79175e-226	cDC2	Bri3bp
Il10ra1	3.46837e-230	1.07615	0.8	0.461	5.60696e-226	cDC2	Il10ra
Themis21	2.79553e-229	0.912847	0.655	0.292	4.51926e-225	cDC2	Themis2
Wdfy4	6.50047e-229	0.846847	0.612	0.242	1.05087e-224	cDC2	Wdfy4
Zfp361	1.15637e-228	0.679801	0.964	0.727	1.86939e-224	cDC2	Zfp36
Btla	1.58948e-227	1.49385	0.434	0.141	2.56956e-223	cDC2	Btla
Sgk31	6.83458e-226	1.13809	0.651	0.301	1.10488e-221	cDC2	Sgk3
Pitpna1	1.10945e-224	0.889528	0.944	0.735	1.79354e-220	cDC2	Pitpna
Dapk1	5.57018e-224	2.01248	0.356	0.107	9.00475e-220	cDC2	Dapk1
Snx20	7.03514e-224	0.886616	0.713	0.346	1.1373e-219	cDC2	Snx20
Axl1	1.45947e-223	1.25257	0.678	0.333	2.35938e-219	cDC2	Axl
Bmyc	6.66967e-223	1.07648	0.668	0.314	1.07822e-218	cDC2	Bmyc
Spns3	1.86378e-221	1.88378	0.258	0.055	3.01299e-217	cDC2	Spns3
Qpct	4.39061e-220	1.85223	0.473	0.181	7.09786e-216	cDC2	Qpct
Cxcl161	6.79612e-220	0.966043	0.747	0.38	1.09866e-215	cDC2	Cxcl16
Rasa41	9.60662e-220	1.14408	0.718	0.37	1.55301e-215	cDC2	Rasa4
Ywhah	1.48232e-219	0.954684	0.929	0.705	2.39631e-215	cDC2	Ywhah
Ccr1	2.23022e-218	0.532175	0.631	0.267	3.60538e-214	cDC2	Ccr1
Card11	9.59195e-216	1.52758	0.581	0.272	1.55063e-211	cDC2	Card11
Dnajb141	4.02178e-215	1.17959	0.665	0.323	6.5016e-211	cDC2	Dnajb14
Taldo1	1.17215e-212	0.638816	0.968	0.797	1.8949e-208	cDC2	Taldo1
2025-06-01	1.42601e-210	1.04441	0.886	0.606	2.30528e-206	cDC2	Jun
Fh1	1.96483e-210	1.44588	0.615	0.309	3.17634e-206	cDC2	Fh1
Csf2ra1	4.51693e-210	0.791074	0.908	0.523	7.30207e-206	cDC2	Csf2ra
Colgalt11	4.63916e-210	1.22056	0.698	0.377	7.49967e-206	cDC2	Colgalt1
Parp1	1.29698e-209	1.1392	0.693	0.368	2.09669e-205	cDC2	Parp1
Fxyd5	2.19729e-208	0.549093	0.992	0.929	3.55214e-204	cDC2	Fxyd5
Nav11	4.28034e-207	1.44375	0.498	0.201	6.91959e-203	cDC2	Nav1
Ptpro1	9.28016e-207	1.37218	0.449	0.162	1.50023e-202	cDC2	Ptpro
Med13l	6.44525e-206	1.06244	0.644	0.312	1.04194e-201	cDC2	Med13l
Bin1	3.13554e-205	0.889958	0.8	0.478	5.06892e-201	cDC2	Bin1
Evi2a1	1.85928e-203	0.809652	0.89	0.568	3.00571e-199	cDC2	Evi2a
Zbtb46	5.80037e-203	1.9068	0.315	0.089	9.37688e-199	cDC2	Zbtb46
H2afz	1.21974e-202	0.641586	0.983	0.874	1.97184e-198	cDC2	H2afz
Scimp	3.92937e-202	1.19679	0.572	0.251	6.35222e-198	cDC2	Scimp
Dipk1a	3.9203e-201	1.15531	0.608	0.29	6.33756e-197	cDC2	Dipk1a
Slc29a31	4.27226e-201	1.10678	0.704	0.365	6.90654e-197	cDC2	Slc29a3
Ffar4	7.68799e-200	1.10365	0.387	0.119	1.24284e-195	cDC2	Ffar4
1700025G04Rik	8.43611e-199	0.966915	0.59	0.256	1.36378e-194	cDC2	1700025G04Rik
Zfp385a1	9.26942e-199	1.34795	0.511	0.214	1.49849e-194	cDC2	Zfp385a
B4galt6	6.52714e-198	1.80228	0.35	0.111	1.05518e-193	cDC2	B4galt6
Socs3	1.92303e-197	1.34423	0.716	0.422	3.10877e-193	cDC2	Socs3
Pld41	3.80172e-196	0.73806	0.902	0.524	6.14587e-192	cDC2	Pld4
Lmo21	6.56902e-194	0.911599	0.727	0.361	1.06195e-189	cDC2	Lmo2
Sh3bgrl3	7.40739e-193	0.40739	0.995	0.972	1.19748e-188	cDC2	Sh3bgrl3
Grasp	9.50888e-192	1.51562	0.386	0.131	1.5372e-187	cDC2	Grasp
Ptger4	1.04052e-190	1.42188	0.554	0.257	1.6821e-186	cDC2	Ptger4
Il13ra11	3.35902e-190	0.952105	0.48	0.186	5.4302e-186	cDC2	Il13ra1
Itgb7	5.05933e-190	0.706087	0.905	0.595	8.17891e-186	cDC2	Itgb7
Unc93b11	1.71709e-187	0.682657	0.972	0.652	2.77584e-183	cDC2	Unc93b1
Acer31	6.14624e-187	1.05005	0.606	0.287	9.93602e-183	cDC2	Acer3
Sulf21	6.86013e-187	1.27278	0.516	0.219	1.10901e-182	cDC2	Sulf2
Cd401	7.59757e-187	0.986025	0.467	0.178	1.22822e-182	cDC2	Cd40
Lactb	3.04223e-184	0.905273	0.581	0.275	4.91807e-180	cDC2	Lactb
Gpr351	1.40252e-183	1.12487	0.559	0.256	2.26731e-179	cDC2	Gpr35
Slc35c2	1.52758e-183	0.934851	0.727	0.394	2.46949e-179	cDC2	Slc35c2
Cd33	5.86185e-183	0.641592	0.527	0.222	9.47626e-179	cDC2	Cd33
Cd2ap	8.51637e-182	1.09953	0.645	0.329	1.37676e-177	cDC2	Cd2ap
Map3k14	2.15184e-181	1.01958	0.519	0.222	3.47866e-177	cDC2	Map3k14
Nfkb1	3.56881e-181	1.07513	0.779	0.501	5.76934e-177	cDC2	Nfkb1
Snx91	4.50984e-181	1.19089	0.575	0.276	7.29061e-177	cDC2	Snx9
Rgs18	6.00836e-181	1.35425	0.41	0.153	9.71311e-177	cDC2	Rgs18
Hivep2	1.20075e-180	1.39237	0.382	0.134	1.94113e-176	cDC2	Hivep2
Polr2e	3.03643e-180	0.775945	0.84	0.564	4.9087e-176	cDC2	Polr2e
Knop1	5.66802e-180	1.2587	0.526	0.242	9.16291e-176	cDC2	Knop1
AA467197	4.15567e-178	1.50123	0.535	0.249	6.71805e-174	cDC2	AA467197
Il6st	1.12776e-177	1.56313	0.382	0.138	1.82313e-173	cDC2	Il6st
Plcb2	1.65478e-177	1.36388	0.467	0.195	2.67512e-173	cDC2	Plcb2
Ptma	3.5075e-177	0.37409	0.998	0.946	5.67022e-173	cDC2	Ptma
Mob3b	9.47705e-176	1.67426	0.326	0.105	1.53206e-171	cDC2	Mob3b
Tpcn11	1.98163e-175	1.43531	0.426	0.168	3.2035e-171	cDC2	Tpcn1
Ly6i1	2.11148e-175	1.0585	0.396	0.139	3.41342e-171	cDC2	Ly6i
Tbc1d91	6.346e-175	1.30325	0.486	0.206	1.02589e-170	cDC2	Tbc1d9
Tent5a1	1.34249e-174	0.977699	0.734	0.419	2.17026e-170	cDC2	Tent5a
Phf11d1	1.51451e-174	1.2157	0.604	0.301	2.44836e-170	cDC2	Phf11d
Irf51	1.66621e-174	0.735721	0.864	0.504	2.69359e-170	cDC2	Irf5
Nrros1	3.46542e-174	0.835097	0.801	0.486	5.6022e-170	cDC2	Nrros
Ctnna1	1.42936e-173	0.974375	0.663	0.36	2.3107e-169	cDC2	Ctnna1
Plcg21	2.51006e-173	0.987047	0.672	0.353	4.05776e-169	cDC2	Plcg2
Gnai2	8.40213e-173	0.439986	0.989	0.907	1.35829e-168	cDC2	Gnai2
Dcaf12	1.40273e-172	1.02042	0.63	0.329	2.26765e-168	cDC2	Dcaf12
Ctss1	3.58354e-172	0.255859	0.999	0.89	5.79315e-168	cDC2	Ctss
Csf2rb1	1.18177e-170	0.691723	0.784	0.44	1.91045e-166	cDC2	Csf2rb
Dnajc7	4.85743e-170	0.724809	0.827	0.544	7.85252e-166	cDC2	Dnajc7
Traf1	6.52658e-170	0.64165	0.76	0.424	1.05509e-165	cDC2	Traf1
Smim14	2.79901e-169	0.680272	0.894	0.637	4.52488e-165	cDC2	Smim14
Prss30	8.63414e-168	2.00627	0.259	0.071	1.3958e-163	cDC2	Prss30
5031439G07Rik1	8.70389e-166	1.1105	0.512	0.231	1.40707e-161	cDC2	5031439G07Rik
Dapp1	3.23517e-164	0.966932	0.623	0.318	5.22998e-160	cDC2	Dapp1
Nrm	4.91164e-164	1.07414	0.474	0.201	7.94015e-160	cDC2	Nrm
Phf11a	1.96907e-163	0.98184	0.657	0.347	3.18319e-159	cDC2	Phf11a
Pip5k1c	4.67341e-163	0.972011	0.64	0.344	7.55503e-159	cDC2	Pip5k1c
Plekho11	3.88114e-162	0.838431	0.742	0.395	6.27425e-158	cDC2	Plekho1
Csrnp1	5.33265e-162	0.824345	0.773	0.492	8.62075e-158	cDC2	Csrnp1
Mef2c1	7.49033e-162	0.71067	0.683	0.356	1.21089e-157	cDC2	Mef2c
Baz2b	9.19203e-162	0.902667	0.664	0.366	1.48598e-157	cDC2	Baz2b
Tifab1	4.55568e-161	1.16389	0.558	0.275	7.36471e-157	cDC2	Tifab
Ccdc12	5.95084e-161	0.625947	0.942	0.754	9.62013e-157	cDC2	Ccdc12
Nuak2	7.04717e-161	0.871866	0.57	0.268	1.13925e-156	cDC2	Nuak2
Ikbkb	1.8983e-160	0.680991	0.823	0.521	3.0688e-156	cDC2	Ikbkb
Pnpo	4.4298e-160	1.3062	0.414	0.169	7.16122e-156	cDC2	Pnpo
Shtn1	4.5448e-160	1.15201	0.397	0.145	7.34713e-156	cDC2	Shtn1
Slc2a61	7.81343e-159	1.01808	0.438	0.177	1.26312e-154	cDC2	Slc2a6
Rel	1.11262e-158	0.654653	0.718	0.407	1.79866e-154	cDC2	Rel
Plekha1	1.20459e-158	1.22222	0.539	0.264	1.94734e-154	cDC2	Plekha1
Elmo2	1.31167e-158	1.1766	0.493	0.224	2.12045e-154	cDC2	Elmo2
Slc15a41	2.38595e-158	1.10587	0.508	0.237	3.85713e-154	cDC2	Slc15a4
Dusp31	2.51531e-158	0.913678	0.605	0.291	4.06625e-154	cDC2	Dusp3
Gpr1411	9.95441e-158	0.907636	0.435	0.17	1.60923e-153	cDC2	Gpr141
Tmem1091	1.18404e-156	0.999921	0.624	0.336	1.91412e-152	cDC2	Tmem109
Ltb4r1	2.28242e-155	0.349053	0.404	0.145	3.68976e-151	cDC2	Ltb4r1
Stap1	7.29061e-155	0.936436	0.561	0.276	1.1786e-150	cDC2	Stap1
Gpr1461	1.89168e-154	1.13937	0.437	0.183	3.05809e-150	cDC2	Gpr146
Fgd2	7.52717e-154	0.789708	0.57	0.259	1.21684e-149	cDC2	Fgd2
Nfkbie	9.63982e-154	0.890377	0.563	0.271	1.55837e-149	cDC2	Nfkbie
Itpr1	1.30859e-153	1.00105	0.55	0.261	2.11546e-149	cDC2	Itpr1
Orai1	3.82721e-153	0.794661	0.712	0.41	6.18707e-149	cDC2	Orai1
Jarid21	6.10879e-153	0.852005	0.616	0.311	9.87547e-149	cDC2	Jarid2
Ccl91	9.77811e-153	0.944435	0.552	0.268	1.58073e-148	cDC2	Ccl9
Rnf141	3.94325e-152	1.45879	0.358	0.137	6.37465e-148	cDC2	Rnf141
Lyn1	3.8308e-151	0.557588	0.868	0.523	6.19288e-147	cDC2	Lyn
Ncf21	6.85915e-151	0.472084	0.821	0.467	1.10885e-146	cDC2	Ncf2
Slc7a5	1.48735e-150	1.32256	0.371	0.141	2.40445e-146	cDC2	Slc7a5
Hic1	4.17415e-150	1.59656	0.257	0.075	6.74793e-146	cDC2	Hic1
Tmem2191	9.64691e-150	0.750556	0.813	0.51	1.55952e-145	cDC2	Tmem219
Fem1c	2.05965e-149	0.916806	0.571	0.291	3.32963e-145	cDC2	Fem1c
Skap21	6.56064e-149	0.592424	0.86	0.519	1.06059e-144	cDC2	Skap2
Ifi2071	2.02912e-147	0.593476	0.79	0.434	3.28028e-143	cDC2	Ifi207
Il6ra1	1.30413e-146	0.77174	0.625	0.323	2.10825e-142	cDC2	Il6ra
Rab43	1.59071e-146	0.651747	0.688	0.36	2.57154e-142	cDC2	Rab43
Bloc1s2	8.55726e-146	0.693281	0.748	0.433	1.38337e-141	cDC2	Bloc1s2
Uvrag	1.03154e-145	0.795024	0.723	0.419	1.66759e-141	cDC2	Uvrag
Tnfrsf13b	3.02241e-145	0.977526	0.525	0.256	4.88602e-141	cDC2	Tnfrsf13b
Cyth41	8.12358e-144	0.646462	0.915	0.69	1.31326e-139	cDC2	Cyth4
Ptpn61	1.72049e-143	0.569581	0.953	0.731	2.78134e-139	cDC2	Ptpn6
Epn11	1.62118e-142	0.707397	0.828	0.553	2.6208e-138	cDC2	Epn1
Krt80	2.65882e-141	1.51438	0.261	0.08	4.29825e-137	cDC2	Krt80
Tnfrsf12a	2.76834e-141	1.34372	0.342	0.129	4.47529e-137	cDC2	Tnfrsf12a
Stard91	4.04131e-140	1.23376	0.354	0.137	6.53318e-136	cDC2	Stard9
Tkt1	9.15163e-140	0.678302	0.878	0.657	1.47945e-135	cDC2	Tkt
Gpr18	6.69001e-139	0.809457	0.448	0.189	1.08151e-134	cDC2	Gpr18
Oasl21	1.40892e-138	0.444741	0.804	0.493	2.27765e-134	cDC2	Oasl2
Mapk14	2.53432e-138	0.900659	0.61	0.33	4.09699e-134	cDC2	Mapk14
Cyp27a11	3.1886e-138	1.20136	0.446	0.199	5.15469e-134	cDC2	Cyp27a1
Naga	3.77834e-138	0.750528	0.672	0.372	6.10807e-134	cDC2	Naga
Rps27a	1.38942e-137	0.336501	0.997	0.98	2.24614e-133	cDC2	Rps27a
Cd861	1.41352e-137	0.878614	0.71	0.411	2.2851e-133	cDC2	Cd86
Fosb1	1.87927e-137	0.840966	0.792	0.515	3.03802e-133	cDC2	Fosb
Arhgap39	4.05065e-137	1.34081	0.356	0.141	6.54828e-133	cDC2	Arhgap39
Tifa1	1.58519e-136	0.810231	0.629	0.33	2.56262e-132	cDC2	Tifa
Crlf21	2.07597e-136	0.60125	0.888	0.627	3.35601e-132	cDC2	Crlf2
Dock10	4.36131e-136	0.76547	0.828	0.58	7.05049e-132	cDC2	Dock10
Rp21	4.97656e-136	0.886158	0.562	0.286	8.04511e-132	cDC2	Rp2
Zfp516	1.52532e-135	1.31942	0.39	0.164	2.46583e-131	cDC2	Zfp516
Tmed31	2.1635e-135	0.710237	0.786	0.486	3.49751e-131	cDC2	Tmed3
Rin3	2.66311e-134	0.680998	0.607	0.327	4.30518e-130	cDC2	Rin3
Gsto11	3.42207e-134	0.932337	0.6	0.327	5.53212e-130	cDC2	Gsto1
Sowahc1	2.03562e-133	1.14972	0.45	0.209	3.29078e-129	cDC2	Sowahc
Atf31	2.61025e-133	0.583248	0.793	0.493	4.21973e-129	cDC2	Atf3
Stat5a	2.68413e-133	1.00589	0.415	0.18	4.33916e-129	cDC2	Stat5a
Milr11	4.94155e-132	0.763061	0.601	0.311	7.98852e-128	cDC2	Milr1
Mrpl52	5.27729e-132	0.525327	0.935	0.726	8.53126e-128	cDC2	Mrpl52
Zbtb18	9.50431e-132	1.3854	0.304	0.11	1.53647e-127	cDC2	Zbtb18
N4bp3	1.47016e-131	1.2702	0.28	0.094	2.37667e-127	cDC2	N4bp3
Plxnb21	1.63322e-130	0.79278	0.546	0.267	2.64026e-126	cDC2	Plxnb2
Baz1a	3.13408e-130	0.753719	0.807	0.543	5.06656e-126	cDC2	Baz1a
Slc12a91	5.93481e-130	1.04665	0.47	0.222	9.59421e-126	cDC2	Slc12a9
Ccdc102a	1.52869e-129	1.41139	0.319	0.12	2.47128e-125	cDC2	Ccdc102a
Parp8	1.11523e-128	0.903402	0.502	0.242	1.80288e-124	cDC2	Parp8
Cfh	1.16038e-128	1.42541	0.265	0.088	1.87587e-124	cDC2	Cfh
Jak2	1.8937e-128	0.758299	0.598	0.319	3.06135e-124	cDC2	Jak2
St3gal5	2.11241e-128	0.882452	0.402	0.165	3.41492e-124	cDC2	St3gal5
Prkd3	8.2347e-128	0.960238	0.491	0.243	1.33122e-123	cDC2	Prkd3
Taok31	1.92693e-127	0.71248	0.787	0.519	3.11508e-123	cDC2	Taok3
Dusp221	1.97052e-127	1.09451	0.458	0.221	3.18555e-123	cDC2	Dusp22
Phf11b	8.49919e-127	0.763498	0.876	0.615	1.37398e-122	cDC2	Phf11b
Kdm6b	2.09286e-126	0.606632	0.721	0.434	3.38332e-122	cDC2	Kdm6b
Pea15a1	1.03604e-125	0.8369	0.587	0.323	1.67486e-121	cDC2	Pea15a
Nr4a1	1.97727e-125	0.679125	0.827	0.584	3.19646e-121	cDC2	Nr4a1
Apex1	1.18041e-124	1.0813	0.47	0.232	1.90825e-120	cDC2	Apex1
Tmem173	1.954e-124	0.852139	0.674	0.408	3.15884e-120	cDC2	Tmem173
Fam49b1	7.19884e-123	0.608517	0.943	0.767	1.16376e-118	cDC2	Fam49b
Pnp1	1.15871e-120	0.521315	0.868	0.601	1.87317e-116	cDC2	Pnp
Dpy19l1	1.59156e-120	1.08047	0.438	0.208	2.57292e-116	cDC2	Dpy19l1
Plac81	7.92848e-120	0.527463	0.889	0.661	1.28172e-115	cDC2	Plac8
Hhex	8.11088e-120	0.697206	0.56	0.299	1.31121e-115	cDC2	Hhex
Ppm1m	2.19061e-119	0.697225	0.596	0.312	3.54134e-115	cDC2	Ppm1m
Mink1	2.50752e-118	1.05183	0.401	0.183	4.05366e-114	cDC2	Mink1
Klrb1b	4.38227e-118	0.666609	0.331	0.128	7.08438e-114	cDC2	Klrb1b
Lmo4	4.43963e-118	0.690435	0.595	0.333	7.1771e-114	cDC2	Lmo4
Tmem50b1	4.87504e-118	0.810978	0.535	0.277	7.88099e-114	cDC2	Tmem50b
Lmnb1	8.31689e-118	0.454722	0.705	0.421	1.34451e-113	cDC2	Lmnb1
Bcl2a1d	1.24891e-117	0.465149	0.721	0.442	2.01898e-113	cDC2	Bcl2a1d
Egr1	3.61027e-117	1.20925	0.617	0.385	5.83637e-113	cDC2	Egr1
Abi31	4.93729e-116	0.65575	0.742	0.467	7.98163e-112	cDC2	Abi3
Ccr21	5.28245e-116	0.515499	0.835	0.566	8.53961e-112	cDC2	Ccr2
Slc46a3	4.25789e-115	1.37019	0.379	0.173	6.8833e-111	cDC2	Slc46a3
Mpc11	7.48931e-115	0.589389	0.881	0.646	1.21072e-110	cDC2	Mpc1
Cnpy31	8.9026e-115	0.678353	0.677	0.403	1.43919e-110	cDC2	Cnpy3
Timm10b	1.34027e-114	0.526753	0.875	0.638	2.16668e-110	cDC2	Timm10b
Cep1701	1.65372e-114	0.975822	0.456	0.228	2.67341e-110	cDC2	Cep170
Picalm1	1.93923e-114	0.480313	0.836	0.587	3.13496e-110	cDC2	Picalm
Osgep	4.69449e-114	0.798872	0.633	0.379	7.58912e-110	cDC2	Osgep
Pold4	9.60183e-114	0.561464	0.825	0.576	1.55223e-109	cDC2	Pold4
Cytip	1.09856e-113	0.411988	0.873	0.611	1.77593e-109	cDC2	Cytip
Laptm5	1.38541e-113	0.357825	0.99	0.93	2.23965e-109	cDC2	Laptm5
Fos1	2.41996e-113	0.372591	0.98	0.79	3.91211e-109	cDC2	Fos
Anxa51	2.85748e-113	0.525418	0.93	0.647	4.6194e-109	cDC2	Anxa5
Prkcd1	4.06715e-113	0.582871	0.833	0.551	6.57496e-109	cDC2	Prkcd
Mical1	4.59331e-113	0.714023	0.552	0.297	7.42554e-109	cDC2	Mical1
Exosc5	1.94069e-112	0.800068	0.62	0.373	3.13733e-108	cDC2	Exosc5
Zfp106	2.97482e-112	0.751999	0.64	0.385	4.80909e-108	cDC2	Zfp106
Crip1	4.59514e-112	0.548398	0.982	0.863	7.42851e-108	cDC2	Crip1
Ddi21	6.89674e-112	0.877191	0.529	0.29	1.11493e-107	cDC2	Ddi2
Fcgr11	4.11791e-111	0.284695	0.756	0.407	6.65702e-107	cDC2	Fcgr1
Slfn51	5.7045e-111	0.472859	0.859	0.57	9.2219e-107	cDC2	Slfn5
Pfkfb41	1.53407e-110	0.677236	0.35	0.147	2.47998e-106	cDC2	Pfkfb4
Nap1l1	1.71913e-110	0.531993	0.86	0.608	2.77914e-106	cDC2	Nap1l1
Ifngr21	2.0926e-110	0.502094	0.795	0.476	3.3829e-106	cDC2	Ifngr2
Ebi3	5.33694e-110	0.887377	0.395	0.184	8.62769e-106	cDC2	Ebi3
Ssx2ip	1.39015e-109	1.75187	0.25	0.092	2.24732e-105	cDC2	Ssx2ip
Slc36a3os	5.63098e-109	1.0828	0.258	0.093	9.10304e-105	cDC2	Slc36a3os
Pgls	6.78701e-109	0.447003	0.904	0.67	1.09719e-104	cDC2	Pgls
Neurl3	1.53973e-108	0.461605	0.839	0.601	2.48913e-104	cDC2	Neurl3
Mcl11	5.6315e-107	0.28782	0.926	0.713	9.10388e-103	cDC2	Mcl1
Nfkb2	8.93044e-107	0.421301	0.648	0.364	1.4437e-102	cDC2	Nfkb2
Lipe	9.06826e-107	1.00718	0.366	0.164	1.46598e-102	cDC2	Lipe
Nfkbia	9.86216e-107	0.517974	0.929	0.807	1.59432e-102	cDC2	Nfkbia
Rasgef1b1	1.00833e-106	1.01726	0.419	0.203	1.63006e-102	cDC2	Rasgef1b
Sh3bgrl1	1.38147e-106	0.592385	0.793	0.512	2.23329e-102	cDC2	Sh3bgrl
Pqlc1	1.80795e-106	0.922327	0.43	0.211	2.92273e-102	cDC2	Pqlc1
Myd881	4.48271e-106	0.616791	0.661	0.403	7.24675e-102	cDC2	Myd88
Atp6ap21	5.63316e-106	0.500562	0.781	0.515	9.10656e-102	cDC2	Atp6ap2
Asah11	1.81186e-105	0.498177	0.861	0.52	2.92905e-101	cDC2	Asah1
Matk	2.13464e-105	1.29112	0.307	0.128	3.45086e-101	cDC2	Matk
Filip1l	2.52672e-105	0.725221	0.486	0.245	4.0847e-101	cDC2	Filip1l
Fes1	2.82794e-105	0.487934	0.704	0.421	4.57165e-101	cDC2	Fes
Tmem238	2.83833e-105	1.23214	0.253	0.092	4.58844e-101	cDC2	Tmem238
Ube2f	3.47998e-105	0.655112	0.695	0.441	5.62573e-101	cDC2	Ube2f
Plekhm31	4.01392e-105	0.85222	0.473	0.247	6.4889e-101	cDC2	Plekhm3
Ccnd2	4.90217e-105	0.608083	0.757	0.472	7.92485e-101	cDC2	Ccnd2
Cd300c21	6.66174e-105	0.304129	0.833	0.493	1.07694e-100	cDC2	Cd300c2
Arl10	8.66448e-105	1.31205	0.276	0.108	1.4007e-100	cDC2	Arl10
Rpl7a	8.86643e-105	0.349411	0.994	0.925	1.43335e-100	cDC2	Rpl7a
Lpcat21	1.47733e-104	0.42364	0.623	0.343	2.38825e-100	cDC2	Lpcat2
Tax1bp3	1.86865e-104	0.861802	0.504	0.275	3.02086e-100	cDC2	Tax1bp3
Nrip1	5.01321e-104	0.630573	0.58	0.336	8.10435e-100	cDC2	Nrip1
Trib11	9.89142e-104	0.463243	0.62	0.36	1.59905e-99	cDC2	Trib1
Sdccag8	1.25277e-103	0.983122	0.404	0.196	2.02522e-99	cDC2	Sdccag8
Rarg	1.77661e-103	0.618695	0.291	0.11	2.87206e-99	cDC2	Rarg
Rpl10	2.2332e-103	0.275264	0.997	0.981	3.61019e-99	cDC2	Rpl10
Srebf2	3.84828e-103	0.775355	0.508	0.265	6.22113e-99	cDC2	Srebf2
Twf2	5.16729e-103	0.576574	0.819	0.583	8.35344e-99	cDC2	Twf2
Rubcnl	6.76449e-103	1.18143	0.281	0.111	1.09355e-98	cDC2	Rubcnl
Pgap21	2.40702e-102	0.65374	0.614	0.364	3.89119e-98	cDC2	Pgap2
Spag9	2.9004e-102	0.557787	0.696	0.432	4.68879e-98	cDC2	Spag9
Ank	4.18924e-102	1.1846	0.29	0.118	6.77232e-98	cDC2	Ank
Bcl3	2.63743e-101	1.1124	0.409	0.201	4.26367e-97	cDC2	Bcl3
Ap1s3	2.69707e-101	0.906662	0.362	0.159	4.36008e-97	cDC2	Ap1s3
Mvp1	3.33493e-101	0.575844	0.695	0.429	5.39125e-97	cDC2	Mvp
Lrrk1	6.95051e-101	0.501945	0.587	0.33	1.12362e-96	cDC2	Lrrk1
Etv3	9.5137e-101	0.695888	0.531	0.3	1.53799e-96	cDC2	Etv3
Rbpj	9.94443e-101	0.599935	0.713	0.449	1.60762e-96	cDC2	Rbpj
Tcf41	1.28232e-100	0.257058	0.649	0.371	2.073e-96	cDC2	Tcf4
Ddit4	2.39839e-100	1.18353	0.334	0.146	3.87725e-96	cDC2	Ddit4
Man2b11	2.46145e-100	0.4571	0.892	0.65	3.97918e-96	cDC2	Man2b1
Stx16	2.51677e-100	0.639571	0.649	0.394	4.06861e-96	cDC2	Stx16
Tmem2681	2.52955e-100	1.0299	0.404	0.201	4.08927e-96	cDC2	Tmem268
Lsr	2.66806e-100	1.22854	0.341	0.153	4.31318e-96	cDC2	Lsr
Cdkn1a1	1.30064e-99	0.544416	0.719	0.44	2.10262e-95	cDC2	Cdkn1a
Hipk21	1.01709e-98	0.978113	0.417	0.209	1.64423e-94	cDC2	Hipk2
Erlin1	6.35253e-98	0.914082	0.407	0.197	1.02695e-93	cDC2	Erlin1
Phactr2	1.05507e-97	1.05801	0.367	0.174	1.70563e-93	cDC2	Phactr2
Gan	1.24021e-97	1.36771	0.257	0.1	2.00492e-93	cDC2	Gan
Susd31	1.38909e-97	0.629631	0.562	0.323	2.24561e-93	cDC2	Susd3
Cers61	1.72897e-97	0.740157	0.427	0.212	2.79505e-93	cDC2	Cers6
Lrrfip2	2.03429e-97	0.558634	0.544	0.311	3.28863e-93	cDC2	Lrrfip2
Rpl28	6.98744e-97	0.327651	0.996	0.948	1.12959e-92	cDC2	Rpl28
Tuba1a	1.06191e-96	0.328446	0.657	0.405	1.71668e-92	cDC2	Tuba1a
[truncated: 18,573 more rows]

## Sheet: CD45hi MF DEGs
	p_val	avg_log2FC	pct.1	pct.2	p_val_adj	cluster	gene
Syngr1	0	2.11613	0.942	0.458	0	MF1	Syngr1
Gpnmb	0	2.70499	0.979	0.538	0	MF1	Gpnmb
Cd9	0	1.9589	0.987	0.66	0	MF1	Cd9
Fabp5	0	2.72934	0.963	0.646	0	MF1	Fabp5
Spp1	0	2.69464	0.998	0.853	0	MF1	Spp1
Ctsb	0	1.44576	0.999	0.993	0	MF1	Ctsb
Cd68	1.16882e-306	1.18182	0.992	0.942	1.74049e-302	MF1	Cd68
Cd24a	6.45851e-287	2.08788	0.864	0.316	9.61736e-283	MF1	Cd24a
Grn	8.67249e-279	0.988452	0.998	0.971	1.29142e-274	MF1	Grn
Cd63	3.85548e-277	1.68046	0.97	0.63	5.7412e-273	MF1	Cd63
Ctsd	2.06632e-275	1.39339	1	0.967	3.07696e-271	MF1	Ctsd
Cyba	3.89133e-265	0.724592	0.997	0.995	5.79458e-261	MF1	Cyba
Pld3	1.55226e-260	1.56767	0.952	0.576	2.31147e-256	MF1	Pld3
Lgals1	3.94182e-246	1.12837	0.989	0.928	5.86977e-242	MF1	Lgals1
Ctsz	3.14988e-244	0.794671	0.998	0.983	4.69049e-240	MF1	Ctsz
Fabp3	2.36413e-243	2.3303	0.739	0.22	3.52042e-239	MF1	Fabp3
Vat1	2.35004e-237	1.84195	0.842	0.356	3.49944e-233	MF1	Vat1
Uap1l1	1.78818e-230	1.46177	0.921	0.51	2.66278e-226	MF1	Uap1l1
Hexa	1.44951e-223	0.982127	0.981	0.904	2.15847e-219	MF1	Hexa
Atp6v1g1	2.41632e-208	0.911827	0.971	0.913	3.59814e-204	MF1	Atp6v1g1
Pgam1	1.89438e-204	1.16745	0.96	0.786	2.82092e-200	MF1	Pgam1
Lhfpl2	3.93778e-199	1.74981	0.735	0.239	5.86374e-195	MF1	Lhfpl2
Ftl1	1.5795e-198	0.769999	1	1	2.35204e-194	MF1	Ftl1
Mif	6.22584e-197	1.20987	0.955	0.735	9.27091e-193	MF1	Mif
Timp2	7.64154e-197	1.30154	0.931	0.57	1.1379e-192	MF1	Timp2
Csf1	1.07184e-196	2.12765	0.714	0.249	1.59608e-192	MF1	Csf1
Emp1	2.31694e-196	1.52448	0.823	0.347	3.45015e-192	MF1	Emp1
Pde4d	2.62982e-196	3.06189	0.462	0.073	3.91607e-192	MF1	Pde4d
Trem2	1.06083e-194	1.1043	0.981	0.763	1.57968e-190	MF1	Trem2
Cstb	6.12136e-186	0.9261	0.987	0.924	9.11532e-182	MF1	Cstb
Psap	2.38304e-184	0.741993	1	0.999	3.54858e-180	MF1	Psap
Chchd10	1.75237e-180	2.23558	0.596	0.171	2.60945e-176	MF1	Chchd10
Fblim1	5.58099e-179	1.92712	0.654	0.209	8.31065e-175	MF1	Fblim1
Tpp1	1.39222e-177	1.1571	0.929	0.588	2.07315e-173	MF1	Tpp1
Ctsl	2.62916e-175	1.18432	0.963	0.765	3.91509e-171	MF1	Ctsl
Acp5	8.59131e-175	1.51295	0.864	0.444	1.27933e-170	MF1	Acp5
Lgals3	8.43454e-173	0.987544	0.996	0.978	1.25599e-168	MF1	Lgals3
Cd200r4	1.23235e-169	1.87212	0.618	0.188	1.83509e-165	MF1	Cd200r4
Gla	3.47853e-168	1.30344	0.855	0.429	5.17988e-164	MF1	Gla
Comtd1	1.34377e-167	1.5219	0.73	0.276	2.001e-163	MF1	Comtd1
Bhlhe41	7.36652e-163	1.87501	0.588	0.17	1.09695e-158	MF1	Bhlhe41
Cd93	1.25652e-162	1.24191	0.878	0.437	1.87108e-158	MF1	Cd93
Tpi1	1.65472e-160	1.10451	0.958	0.745	2.46405e-156	MF1	Tpi1
Akr1a1	3.1548e-160	0.72689	0.981	0.95	4.69782e-156	MF1	Akr1a1
App	4.90357e-160	0.911432	0.968	0.831	7.3019e-156	MF1	App
Bax	6.37276e-160	1.02861	0.955	0.794	9.48968e-156	MF1	Bax
Psmb6	2.12596e-158	0.877827	0.955	0.805	3.16577e-154	MF1	Psmb6
Gabarap	3.96071e-157	0.543585	0.995	0.972	5.89789e-153	MF1	Gabarap
Capg	4.28674e-157	0.86826	0.979	0.873	6.38338e-153	MF1	Capg
Tnfsf12	8.43597e-156	1.14584	0.907	0.581	1.2562e-151	MF1	Tnfsf12
Gaa	4.09052e-153	1.32998	0.787	0.35	6.0912e-149	MF1	Gaa
F7	9.51152e-149	2.67384	0.44	0.099	1.41636e-144	MF1	F7
B2m	4.48733e-148	0.505995	1	1	6.68208e-144	MF1	B2m
Igf2r	5.81029e-146	2.33306	0.429	0.09	8.65211e-142	MF1	Igf2r
Ptms	8.11338e-146	1.05414	0.934	0.622	1.20816e-141	MF1	Ptms
Ctsa	1.89832e-145	0.664439	0.981	0.923	2.8268e-141	MF1	Ctsa
Atp6v1c1	3.4298e-145	1.12341	0.896	0.561	5.10731e-141	MF1	Atp6v1c1
Naglu	6.89282e-145	1.25835	0.809	0.382	1.02641e-140	MF1	Naglu
Ahnak2	1.23841e-144	2.38113	0.503	0.144	1.84412e-140	MF1	Ahnak2
Bsg	3.8189e-144	0.799722	0.955	0.802	5.68672e-140	MF1	Bsg
Myof	5.03176e-144	1.3253	0.787	0.365	7.49279e-140	MF1	Myof
Gba	7.7323e-143	1.18182	0.828	0.419	1.15142e-138	MF1	Gba
Aga	1.56392e-142	1.48618	0.688	0.28	2.32883e-138	MF1	Aga
Sgk1	2.57902e-142	1.07887	0.937	0.64	3.84042e-138	MF1	Sgk1
Fam20c	4.46581e-142	1.1172	0.804	0.367	6.65004e-138	MF1	Fam20c
Lamp1	6.87559e-142	0.726739	0.99	0.964	1.02384e-137	MF1	Lamp1
Galns	7.16948e-139	1.37721	0.728	0.307	1.06761e-134	MF1	Galns
Anxa4	8.79468e-135	0.988331	0.906	0.617	1.30962e-130	MF1	Anxa4
Apoe	1.23711e-134	0.603872	1	0.997	1.84218e-130	MF1	Apoe
Slc27a1	2.1418e-134	1.73527	0.612	0.229	3.18936e-130	MF1	Slc27a1
Plau	7.34466e-134	1.78566	0.604	0.22	1.09369e-129	MF1	Plau
Grina	2.37067e-133	0.979517	0.934	0.701	3.53017e-129	MF1	Grina
Plpp3	8.29724e-132	4.04187	0.254	0.022	1.23554e-127	MF1	Plpp3
Tmem38b	1.07601e-131	1.19666	0.793	0.388	1.60228e-127	MF1	Tmem38b
Tceal9	1.63337e-131	1.11778	0.827	0.406	2.43225e-127	MF1	Tceal9
Rhoc	1.70845e-130	1.87218	0.571	0.198	2.54406e-126	MF1	Rhoc
Fabp4	7.87998e-130	3.59024	0.305	0.044	1.17341e-125	MF1	Fabp4
Oxct1	1.72234e-129	1.18118	0.821	0.43	2.56474e-125	MF1	Oxct1
Phlda3	2.48674e-129	3.17649	0.341	0.061	3.703e-125	MF1	Phlda3
Atp6v0e	6.34688e-129	0.65226	0.975	0.907	9.45114e-125	MF1	Atp6v0e
Gpr137b	1.91437e-128	1.34359	0.82	0.458	2.85069e-124	MF1	Gpr137b
Gde1	4.48349e-128	1.04733	0.868	0.528	6.67636e-124	MF1	Gde1
Ednrb	9.61051e-127	2.57755	0.35	0.065	1.4311e-122	MF1	Ednrb
Dpp7	1.48011e-125	1.34448	0.728	0.335	2.20403e-121	MF1	Dpp7
Glmp	2.64608e-125	0.844635	0.927	0.707	3.94028e-121	MF1	Glmp
Mertk	3.05307e-125	1.27035	0.672	0.26	4.54633e-121	MF1	Mertk
Olfml3	3.33313e-125	0.901568	0.846	0.411	4.96337e-121	MF1	Olfml3
Fth1	4.67912e-125	0.534125	1	1	6.96767e-121	MF1	Fth1
Ppia	6.3195e-124	0.444295	0.992	0.991	9.41037e-120	MF1	Ppia
Ms4a7	1.17534e-122	0.868127	0.942	0.559	1.7502e-118	MF1	Ms4a7
Ctss	3.23383e-122	0.522529	1	1	4.8155e-118	MF1	Ctss
Cd109	6.30733e-121	3.68508	0.262	0.031	9.39224e-117	MF1	Cd109
Renbp	9.73181e-121	0.966359	0.872	0.494	1.44916e-116	MF1	Renbp
Osbpl8	1.63157e-120	1.06842	0.837	0.457	2.42957e-116	MF1	Osbpl8
Lrpap1	2.099e-120	0.89417	0.916	0.67	3.12561e-116	MF1	Lrpap1
Iqsec1	1.53186e-119	1.43769	0.574	0.203	2.28109e-115	MF1	Iqsec1
Tnfsf13	2.0345e-119	1.05218	0.898	0.607	3.02958e-115	MF1	Tnfsf13
Gapdh	2.19244e-119	0.603254	0.994	0.979	3.26476e-115	MF1	Gapdh
Angptl2	2.47773e-119	2.42093	0.437	0.125	3.6896e-115	MF1	Angptl2
Apoc2	6.88248e-119	0.828481	0.981	0.796	1.02487e-114	MF1	Apoc2
Bola3	1.06302e-118	1.18294	0.677	0.278	1.58295e-114	MF1	Bola3
Gusb	4.12976e-118	0.738814	0.954	0.774	6.14963e-114	MF1	Gusb
Tspan4	5.84108e-118	1.27187	0.626	0.24	8.69795e-114	MF1	Tspan4
Itgav	1.24647e-117	1.07679	0.804	0.405	1.85612e-113	MF1	Itgav
Lgmn	1.80557e-117	0.688396	0.992	0.947	2.68868e-113	MF1	Lgmn
Anxa5	3.84998e-116	0.652094	0.968	0.898	5.733e-112	MF1	Anxa5
Slc37a2	4.58958e-116	1.30604	0.751	0.377	6.83435e-112	MF1	Slc37a2
Rai14	1.50851e-115	1.05666	0.693	0.282	2.24633e-111	MF1	Rai14
Rps27l	2.09607e-115	0.821723	0.955	0.857	3.12125e-111	MF1	Rps27l
Rab7b	3.77971e-113	0.926977	0.885	0.524	5.62837e-109	MF1	Rab7b
Atp6v1a	2.13814e-112	0.937633	0.895	0.634	3.18391e-108	MF1	Atp6v1a
Atp6v0c	8.88016e-112	0.513718	0.994	0.988	1.32234e-107	MF1	Atp6v0c
Stra6l	3.22873e-111	2.41189	0.322	0.063	4.8079e-107	MF1	Stra6l
Vegfb	4.17376e-111	1.73978	0.473	0.149	6.21515e-107	MF1	Vegfb
Acod1	2.62381e-110	1.11334	0.517	0.168	3.90712e-106	MF1	Acod1
Hexb	1.06314e-109	0.614809	0.987	0.906	1.58312e-105	MF1	Hexb
Calm3	1.94373e-108	0.772541	0.933	0.728	2.89441e-104	MF1	Calm3
Fmn1	3.93505e-108	1.59163	0.474	0.149	5.85969e-104	MF1	Fmn1
Ap3s1	5.69553e-108	0.938436	0.881	0.596	8.48122e-104	MF1	Ap3s1
Dmxl2	7.37487e-108	1.44045	0.52	0.178	1.09819e-103	MF1	Dmxl2
A430093F15Rik	1.11751e-107	2.24771	0.329	0.068	1.66409e-103	MF1	A430093F15Rik
Ccl7	3.203e-107	1.38876	0.531	0.195	4.76958e-103	MF1	Ccl7
Naa20	3.55242e-106	0.998232	0.848	0.506	5.28991e-102	MF1	Naa20
H2-K1	6.51537e-106	0.585682	0.998	0.991	9.70203e-102	MF1	H2-K1
H2-D1	3.68945e-104	0.409645	1	0.999	5.49397e-100	MF1	H2-D1
Prdx1	5.392e-104	0.462236	0.982	0.961	8.02923e-100	MF1	Prdx1
Pebp1	1.1002e-103	0.798977	0.911	0.643	1.6383e-99	MF1	Pebp1
Nrp2	1.57933e-103	1.33356	0.541	0.195	2.35178e-99	MF1	Nrp2
Mcfd2	3.2875e-103	0.878279	0.859	0.515	4.89541e-99	MF1	Mcfd2
Mocs2	6.09696e-103	1.13397	0.721	0.36	9.07898e-99	MF1	Mocs2
Commd3	1.00458e-102	0.967962	0.833	0.517	1.49592e-98	MF1	Commd3
Blnk	1.73535e-102	0.995091	0.746	0.346	2.58412e-98	MF1	Blnk
Igf1	1.03412e-101	1.5835	0.593	0.256	1.5399e-97	MF1	Igf1
Mmp14	4.43405e-101	0.934434	0.825	0.437	6.60274e-97	MF1	Mmp14
Bcl2l1	9.39435e-101	1.04911	0.722	0.339	1.39891e-96	MF1	Bcl2l1
Calr	3.55839e-100	0.791298	0.976	0.886	5.2988e-96	MF1	Calr
Il7r	3.57628e-100	1.7087	0.468	0.161	5.32544e-96	MF1	Il7r
C3ar1	8.04021e-100	0.770117	0.948	0.608	1.19727e-95	MF1	C3ar1
Ipo5	1.66344e-99	1.1876	0.657	0.293	2.47704e-95	MF1	Ipo5
Nrp1	4.36139e-99	0.928508	0.828	0.454	6.49455e-95	MF1	Nrp1
Hebp1	6.11081e-99	1.02164	0.682	0.298	9.09961e-95	MF1	Hebp1
Mrps28	2.65223e-98	1.07034	0.647	0.282	3.94943e-94	MF1	Mrps28
Mfsd11	1.00373e-97	1.05173	0.698	0.314	1.49465e-93	MF1	Mfsd11
Thyn1	1.42792e-97	1.26197	0.565	0.22	2.12631e-93	MF1	Thyn1
Ftl1-ps1	1.45496e-97	0.794514	0.897	0.602	2.16658e-93	MF1	Ftl1-ps1
Dtnbp1	2.47058e-97	0.853358	0.84	0.495	3.67895e-93	MF1	Dtnbp1
Gpr157	6.96988e-97	1.55103	0.447	0.143	1.03788e-92	MF1	Gpr157
Kif3a	7.61201e-96	1.80749	0.38	0.105	1.1335e-91	MF1	Kif3a
Vps29	1.0452e-95	0.746151	0.913	0.68	1.55641e-91	MF1	Vps29
Lgals3bp	3.19416e-95	0.706622	0.969	0.848	4.75643e-91	MF1	Lgals3bp
Ssr4	5.0576e-95	0.582542	0.963	0.853	7.53128e-91	MF1	Ssr4
Nudcd2	2.80531e-94	1.28843	0.557	0.222	4.17739e-90	MF1	Nudcd2
Arhgap24	3.76145e-94	1.09551	0.591	0.24	5.60118e-90	MF1	Arhgap24
Zranb3	4.80511e-94	2.50974	0.286	0.059	7.15529e-90	MF1	Zranb3
Hmgn1	9.78514e-94	1.02756	0.708	0.343	1.45711e-89	MF1	Hmgn1
Mthfs	3.21396e-93	0.953919	0.808	0.432	4.7859e-89	MF1	Mthfs
Atp6v0b	3.93797e-93	0.479886	0.969	0.924	5.86403e-89	MF1	Atp6v0b
M6pr	8.26112e-93	0.682544	0.958	0.794	1.23016e-88	MF1	M6pr
Dhrs3	1.1045e-92	0.711786	0.941	0.693	1.6447e-88	MF1	Dhrs3
Rcan1	9.25394e-92	1.5463	0.535	0.22	1.378e-87	MF1	Rcan1
Aprt	1.9363e-91	0.694585	0.938	0.791	2.88334e-87	MF1	Aprt
Slc6a8	4.10352e-91	2.13957	0.313	0.076	6.11054e-87	MF1	Slc6a8
Paox	4.65954e-91	0.99625	0.681	0.312	6.93852e-87	MF1	Paox
Rgs1	6.95944e-91	0.913808	0.868	0.54	1.03633e-86	MF1	Rgs1
Amdhd2	1.48419e-90	0.817942	0.872	0.549	2.21011e-86	MF1	Amdhd2
Cpd	5.0919e-90	0.98252	0.686	0.327	7.58234e-86	MF1	Cpd
Yif1b	5.48378e-90	0.901409	0.796	0.455	8.16589e-86	MF1	Yif1b
Rab7	1.20268e-89	0.543658	0.961	0.876	1.79091e-85	MF1	Rab7
Eef1e1	1.49106e-89	1.02788	0.602	0.248	2.22033e-85	MF1	Eef1e1
Gga2	2.08082e-89	1.24246	0.509	0.195	3.09854e-85	MF1	Gga2
Gatm	6.56108e-89	1.47469	0.701	0.376	9.77011e-85	MF1	Gatm
Cyfip1	2.26718e-87	0.770184	0.912	0.707	3.37605e-83	MF1	Cyfip1
Nagk	3.40963e-87	1.04086	0.669	0.325	5.07728e-83	MF1	Nagk
Calm2	3.78662e-87	0.588354	0.965	0.874	5.63865e-83	MF1	Calm2
Ldha	3.85791e-87	0.664408	0.969	0.883	5.74482e-83	MF1	Ldha
Tmem126a	4.60324e-87	0.876575	0.773	0.439	6.85468e-83	MF1	Tmem126a
Ric1	5.10984e-87	1.20821	0.525	0.203	7.60907e-83	MF1	Ric1
Cdk4	7.11627e-87	0.84344	0.833	0.502	1.05968e-82	MF1	Cdk4
Cebpa	7.18089e-87	0.730158	0.905	0.608	1.06931e-82	MF1	Cebpa
Atxn10	7.50443e-87	0.916235	0.761	0.413	1.11748e-82	MF1	Atxn10
Plk3	1.88284e-86	0.949275	0.699	0.348	2.80373e-82	MF1	Plk3
Naxe	2.45396e-86	0.88905	0.76	0.406	3.6542e-82	MF1	Naxe
Plbd2	3.81172e-86	0.846654	0.838	0.504	5.67603e-82	MF1	Plbd2
Ppib	4.73606e-86	0.493786	0.974	0.91	7.05247e-82	MF1	Ppib
Bcar3	2.00242e-85	1.47393	0.403	0.131	2.9818e-81	MF1	Bcar3
Odc1	2.72545e-85	0.947268	0.637	0.297	4.05847e-81	MF1	Odc1
Gnptab	2.83455e-84	1.00837	0.643	0.299	4.22093e-80	MF1	Gnptab
Cd36	3.54033e-84	2.10882	0.299	0.073	5.2719e-80	MF1	Cd36
Ubl4a	3.6355e-84	0.949176	0.66	0.313	5.41362e-80	MF1	Ubl4a
Atp5g1	3.43076e-83	0.574936	0.94	0.811	5.10875e-79	MF1	Atp5g1
Galnt6	9.22867e-83	1.34728	0.44	0.155	1.37424e-78	MF1	Galnt6
Vdac2	1.02471e-82	0.605348	0.935	0.796	1.5259e-78	MF1	Vdac2
Tex264	1.61716e-82	0.934478	0.708	0.357	2.40811e-78	MF1	Tex264
Emc4	2.69014e-82	0.834583	0.77	0.424	4.00588e-78	MF1	Emc4
Itga6	6.25123e-82	0.960903	0.688	0.331	9.3087e-78	MF1	Itga6
Sh3glb1	8.00254e-82	0.539735	0.975	0.887	1.19166e-77	MF1	Sh3glb1
Ndufa12	8.59791e-82	0.738718	0.869	0.601	1.28032e-77	MF1	Ndufa12
Crtap	1.02528e-81	1.58233	0.395	0.132	1.52674e-77	MF1	Crtap
Hsd17b12	1.69126e-81	0.829066	0.826	0.508	2.51846e-77	MF1	Hsd17b12
Pno1	1.83104e-81	0.963971	0.624	0.29	2.7266e-77	MF1	Pno1
Bex3	3.6094e-81	1.05758	0.569	0.254	5.37475e-77	MF1	Bex3
Esyt1	3.6588e-81	0.745412	0.92	0.667	5.44832e-77	MF1	Esyt1
Pwp1	3.75541e-81	1.07734	0.516	0.204	5.59218e-77	MF1	Pwp1
Psmd8	4.22068e-81	0.685062	0.933	0.793	6.28501e-77	MF1	Psmd8
Rrbp1	5.87803e-81	0.55011	0.978	0.883	8.75297e-77	MF1	Rrbp1
Fkbp2	8.06966e-81	0.72874	0.888	0.619	1.20165e-76	MF1	Fkbp2
A930007I19Rik	2.92471e-80	1.8461	0.334	0.095	4.35519e-76	MF1	A930007I19Rik
Il3ra	6.30848e-80	0.891791	0.789	0.459	9.39396e-76	MF1	Il3ra
Parvg	7.53891e-80	0.933922	0.647	0.301	1.12262e-75	MF1	Parvg
Ndufs5	1.28708e-79	0.660099	0.889	0.66	1.9166e-75	MF1	Ndufs5
Echs1	1.55379e-79	0.772818	0.835	0.529	2.31375e-75	MF1	Echs1
Lrp1	2.82673e-79	0.718373	0.936	0.77	4.20928e-75	MF1	Lrp1
Ube2m	1.07081e-78	0.948267	0.606	0.276	1.59455e-74	MF1	Ube2m
Snx24	1.13661e-78	1.32499	0.43	0.154	1.69252e-74	MF1	Snx24
Fuca2	3.55897e-78	0.771103	0.851	0.556	5.29966e-74	MF1	Fuca2
Ccng1	6.6512e-78	1.04285	0.641	0.323	9.9043e-74	MF1	Ccng1
Srm	8.29131e-78	1.14165	0.468	0.177	1.23466e-73	MF1	Srm
Plec	9.85455e-78	0.764437	0.742	0.398	1.46744e-73	MF1	Plec
Ndufab1	3.38779e-77	0.690694	0.864	0.602	5.04475e-73	MF1	Ndufab1
Anpep	4.37716e-77	1.78877	0.326	0.095	6.51803e-73	MF1	Anpep
Fuom	6.37474e-77	1.12926	0.522	0.218	9.49262e-73	MF1	Fuom
Tubb4b	1.41174e-76	0.852114	0.72	0.39	2.10222e-72	MF1	Tubb4b
Creg1	1.72727e-76	0.607141	0.949	0.803	2.57208e-72	MF1	Creg1
Pdgfa	2.36249e-76	1.20699	0.477	0.193	3.51799e-72	MF1	Pdgfa
Dnmt3a	4.70229e-76	1.1077	0.652	0.329	7.00219e-72	MF1	Dnmt3a
Hpgds	6.58709e-76	0.647566	0.78	0.393	9.80883e-72	MF1	Hpgds
Ecm1	7.06962e-76	0.876668	0.689	0.35	1.05274e-71	MF1	Ecm1
Glb1	1.23312e-75	0.8948	0.682	0.34	1.83624e-71	MF1	Glb1
Plin2	6.36417e-75	0.636922	0.96	0.851	9.47689e-71	MF1	Plin2
Tmem120a	8.12554e-75	0.997831	0.537	0.229	1.20997e-70	MF1	Tmem120a
Lrp12	1.41968e-74	1.4596	0.372	0.124	2.11404e-70	MF1	Lrp12
Adh5	1.72864e-74	0.739421	0.813	0.506	2.57411e-70	MF1	Adh5
Ttyh2	3.1703e-74	1.56132	0.337	0.103	4.7209e-70	MF1	Ttyh2
Rragc	5.71465e-74	0.773966	0.845	0.536	8.50968e-70	MF1	Rragc
Mtln	1.21902e-73	0.7878	0.655	0.318	1.81525e-69	MF1	Mtln
Timm17a	1.25547e-73	0.76809	0.769	0.438	1.86952e-69	MF1	Timm17a
Crlf2	6.52601e-73	0.58444	0.947	0.769	9.71788e-69	MF1	Crlf2
Tpcn2	6.80547e-73	1.19532	0.389	0.133	1.0134e-68	MF1	Tpcn2
Blvra	8.11232e-73	0.733915	0.846	0.546	1.20801e-68	MF1	Blvra
Wsb2	3.12503e-72	1.01419	0.607	0.298	4.65348e-68	MF1	Wsb2
Rbx1	4.38668e-72	0.452267	0.959	0.864	6.5322e-68	MF1	Rbx1
Uqcc2	5.85772e-72	0.675414	0.862	0.57	8.72273e-68	MF1	Uqcc2
Creb3l1	1.60882e-71	1.58207	0.344	0.11	2.39569e-67	MF1	Creb3l1
Snap47	2.13103e-71	1.58774	0.284	0.076	3.17331e-67	MF1	Snap47
Il11ra1	7.47442e-71	1.14841	0.508	0.223	1.11302e-66	MF1	Il11ra1
Ergic1	9.82003e-71	1.20433	0.425	0.158	1.4623e-66	MF1	Ergic1
Gns	1.15543e-70	0.621156	0.937	0.723	1.72056e-66	MF1	Gns
Tcf12	1.29345e-70	0.835429	0.612	0.293	1.92607e-66	MF1	Tcf12
Nucb1	1.40134e-70	0.701909	0.871	0.578	2.08673e-66	MF1	Nucb1
Pdia3	1.47484e-70	0.56812	0.959	0.875	2.19619e-66	MF1	Pdia3
Galnt7	1.7937e-70	1.07245	0.559	0.261	2.671e-66	MF1	Galnt7
Clec5a	1.83764e-70	0.871295	0.734	0.427	2.73643e-66	MF1	Clec5a
Cipc	2.19462e-70	1.26606	0.376	0.126	3.268e-66	MF1	Cipc
Plek	1.10306e-69	0.594427	0.946	0.787	1.64257e-65	MF1	Plek
Klc4	2.10855e-69	0.908525	0.612	0.293	3.13985e-65	MF1	Klc4
Tmed10	2.14752e-69	0.482551	0.954	0.865	3.19787e-65	MF1	Tmed10
Slc3a2	2.45693e-69	0.547277	0.961	0.821	3.65862e-65	MF1	Slc3a2
Ephx1	2.98027e-69	1.69915	0.312	0.094	4.43792e-65	MF1	Ephx1
Cln5	3.47219e-69	0.703411	0.775	0.442	5.17044e-65	MF1	Cln5
Rtn3	5.55208e-69	0.632315	0.894	0.66	8.26761e-65	MF1	Rtn3
Tmem87b	6.80345e-69	1.02183	0.519	0.227	1.0131e-64	MF1	Tmem87b
Arhgap19	1.01492e-68	1.07641	0.473	0.194	1.51132e-64	MF1	Arhgap19
Tbcb	1.2096e-68	0.665635	0.885	0.609	1.80121e-64	MF1	Tbcb
Gdf15	2.2948e-68	0.929254	0.355	0.119	3.41719e-64	MF1	Gdf15
Galk1	3.33e-68	0.967098	0.509	0.22	4.9587e-64	MF1	Galk1
Nceh1	4.15708e-68	0.647228	0.846	0.523	6.19031e-64	MF1	Nceh1
Coq7	1.12647e-67	1.16323	0.407	0.153	1.67742e-63	MF1	Coq7
Pdcd5	1.28173e-67	0.647154	0.86	0.576	1.90863e-63	MF1	Pdcd5
Naa50	1.4321e-67	0.681805	0.79	0.464	2.13254e-63	MF1	Naa50
Yif1a	2.29312e-67	0.791391	0.644	0.323	3.41468e-63	MF1	Yif1a
Arl8a	4.56499e-67	0.707564	0.825	0.535	6.79772e-63	MF1	Arl8a
Cd84	6.4697e-67	0.609789	0.923	0.66	9.63402e-63	MF1	Cd84
Nr1h3	7.28693e-67	0.779815	0.483	0.194	1.0851e-62	MF1	Nr1h3
Plin3	1.04865e-66	0.862266	0.7	0.389	1.56154e-62	MF1	Plin3
Ap1s1	1.30622e-66	0.729197	0.747	0.423	1.9451e-62	MF1	Ap1s1
Selenof	1.36125e-66	0.454828	0.95	0.849	2.02704e-62	MF1	Selenof
Arl2	1.46399e-66	0.893312	0.499	0.211	2.18003e-62	MF1	Arl2
Glrx3	1.69211e-66	0.74126	0.841	0.549	2.51972e-62	MF1	Glrx3
Atp2a2	1.73147e-66	0.847209	0.721	0.407	2.57833e-62	MF1	Atp2a2
Bst2	1.83719e-66	0.545425	0.993	0.961	2.73577e-62	MF1	Bst2
Nme6	2.00021e-66	1.4551	0.292	0.086	2.97851e-62	MF1	Nme6
Ndufc1	3.33759e-66	0.607047	0.879	0.606	4.97e-62	MF1	Ndufc1
Ly9	4.66058e-66	0.643662	0.786	0.438	6.94008e-62	MF1	Ly9
Ifi27	5.14173e-66	1.03362	0.569	0.279	7.65655e-62	MF1	Ifi27
Pla2g12a	5.17341e-66	1.66647	0.288	0.085	7.70372e-62	MF1	Pla2g12a
Cyc1	5.7393e-66	0.606384	0.873	0.619	8.54639e-62	MF1	Cyc1
Myo1e	5.89019e-66	1.21473	0.361	0.127	8.77108e-62	MF1	Myo1e
Tmem19	9.77923e-66	0.80214	0.579	0.269	1.45622e-61	MF1	Tmem19
H2-Q7	1.20879e-65	0.966422	0.812	0.549	1.80001e-61	MF1	H2-Q7
Snx5	1.21725e-65	0.502453	0.952	0.831	1.81261e-61	MF1	Snx5
Dnase2a	1.26904e-65	0.652295	0.892	0.589	1.88972e-61	MF1	Dnase2a
Plxnc1	1.27624e-65	0.897026	0.569	0.266	1.90045e-61	MF1	Plxnc1
Arl11	1.58747e-65	0.67344	0.867	0.613	2.3639e-61	MF1	Arl11
Mcee	2.0742e-65	0.755799	0.635	0.313	3.08869e-61	MF1	Mcee
Plekhm1	2.13152e-65	0.987115	0.513	0.227	3.17405e-61	MF1	Plekhm1
Aen	3.35331e-65	0.986289	0.458	0.188	4.99342e-61	MF1	Aen
Rap2b	4.28314e-65	0.701425	0.859	0.603	6.37802e-61	MF1	Rap2b
Kmt5a	4.87347e-65	0.917764	0.554	0.262	7.25709e-61	MF1	Kmt5a
Slc7a8	4.89004e-65	0.67515	0.725	0.4	7.28176e-61	MF1	Slc7a8
Fundc2	6.01689e-65	0.680471	0.786	0.457	8.95976e-61	MF1	Fundc2
Pdia6	6.09248e-65	0.716969	0.936	0.747	9.07231e-61	MF1	Pdia6
Rpn1	8.09832e-65	0.7741	0.807	0.503	1.20592e-60	MF1	Rpn1
Tent5c	1.24468e-64	0.449356	0.804	0.444	1.85345e-60	MF1	Tent5c
Slc29a1	1.49556e-64	0.897173	0.553	0.257	2.22704e-60	MF1	Slc29a1
Klhdc4	1.71595e-64	1.08459	0.495	0.221	2.55523e-60	MF1	Klhdc4
Lage3	2.00008e-64	0.756926	0.65	0.326	2.97832e-60	MF1	Lage3
Kcnk13	2.15907e-64	0.999295	0.452	0.185	3.21507e-60	MF1	Kcnk13
Bcl2a1b	3.21302e-64	0.638438	0.865	0.579	4.78451e-60	MF1	Bcl2a1b
Tuba4a	4.62346e-64	0.663684	0.612	0.298	6.8848e-60	MF1	Tuba4a
Fam162a	7.46583e-64	0.776858	0.572	0.266	1.11174e-59	MF1	Fam162a
Gdpd1	8.24129e-64	1.54797	0.324	0.109	1.22721e-59	MF1	Gdpd1
Prmt2	8.7012e-64	1.4002	0.308	0.097	1.2957e-59	MF1	Prmt2
Acot13	1.01843e-63	0.745223	0.664	0.347	1.51654e-59	MF1	Acot13
Cdkn2aipnl	1.47624e-63	0.973828	0.43	0.169	2.19827e-59	MF1	Cdkn2aipnl
Arhgap10	1.59725e-63	1.283	0.349	0.122	2.37847e-59	MF1	Arhgap10
Eif2b3	4.65738e-63	1.09924	0.375	0.138	6.93531e-59	MF1	Eif2b3
Atp6v0d1	5.03026e-63	0.527902	0.914	0.742	7.49055e-59	MF1	Atp6v0d1
Gramd1b	1.48532e-62	1.17349	0.417	0.167	2.21178e-58	MF1	Gramd1b
Car13	1.85053e-62	1.22894	0.335	0.113	2.75562e-58	MF1	Car13
Immp1l	1.88777e-62	0.864778	0.55	0.261	2.81107e-58	MF1	Immp1l
Dgcr6	2.56219e-62	1.11705	0.409	0.162	3.81535e-58	MF1	Dgcr6
Hacd2	3.19307e-62	0.743622	0.631	0.32	4.7548e-58	MF1	Hacd2
Ahcyl1	5.53881e-62	0.894576	0.509	0.23	8.24784e-58	MF1	Ahcyl1
Ndufa5	1.0415e-61	0.673685	0.773	0.458	1.55089e-57	MF1	Ndufa5
Chchd2	1.38902e-61	0.337411	0.97	0.939	2.0684e-57	MF1	Chchd2
Il18bp	1.47355e-61	0.853495	0.586	0.297	2.19427e-57	MF1	Il18bp
Tmem205	2.24419e-61	0.684197	0.703	0.38	3.34182e-57	MF1	Tmem205
Npc1	2.91289e-61	0.642149	0.819	0.505	4.33759e-57	MF1	Npc1
Tm2d3	2.92576e-61	0.686508	0.602	0.286	4.35674e-57	MF1	Tm2d3
C1qbp	3.52495e-61	0.661859	0.769	0.441	5.249e-57	MF1	C1qbp
Nek6	4.05279e-61	0.751502	0.632	0.312	6.035e-57	MF1	Nek6
Mbd3	4.68295e-61	0.759764	0.707	0.394	6.97338e-57	MF1	Mbd3
Abcc3	6.14215e-61	0.883748	0.537	0.247	9.14627e-57	MF1	Abcc3
Lpl	6.39306e-61	1.01891	0.565	0.285	9.51991e-57	MF1	Lpl
Selenom	6.47475e-61	1.00594	0.476	0.213	9.64155e-57	MF1	Selenom
Trappc2l	7.11653e-61	0.577162	0.888	0.662	1.05972e-56	MF1	Trappc2l
Abhd5	7.57643e-61	0.853465	0.543	0.258	1.12821e-56	MF1	Abhd5
Cd37	8.63437e-61	0.585479	0.855	0.574	1.28574e-56	MF1	Cd37
Psmd1	1.00779e-60	0.78596	0.716	0.403	1.50069e-56	MF1	Psmd1
Ptpmt1	3.60626e-60	0.737731	0.678	0.36	5.37008e-56	MF1	Ptpmt1
Ccl2	3.87539e-60	0.652107	0.816	0.549	5.77084e-56	MF1	Ccl2
Slc48a1	4.54343e-60	0.705781	0.743	0.424	6.76562e-56	MF1	Slc48a1
Tmem65	4.57892e-60	0.77684	0.629	0.325	6.81847e-56	MF1	Tmem65
Cerk	4.83591e-60	0.577302	0.832	0.514	7.20116e-56	MF1	Cerk
Pycard	5.05989e-60	0.558878	0.942	0.841	7.53468e-56	MF1	Pycard
Cd38	6.24906e-60	1.21002	0.409	0.17	9.30547e-56	MF1	Cd38
Aldoa	6.93507e-60	0.52659	0.966	0.903	1.0327e-55	MF1	Aldoa
Pigp	8.85051e-60	0.987953	0.48	0.215	1.31793e-55	MF1	Pigp
Dpy30	1.03052e-59	0.713826	0.638	0.333	1.53455e-55	MF1	Dpy30
Papss2	1.10661e-59	0.978291	0.414	0.168	1.64786e-55	MF1	Papss2
Nenf	1.12232e-59	0.668617	0.686	0.369	1.67125e-55	MF1	Nenf
Sh3bp5	1.28875e-59	0.894034	0.542	0.257	1.91908e-55	MF1	Sh3bp5
Nudt9	1.33557e-59	0.676913	0.661	0.347	1.9888e-55	MF1	Nudt9
Eepd1	1.45872e-59	0.743346	0.569	0.273	2.17218e-55	MF1	Eepd1
Nat9	1.75238e-59	0.738079	0.535	0.243	2.60948e-55	MF1	Nat9
Lmna	1.84858e-59	0.705995	0.48	0.213	2.75271e-55	MF1	Lmna
Lman1	1.88513e-59	0.772246	0.668	0.366	2.80714e-55	MF1	Lman1
Mrpl51	2.1364e-59	0.632621	0.735	0.42	3.18132e-55	MF1	Mrpl51
Pwwp2b	2.27409e-59	0.836849	0.468	0.204	3.38634e-55	MF1	Pwwp2b
Galc	2.5318e-59	0.809578	0.535	0.246	3.77011e-55	MF1	Galc
Ran	2.62979e-59	0.490242	0.91	0.759	3.91602e-55	MF1	Ran
Plgrkt	2.65185e-59	0.589407	0.812	0.487	3.94886e-55	MF1	Plgrkt
Sptssa	2.75848e-59	0.660476	0.872	0.617	4.10765e-55	MF1	Sptssa
Mt1	4.03232e-59	0.471449	0.892	0.6	6.00452e-55	MF1	Mt1
Slamf7	4.15161e-59	0.494231	0.838	0.502	6.18216e-55	MF1	Slamf7
Cndp2	5.67255e-59	0.482415	0.932	0.731	8.44699e-55	MF1	Cndp2
Bri3	6.08177e-59	0.426327	0.975	0.903	9.05637e-55	MF1	Bri3
Mtx2	9.08568e-59	0.68658	0.654	0.338	1.35295e-54	MF1	Mtx2
Cyth1	1.18843e-58	0.624666	0.807	0.485	1.76968e-54	MF1	Cyth1
Apoo	1.55474e-58	0.976139	0.32	0.108	2.31517e-54	MF1	Apoo
Adgre1	2.36468e-58	0.606993	0.89	0.644	3.52125e-54	MF1	Adgre1
Cln3	2.48289e-58	0.612892	0.813	0.51	3.69727e-54	MF1	Cln3
Rps19bp1	2.68536e-58	0.67878	0.566	0.273	3.99876e-54	MF1	Rps19bp1
Prxl2a	3.0548e-58	1.55431	0.274	0.085	4.5489e-54	MF1	Prxl2a
Bag1	3.40485e-58	0.5371	0.902	0.709	5.07017e-54	MF1	Bag1
Hspa9	4.15894e-58	0.635338	0.755	0.45	6.19308e-54	MF1	Hspa9
Mlf2	4.20739e-58	0.57003	0.89	0.651	6.26523e-54	MF1	Mlf2
Tmem199	4.47028e-58	0.896437	0.509	0.237	6.65669e-54	MF1	Tmem199
Flt1	5.13676e-58	0.980298	0.354	0.129	7.64914e-54	MF1	Flt1
Tmem86a	6.16428e-58	0.506068	0.938	0.703	9.17923e-54	MF1	Tmem86a
Tmem37	6.74594e-58	0.529083	0.729	0.397	1.00454e-53	MF1	Tmem37
Pgpep1	7.03887e-58	1.20609	0.378	0.148	1.04816e-53	MF1	Pgpep1
Cd22	8.13906e-58	1.11043	0.366	0.139	1.21199e-53	MF1	Cd22
Tmem208	9.54299e-58	0.623314	0.819	0.53	1.42105e-53	MF1	Tmem208
Timm8a1	1.00579e-57	1.01298	0.391	0.155	1.49773e-53	MF1	Timm8a1
Tmem256	1.6051e-57	0.545911	0.892	0.686	2.39016e-53	MF1	Tmem256
Acp1	1.70159e-57	0.63754	0.764	0.452	2.53383e-53	MF1	Acp1
Calm1	1.76112e-57	0.319625	0.988	0.985	2.62248e-53	MF1	Calm1
Hsp90b1	2.00633e-57	0.568826	0.959	0.873	2.98762e-53	MF1	Hsp90b1
Ddt	4.4193e-57	0.655891	0.67	0.351	6.58078e-53	MF1	Ddt
Eif1ax	4.8513e-57	0.614716	0.731	0.419	7.22407e-53	MF1	Eif1ax
Commd1	5.51018e-57	0.586676	0.835	0.533	8.2052e-53	MF1	Commd1
Ppcdc	7.38229e-57	0.674726	0.631	0.323	1.0993e-52	MF1	Ppcdc
Ap5s1	7.46288e-57	0.673258	0.68	0.378	1.1113e-52	MF1	Ap5s1
Eea1	7.64633e-57	0.697374	0.652	0.347	1.13861e-52	MF1	Eea1
Ndufb6	9.5044e-57	0.567313	0.862	0.595	1.4153e-52	MF1	Ndufb6
Siglec1	1.37925e-56	0.874493	0.498	0.228	2.05384e-52	MF1	Siglec1
Mrps18b	1.75151e-56	0.80187	0.552	0.27	2.60817e-52	MF1	Mrps18b
Gngt2	1.86526e-56	0.456824	0.96	0.862	2.77756e-52	MF1	Gngt2
Agpat5	3.18402e-56	0.838474	0.517	0.241	4.74132e-52	MF1	Agpat5
Atp6v1d	3.54088e-56	0.531074	0.882	0.651	5.27272e-52	MF1	Atp6v1d
Rbmx	3.7081e-56	1.09357	0.411	0.174	5.52174e-52	MF1	Rbmx
Sgpl1	4.05685e-56	0.55973	0.868	0.597	6.04105e-52	MF1	Sgpl1
Mpc1	4.50575e-56	0.535119	0.913	0.755	6.70951e-52	MF1	Mpc1
Lipa	5.08908e-56	0.494114	0.903	0.639	7.57814e-52	MF1	Lipa
BC031181	6.39143e-56	0.536258	0.873	0.624	9.51748e-52	MF1	BC031181
Slc11a1	7.02274e-56	0.571497	0.866	0.595	1.04576e-51	MF1	Slc11a1
Mrpl13	8.75861e-56	0.591625	0.669	0.357	1.30424e-51	MF1	Mrpl13
Ide	1.11097e-55	0.806995	0.474	0.21	1.65435e-51	MF1	Ide
Mrps18a	1.32471e-55	0.555511	0.794	0.497	1.97262e-51	MF1	Mrps18a
Taf10	1.56942e-55	0.642827	0.83	0.636	2.33702e-51	MF1	Taf10
Slc39a11	1.86098e-55	0.897855	0.428	0.183	2.77119e-51	MF1	Slc39a11
Ddx39	1.93006e-55	0.643383	0.694	0.384	2.87405e-51	MF1	Ddx39
Ppp1r14b	2.12571e-55	0.689052	0.517	0.246	3.1654e-51	MF1	Ppp1r14b
Mrpl42	2.50876e-55	0.570699	0.823	0.521	3.7358e-51	MF1	Mrpl42
Ckap4	2.6215e-55	0.673051	0.587	0.292	3.90368e-51	MF1	Ckap4
Pdia4	4.04686e-55	0.698051	0.701	0.395	6.02618e-51	MF1	Pdia4
Coprs	4.19961e-55	1.20316	0.329	0.12	6.25363e-51	MF1	Coprs
Tsfm	4.7369e-55	0.812791	0.466	0.208	7.05372e-51	MF1	Tsfm
Id2	1.59172e-54	0.391121	0.873	0.601	2.37024e-50	MF1	Id2
Actn4	1.87337e-54	0.657375	0.77	0.475	2.78964e-50	MF1	Actn4
Tmx1	2.17952e-54	0.612399	0.697	0.383	3.24553e-50	MF1	Tmx1
Ilvbl	2.46664e-54	0.73959	0.535	0.255	3.67308e-50	MF1	Ilvbl
Mrpl12	3.33488e-54	0.562529	0.766	0.455	4.96598e-50	MF1	Mrpl12
Uchl3	3.59088e-54	0.769162	0.47	0.211	5.34718e-50	MF1	Uchl3
Por	3.89885e-54	0.626228	0.705	0.407	5.80578e-50	MF1	Por
Tceal8	3.95906e-54	0.744261	0.482	0.217	5.89544e-50	MF1	Tceal8
Gclc	4.40762e-54	0.875023	0.4	0.163	6.56338e-50	MF1	Gclc
Alkbh7	5.22039e-54	0.900718	0.448	0.199	7.77369e-50	MF1	Alkbh7
Mrpl55	5.49377e-54	0.611436	0.59	0.298	8.18077e-50	MF1	Mrpl55
Rab40c	7.58615e-54	1.098	0.387	0.161	1.12965e-49	MF1	Rab40c
Mdfic	8.36179e-54	0.542426	0.852	0.559	1.24515e-49	MF1	Mdfic
Fdx2	8.81405e-54	0.653447	0.615	0.32	1.3125e-49	MF1	Fdx2
Gas2l3	1.27531e-53	0.67711	0.538	0.262	1.89907e-49	MF1	Gas2l3
Sypl	1.33501e-53	0.587696	0.824	0.537	1.98796e-49	MF1	Sypl
Pfdn1	1.37609e-53	0.564284	0.771	0.464	2.04914e-49	MF1	Pfdn1
Idh3a	1.41059e-53	0.672809	0.488	0.223	2.10052e-49	MF1	Idh3a
Mrpl11	1.43575e-53	0.602213	0.685	0.375	2.13798e-49	MF1	Mrpl11
Stx4a	1.625e-53	0.573976	0.855	0.578	2.41979e-49	MF1	Stx4a
Pqlc3	1.6466e-53	0.633093	0.652	0.358	2.45195e-49	MF1	Pqlc3
Commd10	1.72655e-53	0.689327	0.491	0.228	2.57101e-49	MF1	Commd10
Ndufb8	2.29104e-53	0.445059	0.928	0.808	3.41158e-49	MF1	Ndufb8
Alg5	2.31706e-53	0.592914	0.696	0.402	3.45033e-49	MF1	Alg5
Nav2	2.58086e-53	1.07671	0.332	0.125	3.84316e-49	MF1	Nav2
Ndufb9	2.7548e-53	0.460888	0.914	0.763	4.10217e-49	MF1	Ndufb9
B230118H07Rik	3.01865e-53	1.07906	0.337	0.127	4.49507e-49	MF1	B230118H07Rik
Hmgn2	3.20067e-53	0.567241	0.738	0.43	4.76612e-49	MF1	Hmgn2
Slc17a5	3.42655e-53	0.826102	0.523	0.253	5.10248e-49	MF1	Slc17a5
Denr	4.05028e-53	0.626884	0.675	0.372	6.03127e-49	MF1	Denr
Ccdc90b	4.11685e-53	0.922417	0.38	0.155	6.1304e-49	MF1	Ccdc90b
Pdzd11	4.49595e-53	0.644936	0.593	0.301	6.69491e-49	MF1	Pdzd11
Lat2	4.66414e-53	0.528173	0.909	0.696	6.94537e-49	MF1	Lat2
Clpp	5.79384e-53	0.716884	0.508	0.24	8.62761e-49	MF1	Clpp
Ei24	7.0306e-53	0.63362	0.658	0.362	1.04693e-48	MF1	Ei24
Sdhaf4	7.2905e-53	0.636717	0.565	0.281	1.08563e-48	MF1	Sdhaf4
Nfic	7.73954e-53	0.520737	0.865	0.616	1.15249e-48	MF1	Nfic
Snx8	1.5093e-52	0.696824	0.616	0.326	2.2475e-48	MF1	Snx8
Pole4	1.53315e-52	0.536975	0.729	0.42	2.28302e-48	MF1	Pole4
Mien1	1.62945e-52	0.502618	0.878	0.625	2.42642e-48	MF1	Mien1
Rce1	1.76459e-52	0.774934	0.482	0.224	2.62765e-48	MF1	Rce1
Tmem104	1.83199e-52	0.749587	0.582	0.304	2.72801e-48	MF1	Tmem104
Rex1bd	3.23502e-52	0.559782	0.834	0.548	4.81727e-48	MF1	Rex1bd
Psmc5	4.23632e-52	0.552137	0.825	0.549	6.3083e-48	MF1	Psmc5
Bhlhe40	4.44875e-52	0.291799	0.777	0.443	6.62463e-48	MF1	Bhlhe40
Mmp8	7.26562e-52	0.990818	0.446	0.207	1.08192e-47	MF1	Mmp8
Cpeb4	7.80135e-52	0.884278	0.46	0.213	1.1617e-47	MF1	Cpeb4
Rnasek	8.75094e-52	0.421721	0.946	0.85	1.3031e-47	MF1	Rnasek
Dpep2	1.06989e-51	0.934107	0.41	0.178	1.59318e-47	MF1	Dpep2
Vdac1	1.28475e-51	0.609557	0.794	0.5	1.91313e-47	MF1	Vdac1
Nudt5	1.36315e-51	0.717258	0.456	0.207	2.02987e-47	MF1	Nudt5
Cox7a2	2.43172e-51	0.380523	0.945	0.856	3.62108e-47	MF1	Cox7a2
Hmox1	3.56204e-51	0.380617	0.855	0.59	5.30424e-47	MF1	Hmox1
Farsb	4.65602e-51	0.681784	0.535	0.259	6.93328e-47	MF1	Farsb
Mrpl27	4.85144e-51	0.562728	0.742	0.438	7.22428e-47	MF1	Mrpl27
Mtss1	5.3714e-51	0.626625	0.557	0.279	7.99855e-47	MF1	Mtss1
Dnajc19	8.10732e-51	0.531308	0.802	0.503	1.20726e-46	MF1	Dnajc19
Rgl1	8.50311e-51	0.728438	0.47	0.216	1.2662e-46	MF1	Rgl1
Spsb2	1.13548e-50	0.778959	0.58	0.309	1.69084e-46	MF1	Spsb2
Hvcn1	2.71472e-50	0.584186	0.65	0.349	4.04248e-46	MF1	Hvcn1
Sumf2	2.76359e-50	1.09673	0.334	0.13	4.11525e-46	MF1	Sumf2
Hspd1	3.16132e-50	0.576613	0.781	0.503	4.70752e-46	MF1	Hspd1
Hpf1	3.36961e-50	0.574449	0.684	0.384	5.01769e-46	MF1	Hpf1
Scamp3	4.06047e-50	0.555532	0.742	0.451	6.04644e-46	MF1	Scamp3
1700017B05Rik	4.45842e-50	0.508336	0.741	0.431	6.63903e-46	MF1	1700017B05Rik
Litaf	4.51496e-50	0.426611	0.959	0.834	6.72323e-46	MF1	Litaf
Fzd7	5.86308e-50	1.09118	0.314	0.118	8.73072e-46	MF1	Fzd7
Prdx4	6.02572e-50	0.615742	0.69	0.401	8.9729e-46	MF1	Prdx4
Atp5b	7.68401e-50	0.341814	0.964	0.902	1.14423e-45	MF1	Atp5b
Nhp2	8.67998e-50	0.545622	0.791	0.485	1.29254e-45	MF1	Nhp2
Alkbh2	8.99407e-50	0.946551	0.37	0.154	1.33931e-45	MF1	Alkbh2
Cnpy2	9.398e-50	0.589918	0.795	0.509	1.39946e-45	MF1	Cnpy2
Nudt2	1.0135e-49	0.799645	0.388	0.163	1.50921e-45	MF1	Nudt2
Ebna1bp2	1.0328e-49	0.591439	0.69	0.401	1.53795e-45	MF1	Ebna1bp2
Canx	1.05575e-49	0.483205	0.932	0.75	1.57212e-45	MF1	Canx
Nop14	1.12599e-49	0.672871	0.436	0.193	1.67671e-45	MF1	Nop14
Srprb	1.20117e-49	0.717881	0.542	0.272	1.78867e-45	MF1	Srprb
Txndc17	1.33703e-49	0.493108	0.905	0.717	1.99097e-45	MF1	Txndc17
Pbdc1	1.54091e-49	0.592404	0.625	0.348	2.29456e-45	MF1	Pbdc1
Mrps22	2.24307e-49	0.892979	0.377	0.157	3.34015e-45	MF1	Mrps22
Snx3	2.61099e-49	0.396977	0.937	0.828	3.88803e-45	MF1	Snx3
Nucks1	3.56405e-49	0.582116	0.706	0.407	5.30723e-45	MF1	Nucks1
Sco2	3.66309e-49	0.84183	0.419	0.186	5.4547e-45	MF1	Sco2
Plod1	4.93396e-49	0.573961	0.6	0.309	7.34716e-45	MF1	Plod1
Eif2s1	5.05305e-49	0.542076	0.794	0.509	7.52449e-45	MF1	Eif2s1
Mrpl35	5.62835e-49	0.531139	0.639	0.343	8.38118e-45	MF1	Mrpl35
Pon3	5.75152e-49	0.867371	0.429	0.194	8.56459e-45	MF1	Pon3
Pqlc2	5.79407e-49	0.761208	0.461	0.216	8.62795e-45	MF1	Pqlc2
Ak6	6.44935e-49	0.480252	0.583	0.296	9.60372e-45	MF1	Ak6
Alg3	8.44504e-49	1.00999	0.35	0.143	1.25755e-44	MF1	Alg3
Ddx1	9.05314e-49	0.663946	0.517	0.255	1.3481e-44	MF1	Ddx1
Slc25a39	1.04718e-48	0.601364	0.727	0.433	1.55936e-44	MF1	Slc25a39
Nme1	1.07594e-48	0.465958	0.901	0.732	1.60218e-44	MF1	Nme1
Alg1	1.28647e-48	0.653512	0.571	0.296	1.91568e-44	MF1	Alg1
Rnh1	1.29153e-48	0.478801	0.95	0.848	1.92321e-44	MF1	Rnh1
Creld2	1.4771e-48	0.686007	0.563	0.286	2.19956e-44	MF1	Creld2
Sdcbp	1.64101e-48	0.255439	0.989	0.963	2.44363e-44	MF1	Sdcbp
Med9	1.94004e-48	0.758741	0.468	0.221	2.88891e-44	MF1	Med9
Timm13	1.95105e-48	0.474637	0.903	0.706	2.90531e-44	MF1	Timm13
Cd180	2.14546e-48	0.640337	0.759	0.467	3.1948e-44	MF1	Cd180
Scly	3.06799e-48	0.935084	0.401	0.177	4.56854e-44	MF1	Scly
Phb	4.11907e-48	0.512861	0.689	0.377	6.13371e-44	MF1	Phb
Mea1	4.21261e-48	0.540892	0.746	0.452	6.273e-44	MF1	Mea1
Slc38a7	4.35762e-48	0.734287	0.467	0.22	6.48894e-44	MF1	Slc38a7
Gng5	4.50707e-48	0.263	0.984	0.972	6.71148e-44	MF1	Gng5
Neu1	4.50847e-48	0.549504	0.816	0.542	6.71356e-44	MF1	Neu1
Sdf2l1	4.57174e-48	0.534467	0.868	0.594	6.80778e-44	MF1	Sdf2l1
Tmem126b	5.10384e-48	0.872416	0.394	0.173	7.60013e-44	MF1	Tmem126b
Timm10	5.22304e-48	0.572975	0.503	0.238	7.77763e-44	MF1	Timm10
Cuedc2	5.9259e-48	0.570347	0.844	0.617	8.82425e-44	MF1	Cuedc2
Rad23a	7.15072e-48	0.541091	0.738	0.454	1.06481e-43	MF1	Rad23a
Cox5b	8.42603e-48	0.324709	0.962	0.924	1.25472e-43	MF1	Cox5b
Asna1	8.50121e-48	0.530555	0.792	0.499	1.26592e-43	MF1	Asna1
Slc35b1	8.87598e-48	0.589842	0.713	0.422	1.32172e-43	MF1	Slc35b1
Spcs1	1.03836e-47	0.458101	0.913	0.737	1.54622e-43	MF1	Spcs1
Idua	1.57573e-47	0.864424	0.409	0.184	2.34643e-43	MF1	Idua
C1qc	1.97314e-47	0.325326	0.951	0.735	2.93821e-43	MF1	C1qc
Mrps36	2.35429e-47	0.541123	0.746	0.449	3.50577e-43	MF1	Mrps36
Cops6	2.49376e-47	0.495279	0.832	0.562	3.71346e-43	MF1	Cops6
Elob	3.72035e-47	0.321899	0.958	0.91	5.53997e-43	MF1	Elob
Fnip2	4.97057e-47	0.535572	0.622	0.342	7.40168e-43	MF1	Fnip2
Mitf	5.74326e-47	0.714545	0.561	0.299	8.55228e-43	MF1	Mitf
Nol12	1.65789e-46	0.577759	0.578	0.297	2.46876e-42	MF1	Nol12
Pitrm1	1.6757e-46	0.994496	0.31	0.119	2.49528e-42	MF1	Pitrm1
Gnptg	2.26864e-46	0.603801	0.48	0.231	3.37824e-42	MF1	Gnptg
Arl8b	2.45872e-46	0.559731	0.8	0.525	3.66128e-42	MF1	Arl8b
Rnaseh2b	2.54226e-46	0.72717	0.426	0.192	3.78568e-42	MF1	Rnaseh2b
Snx12	2.56725e-46	0.60345	0.579	0.309	3.82289e-42	MF1	Snx12
Ddit3	3.59347e-46	0.635643	0.6	0.329	5.35103e-42	MF1	Ddit3
Gpat4	3.66006e-46	0.658732	0.492	0.242	5.4502e-42	MF1	Gpat4
Rasgrp3	3.79191e-46	0.83632	0.41	0.19	5.64653e-42	MF1	Rasgrp3
Tnfsf8	6.95889e-46	1.05137	0.348	0.15	1.03625e-41	MF1	Tnfsf8
P2ry1	8.62915e-46	1.14961	0.25	0.084	1.28497e-41	MF1	P2ry1
Nsfl1c	9.07869e-46	0.535845	0.66	0.371	1.35191e-41	MF1	Nsfl1c
Washc5	9.23992e-46	0.803681	0.452	0.218	1.37592e-41	MF1	Washc5
Vac14	1.11777e-45	0.776412	0.491	0.243	1.66448e-41	MF1	Vac14
Mgmt	1.76691e-45	1.52757	0.258	0.092	2.63111e-41	MF1	Mgmt
Mroh1	2.14478e-45	0.751734	0.447	0.208	3.19379e-41	MF1	Mroh1
Tmem106a	2.90772e-45	0.456478	0.928	0.711	4.32989e-41	MF1	Tmem106a
Ebpl	3.14391e-45	0.655273	0.492	0.243	4.6816e-41	MF1	Ebpl
Snapc5	4.89947e-45	0.520518	0.781	0.494	7.2958e-41	MF1	Snapc5
Gatad1	5.07905e-45	0.695664	0.59	0.332	7.56322e-41	MF1	Gatad1
Ola1	5.45182e-45	0.515685	0.742	0.446	8.1183e-41	MF1	Ola1
C5ar1	5.64162e-45	0.504068	0.716	0.448	8.40093e-41	MF1	C5ar1
P4ha1	6.41195e-45	0.551972	0.72	0.426	9.54803e-41	MF1	P4ha1
Commd9	7.36183e-45	0.553389	0.621	0.334	1.09625e-40	MF1	Commd9
Cisd1	9.26651e-45	0.558351	0.537	0.276	1.37988e-40	MF1	Cisd1
Basp1	1.20585e-44	0.361155	0.609	0.327	1.79564e-40	MF1	Basp1
Btbd19	1.21812e-44	0.958328	0.331	0.136	1.8139e-40	MF1	Btbd19
Emc1	1.24932e-44	0.707321	0.441	0.208	1.86036e-40	MF1	Emc1
Chn2	1.45172e-44	1.13037	0.333	0.141	2.16176e-40	MF1	Chn2
Slc38a10	1.45211e-44	0.581758	0.68	0.384	2.16233e-40	MF1	Slc38a10
1190007I07Rik	1.63583e-44	0.885439	0.346	0.145	2.43591e-40	MF1	1190007I07Rik
Tmed4	1.8515e-44	0.644664	0.568	0.304	2.75707e-40	MF1	Tmed4
Srp14	2.27494e-44	0.431693	0.909	0.734	3.38761e-40	MF1	Srp14
Ndufaf4	2.28173e-44	0.778004	0.368	0.157	3.39772e-40	MF1	Ndufaf4
Cdpf1	2.61066e-44	0.866193	0.34	0.142	3.88753e-40	MF1	Cdpf1
Memo1	3.01421e-44	0.813873	0.399	0.183	4.48845e-40	MF1	Memo1
Enpp1	3.06611e-44	1.08705	0.272	0.1	4.56575e-40	MF1	Enpp1
Ang	3.83688e-44	0.497889	0.638	0.343	5.7135e-40	MF1	Ang
Plxnd1	4.87303e-44	0.664728	0.552	0.292	7.25643e-40	MF1	Plxnd1
F13a1	4.88345e-44	0.541785	0.841	0.594	7.27194e-40	MF1	F13a1
Galk2	7.09417e-44	0.593903	0.603	0.325	1.05639e-39	MF1	Galk2
2610001J05Rik	8.13364e-44	0.504089	0.811	0.53	1.21118e-39	MF1	2610001J05Rik
Scoc	9.40634e-44	0.52909	0.587	0.317	1.4007e-39	MF1	Scoc
Cops7a	9.64579e-44	0.634519	0.551	0.293	1.43635e-39	MF1	Cops7a
Nfu1	1.05446e-43	0.499826	0.728	0.442	1.5702e-39	MF1	Nfu1
Pfkl	1.06772e-43	0.434047	0.695	0.406	1.58994e-39	MF1	Pfkl
Cpped1	1.08713e-43	0.812868	0.323	0.131	1.61884e-39	MF1	Cpped1
Wls	1.11939e-43	0.523855	0.7	0.406	1.66688e-39	MF1	Wls
Cyp20a1	1.30272e-43	0.595871	0.451	0.216	1.93988e-39	MF1	Cyp20a1
Zfand2a	1.3531e-43	0.681331	0.392	0.174	2.0149e-39	MF1	Zfand2a
Sntb2	1.44538e-43	0.7683	0.436	0.21	2.15231e-39	MF1	Sntb2
Rnf14	1.64894e-43	0.656723	0.453	0.219	2.45544e-39	MF1	Rnf14
Grhpr	1.72097e-43	0.956529	0.29	0.111	2.5627e-39	MF1	Grhpr
Gstm4	2.24283e-43	1.24001	0.251	0.089	3.3398e-39	MF1	Gstm4
Bcl2	2.89691e-43	0.52688	0.423	0.195	4.31378e-39	MF1	Bcl2
Lap3	2.89694e-43	0.552811	0.634	0.355	4.31383e-39	MF1	Lap3
Sec14l1	2.94669e-43	0.432277	0.748	0.448	4.38791e-39	MF1	Sec14l1
Mafb	3.35452e-43	0.395051	0.958	0.808	4.99522e-39	MF1	Mafb
Psmc2	5.1748e-43	0.446927	0.82	0.557	7.70579e-39	MF1	Psmc2
Dnmt1	5.39229e-43	0.680222	0.504	0.259	8.02967e-39	MF1	Dnmt1
Vma21	6.10617e-43	0.519302	0.688	0.408	9.09269e-39	MF1	Vma21
Pin1	6.2364e-43	0.503918	0.718	0.432	9.28662e-39	MF1	Pin1
Ttc3	6.43926e-43	1.07946	0.345	0.153	9.5887e-39	MF1	Ttc3
Txn1	7.26302e-43	0.396699	0.954	0.882	1.08154e-38	MF1	Txn1
Dtymk	7.81956e-43	0.676967	0.424	0.2	1.16441e-38	MF1	Dtymk
Fam173a	8.63035e-43	0.520204	0.794	0.507	1.28515e-38	MF1	Fam173a
Akirin1	9.58361e-43	0.538821	0.789	0.536	1.4271e-38	MF1	Akirin1
Rpn2	1.2808e-42	0.439149	0.905	0.732	1.90724e-38	MF1	Rpn2
Myo5a	1.30645e-42	0.628576	0.74	0.461	1.94544e-38	MF1	Myo5a
Mmadhc	1.46067e-42	0.434316	0.555	0.286	2.17508e-38	MF1	Mmadhc
4930430E12Rik	1.91639e-42	0.851401	0.292	0.112	2.85369e-38	MF1	4930430E12Rik
Cyfip2	1.94948e-42	0.616372	0.412	0.19	2.90297e-38	MF1	Cyfip2
Dars	2.02747e-42	0.428416	0.617	0.333	3.0191e-38	MF1	Dars
Clcn7	2.29996e-42	0.570323	0.556	0.3	3.42487e-38	MF1	Clcn7
Fkbp3	2.51822e-42	0.42285	0.642	0.363	3.74988e-38	MF1	Fkbp3
Akip1	2.545e-42	0.782989	0.323	0.131	3.78976e-38	MF1	Akip1
Aifm2	3.38539e-42	0.851943	0.314	0.126	5.04119e-38	MF1	Aifm2
Dynll2	3.47617e-42	0.584848	0.504	0.255	5.17636e-38	MF1	Dynll2
Rabac1	4.08773e-42	0.438273	0.902	0.711	6.08704e-38	MF1	Rabac1
Washc3	4.42737e-42	0.46055	0.703	0.411	6.59279e-38	MF1	Washc3
Fcgr4	5.06352e-42	0.465327	0.751	0.481	7.54008e-38	MF1	Fcgr4
Eml2	5.47897e-42	1.03822	0.284	0.11	8.15873e-38	MF1	Eml2
Snrpa1	5.68347e-42	0.475312	0.578	0.308	8.46326e-38	MF1	Snrpa1
Sdf4	6.02362e-42	0.412073	0.932	0.767	8.96978e-38	MF1	Sdf4
Poldip2	7.88353e-42	0.62062	0.45	0.216	1.17394e-37	MF1	Poldip2
Eci1	9.76453e-42	0.602749	0.509	0.269	1.45404e-37	MF1	Eci1
Mettl1	1.06032e-41	0.633349	0.352	0.149	1.57892e-37	MF1	Mettl1
Csrp1	1.42671e-41	0.509181	0.45	0.22	2.12452e-37	MF1	Csrp1
Calu	1.6983e-41	0.519308	0.505	0.259	2.52893e-37	MF1	Calu
Aopep	1.77824e-41	0.551903	0.581	0.319	2.64798e-37	MF1	Aopep
Polr2g	1.9849e-41	0.438357	0.803	0.517	2.95571e-37	MF1	Polr2g
Alad	1.99141e-41	0.963167	0.269	0.102	2.96541e-37	MF1	Alad
2210016F16Rik	2.2201e-41	0.455459	0.746	0.443	3.30595e-37	MF1	2210016F16Rik
Atp6v1f	2.55261e-41	0.319117	0.965	0.904	3.80109e-37	MF1	Atp6v1f
As3mt	2.56794e-41	0.603284	0.499	0.256	3.82391e-37	MF1	As3mt
Mpdu1	2.58916e-41	0.502325	0.725	0.449	3.85552e-37	MF1	Mpdu1
Mydgf	2.8228e-41	0.452077	0.836	0.59	4.20343e-37	MF1	Mydgf
Mr1	2.86894e-41	1.1804	0.272	0.104	4.27214e-37	MF1	Mr1
Smpd1	3.10628e-41	0.728444	0.365	0.161	4.62557e-37	MF1	Smpd1
Ddost	3.41432e-41	0.46336	0.905	0.684	5.08426e-37	MF1	Ddost
Rrp7a	3.65826e-41	0.536317	0.634	0.366	5.44751e-37	MF1	Rrp7a
Mrps14	3.66798e-41	0.447638	0.858	0.632	5.46199e-37	MF1	Mrps14
Atp6v1e1	3.7294e-41	0.445196	0.927	0.757	5.55345e-37	MF1	Atp6v1e1
Tecpr1	3.84897e-41	0.819818	0.422	0.21	5.73151e-37	MF1	Tecpr1
Txnl4a	4.03563e-41	0.46172	0.588	0.322	6.00945e-37	MF1	Txnl4a
Sdhc	5.55508e-41	0.47808	0.8	0.534	8.27207e-37	MF1	Sdhc
Mrpl53	5.98959e-41	0.56673	0.571	0.314	8.9191e-37	MF1	Mrpl53
Ell2	6.15371e-41	0.576123	0.499	0.257	9.16349e-37	MF1	Ell2
Lyst	6.6245e-41	0.660629	0.504	0.264	9.86454e-37	MF1	Lyst
Emc7	8.58163e-41	0.455573	0.835	0.586	1.27789e-36	MF1	Emc7
Abcd3	8.70848e-41	0.81402	0.344	0.15	1.29678e-36	MF1	Abcd3
Abhd12	9.23542e-41	0.367318	0.914	0.685	1.37525e-36	MF1	Abhd12
Il1a	9.72971e-41	0.710931	0.266	0.1	1.44885e-36	MF1	Il1a
Acp2	1.01202e-40	0.431373	0.734	0.442	1.507e-36	MF1	Acp2
Rxylt1	1.01235e-40	0.540866	0.507	0.261	1.50749e-36	MF1	Rxylt1
Mthfsl	1.05792e-40	0.436007	0.744	0.463	1.57535e-36	MF1	Mthfsl
1110008P14Rik	1.06258e-40	0.467011	0.579	0.317	1.58229e-36	MF1	1110008P14Rik
Nacc2	1.20484e-40	0.950118	0.324	0.14	1.79413e-36	MF1	Nacc2
Slc38a6	1.50315e-40	0.869322	0.367	0.168	2.23834e-36	MF1	Slc38a6
Ndufb7	1.53645e-40	0.386619	0.93	0.802	2.28793e-36	MF1	Ndufb7
Tpm1	1.64352e-40	0.902139	0.364	0.168	2.44736e-36	MF1	Tpm1
Man2b2	1.65094e-40	0.597085	0.466	0.234	2.45841e-36	MF1	Man2b2
Cnih1	2.05682e-40	0.397946	0.627	0.352	3.06281e-36	MF1	Cnih1
Fam136a	2.20146e-40	0.690119	0.324	0.136	3.27819e-36	MF1	Fam136a
Gipc1	2.20151e-40	0.548375	0.507	0.257	3.27827e-36	MF1	Gipc1
Tmem9b	2.45063e-40	0.473581	0.786	0.52	3.64924e-36	MF1	Tmem9b
Mesd	2.74502e-40	0.557487	0.483	0.247	4.08761e-36	MF1	Mesd
Plk2	5.83448e-40	0.700538	0.376	0.174	8.68812e-36	MF1	Plk2
Psmd14	5.86992e-40	0.497058	0.75	0.474	8.74089e-36	MF1	Psmd14
Mdh1	6.0414e-40	0.466399	0.845	0.604	8.99625e-36	MF1	Mdh1
Psmd2	6.85961e-40	0.536173	0.822	0.58	1.02147e-35	MF1	Psmd2
Ndufv3	7.14406e-40	0.419224	0.864	0.631	1.06382e-35	MF1	Ndufv3
Cotl1	1.2254e-39	0.313825	0.986	0.968	1.82474e-35	MF1	Cotl1
Atp6v0a1	1.30134e-39	0.520357	0.548	0.292	1.93782e-35	MF1	Atp6v0a1
Agpat2	1.35934e-39	0.475821	0.53	0.273	2.02419e-35	MF1	Agpat2
Zwint	1.5456e-39	0.553504	0.557	0.299	2.30155e-35	MF1	Zwint
Slc31a2	1.64122e-39	0.527781	0.617	0.366	2.44394e-35	MF1	Slc31a2
Cfdp1	1.82135e-39	0.351056	0.698	0.412	2.71217e-35	MF1	Cfdp1
Mrps15	1.88065e-39	0.436949	0.751	0.471	2.80048e-35	MF1	Mrps15
Atic	1.93229e-39	0.515722	0.468	0.231	2.87738e-35	MF1	Atic
Cyb5r1	2.10407e-39	0.557517	0.602	0.338	3.13317e-35	MF1	Cyb5r1
Fam3a	2.50407e-39	0.674665	0.447	0.225	3.72882e-35	MF1	Fam3a
Coa4	2.51626e-39	0.623774	0.457	0.229	3.74697e-35	MF1	Coa4
Atp6ap1	2.62329e-39	0.396687	0.937	0.786	3.90635e-35	MF1	Atp6ap1
Mlec	2.66873e-39	0.459214	0.698	0.411	3.974e-35	MF1	Mlec
Mrps10	2.74112e-39	0.48372	0.5	0.258	4.08181e-35	MF1	Mrps10
Tusc3	2.76088e-39	0.77245	0.359	0.163	4.11122e-35	MF1	Tusc3
Vps35	3.19994e-39	0.444387	0.851	0.608	4.76503e-35	MF1	Vps35
Mrpl2	3.23309e-39	0.457228	0.663	0.38	4.81439e-35	MF1	Mrpl2
Znrd2	3.60494e-39	0.560859	0.528	0.28	5.36812e-35	MF1	Znrd2
Dcxr	3.79571e-39	0.531254	0.672	0.407	5.65219e-35	MF1	Dcxr
Clptm1l	4.20241e-39	0.468229	0.758	0.486	6.25781e-35	MF1	Clptm1l
Tmem97	5.09537e-39	1.17378	0.262	0.102	7.58752e-35	MF1	Tmem97
Ppfia1	5.40124e-39	0.788779	0.405	0.196	8.04299e-35	MF1	Ppfia1
Exosc1	5.49361e-39	0.603141	0.454	0.23	8.18053e-35	MF1	Exosc1
Mybbp1a	6.03372e-39	0.474635	0.585	0.312	8.98481e-35	MF1	Mybbp1a
0610009B22Rik	6.51236e-39	0.655677	0.453	0.231	9.69756e-35	MF1	0610009B22Rik
Tmem273	6.99947e-39	0.504594	0.607	0.339	1.04229e-34	MF1	Tmem273
Timm50	9.28222e-39	0.555037	0.548	0.297	1.38222e-34	MF1	Timm50
Exoc4	1.06241e-38	0.719134	0.453	0.238	1.58204e-34	MF1	Exoc4
C1qb	1.28895e-38	0.341289	0.964	0.814	1.91937e-34	MF1	C1qb
Mtch2	1.35949e-38	0.485907	0.819	0.575	2.02442e-34	MF1	Mtch2
Swi5	1.39697e-38	0.420342	0.888	0.718	2.08022e-34	MF1	Swi5
Xpo1	1.47165e-38	0.437477	0.525	0.277	2.19143e-34	MF1	Xpo1
Clpb	1.92509e-38	0.767711	0.264	0.102	2.86665e-34	MF1	Clpb
Fadd	2.12584e-38	0.732262	0.369	0.172	3.16558e-34	MF1	Fadd
Eif3b	2.6601e-38	0.472555	0.753	0.475	3.96115e-34	MF1	Eif3b
Ndufaf3	2.69151e-38	0.540848	0.608	0.351	4.00792e-34	MF1	Ndufaf3
Dnlz	2.8054e-38	0.530697	0.494	0.257	4.17752e-34	MF1	Dnlz
Trnau1ap	2.94208e-38	0.518369	0.516	0.275	4.38105e-34	MF1	Trnau1ap
Ncapg2	3.06003e-38	0.762174	0.444	0.225	4.5567e-34	MF1	Ncapg2
Ten1	3.26764e-38	0.45607	0.767	0.5	4.86584e-34	MF1	Ten1
Pcnx	3.37332e-38	0.449498	0.457	0.232	5.02321e-34	MF1	Pcnx
Atg13	3.46379e-38	0.630537	0.381	0.178	5.15793e-34	MF1	Atg13
Sfxn1	3.47174e-38	0.611819	0.394	0.188	5.16977e-34	MF1	Sfxn1
Slc7a7	3.90869e-38	0.522444	0.62	0.363	5.82043e-34	MF1	Slc7a7
Elovl1	4.05963e-38	0.467564	0.792	0.529	6.04519e-34	MF1	Elovl1
Tmed3	4.18415e-38	0.428007	0.852	0.587	6.23062e-34	MF1	Tmed3
Rars	4.20463e-38	0.432324	0.643	0.372	6.26112e-34	MF1	Rars
Ppil1	4.33057e-38	0.6818	0.328	0.144	6.44866e-34	MF1	Ppil1
Mpv17	4.33225e-38	0.535989	0.522	0.279	6.45115e-34	MF1	Mpv17
Tmem160	4.52218e-38	0.426827	0.904	0.715	6.73397e-34	MF1	Tmem160
St6galnac4	5.54178e-38	0.409496	0.688	0.418	8.25227e-34	MF1	St6galnac4
Atad3a	5.93351e-38	0.87125	0.309	0.132	8.8356e-34	MF1	Atad3a
Acadl	6.01692e-38	0.389017	0.686	0.403	8.9598e-34	MF1	Acadl
Rftn1	6.10229e-38	0.507359	0.699	0.424	9.08692e-34	MF1	Rftn1
Sptlc2	7.00244e-38	0.498425	0.85	0.624	1.04273e-33	MF1	Sptlc2
Nr2c2ap	8.12872e-38	0.433169	0.543	0.292	1.21045e-33	MF1	Nr2c2ap
Banf1	9.77929e-38	0.437228	0.801	0.546	1.45623e-33	MF1	Banf1
St6gal1	9.94478e-38	0.911408	0.293	0.122	1.48088e-33	MF1	St6gal1
Coa3	9.97611e-38	0.402659	0.817	0.557	1.48554e-33	MF1	Coa3
Jkamp	1.20248e-37	0.525198	0.496	0.261	1.79061e-33	MF1	Jkamp
Sash1	1.27541e-37	0.490049	0.617	0.35	1.89921e-33	MF1	Sash1
Mfsd12	1.28895e-37	0.463172	0.682	0.413	1.91937e-33	MF1	Mfsd12
Rnase4	1.30382e-37	0.313878	0.806	0.507	1.94151e-33	MF1	Rnase4
Ndufaf2	1.39096e-37	0.802915	0.315	0.137	2.07128e-33	MF1	Ndufaf2
Sumo3	1.40221e-37	0.424412	0.816	0.548	2.08803e-33	MF1	Sumo3
Tlr13	1.57758e-37	0.464572	0.683	0.406	2.34918e-33	MF1	Tlr13
Fem1b	2.07494e-37	0.748685	0.343	0.153	3.0898e-33	MF1	Fem1b
Acads	2.16823e-37	0.44182	0.609	0.342	3.2287e-33	MF1	Acads
Rrp9	2.52993e-37	0.75684	0.327	0.142	3.76732e-33	MF1	Rrp9
H2-Q6	2.54356e-37	0.687489	0.511	0.283	3.78762e-33	MF1	H2-Q6
Ddx56	2.54652e-37	0.738335	0.357	0.165	3.79202e-33	MF1	Ddx56
Mvb12a	2.72988e-37	0.479667	0.859	0.639	4.06506e-33	MF1	Mvb12a
Carnmt1	2.74934e-37	0.587052	0.37	0.175	4.09405e-33	MF1	Carnmt1
Polr2f	2.83258e-37	0.41954	0.835	0.583	4.21799e-33	MF1	Polr2f
Ranbp1	3.84934e-37	0.377948	0.889	0.661	5.73205e-33	MF1	Ranbp1
Stx8	4.06405e-37	0.439417	0.77	0.503	6.05178e-33	MF1	Stx8
Med19	4.41357e-37	0.675813	0.364	0.17	6.57224e-33	MF1	Med19
Pigk	4.46125e-37	0.38513	0.589	0.328	6.64325e-33	MF1	Pigk
Scd2	4.69281e-37	0.565131	0.607	0.36	6.98806e-33	MF1	Scd2
Ciapin1	4.90371e-37	0.559152	0.45	0.225	7.30211e-33	MF1	Ciapin1
Hspbp1	5.61917e-37	0.566709	0.389	0.188	8.36751e-33	MF1	Hspbp1
Vti1b	5.94219e-37	0.432161	0.745	0.472	8.84852e-33	MF1	Vti1b
Ctnnb1	6.03063e-37	0.564699	0.829	0.613	8.98021e-33	MF1	Ctnnb1
Gpatch4	6.73003e-37	0.89633	0.288	0.119	1.00217e-32	MF1	Gpatch4
Snx27	6.99975e-37	0.529816	0.539	0.298	1.04233e-32	MF1	Snx27
Aig1	8.97202e-37	0.736269	0.425	0.217	1.33602e-32	MF1	Aig1
Mpc2	9.1226e-37	0.436207	0.839	0.608	1.35845e-32	MF1	Mpc2
Mfhas1	9.75116e-37	0.806725	0.332	0.15	1.45205e-32	MF1	Mfhas1
Lrrc59	1.01541e-36	0.453684	0.748	0.501	1.51205e-32	MF1	Lrrc59
Dhrs7	1.06564e-36	0.483972	0.651	0.387	1.58684e-32	MF1	Dhrs7
Prkcsh	1.11217e-36	0.465653	0.626	0.367	1.65614e-32	MF1	Prkcsh
Qdpr	1.38028e-36	0.39695	0.543	0.291	2.05537e-32	MF1	Qdpr
Tmem14c	1.62346e-36	0.371656	0.927	0.813	2.41749e-32	MF1	Tmem14c
Mapre2	1.90764e-36	0.498261	0.673	0.406	2.84067e-32	MF1	Mapre2
Gtf2h1	1.95163e-36	0.515604	0.505	0.269	2.90617e-32	MF1	Gtf2h1
Gcsh	2.14092e-36	0.313818	0.518	0.276	3.18804e-32	MF1	Gcsh
Gna13	2.33653e-36	0.283768	0.896	0.659	3.47933e-32	MF1	Gna13
Ppa1	2.34548e-36	0.344876	0.504	0.261	3.49266e-32	MF1	Ppa1
Ormdl2	2.62044e-36	0.399153	0.682	0.413	3.90209e-32	MF1	Ormdl2
Ddhd1	2.64914e-36	0.546234	0.531	0.293	3.94483e-32	MF1	Ddhd1
Dnajc2	2.64991e-36	0.437109	0.685	0.406	3.94598e-32	MF1	Dnajc2
Bcas2	2.88568e-36	0.401407	0.798	0.522	4.29706e-32	MF1	Bcas2
Gpr89	2.90098e-36	0.755747	0.287	0.119	4.31985e-32	MF1	Gpr89
Czib	3.16441e-36	0.529534	0.481	0.255	4.71212e-32	MF1	Czib
Ift57	3.93394e-36	0.662286	0.305	0.131	5.85804e-32	MF1	Ift57
Wbp2	4.04437e-36	0.448086	0.77	0.507	6.02247e-32	MF1	Wbp2
Edem2	4.05813e-36	0.443498	0.73	0.455	6.04295e-32	MF1	Edem2
Tuba1c	4.05849e-36	0.430088	0.79	0.532	6.0435e-32	MF1	Tuba1c
Timm8b	4.1168e-36	0.461516	0.799	0.543	6.13033e-32	MF1	Timm8b
Nip7	4.20112e-36	0.445654	0.542	0.294	6.25588e-32	MF1	Nip7
Nudc	4.62771e-36	0.412414	0.812	0.554	6.89112e-32	MF1	Nudc
Pcbd2	4.88805e-36	0.361236	0.63	0.362	7.2788e-32	MF1	Pcbd2
Acbd6	5.0243e-36	0.484225	0.597	0.344	7.48169e-32	MF1	Acbd6
Selenos	5.6612e-36	0.426494	0.847	0.61	8.4301e-32	MF1	Selenos
Cers2	5.66882e-36	0.427956	0.832	0.622	8.44143e-32	MF1	Cers2
Idh2	5.67037e-36	0.456046	0.643	0.384	8.44375e-32	MF1	Idh2
Cetn3	6.14629e-36	0.363585	0.718	0.444	9.15244e-32	MF1	Cetn3
Usp14	6.85665e-36	0.444025	0.601	0.346	1.02102e-31	MF1	Usp14
Atp6ap2	7.54894e-36	0.454258	0.897	0.69	1.12411e-31	MF1	Atp6ap2
Tmem9	7.74532e-36	0.876628	0.277	0.116	1.15336e-31	MF1	Tmem9
Mphosph6	7.79892e-36	0.665847	0.395	0.192	1.16134e-31	MF1	Mphosph6
Mrpl45	7.81326e-36	0.475131	0.474	0.249	1.16347e-31	MF1	Mrpl45
4933434E20Rik	8.89503e-36	0.390749	0.716	0.461	1.32456e-31	MF1	4933434E20Rik
Tmem189	9.2139e-36	0.397984	0.802	0.549	1.37204e-31	MF1	Tmem189
Glrx2	1.00031e-35	0.468864	0.663	0.408	1.48957e-31	MF1	Glrx2
Dohh	1.01635e-35	0.454747	0.613	0.352	1.51345e-31	MF1	Dohh
Tmx4	1.04856e-35	0.490928	0.517	0.284	1.56141e-31	MF1	Tmx4
Igsf8	1.06974e-35	0.497168	0.718	0.459	1.59296e-31	MF1	Igsf8
Dynlt3	1.16019e-35	0.396674	0.619	0.359	1.72764e-31	MF1	Dynlt3
Anapc15	1.24381e-35	0.582293	0.457	0.24	1.85216e-31	MF1	Anapc15
Gtpbp8	1.51396e-35	0.796234	0.319	0.145	2.25444e-31	MF1	Gtpbp8
Lxn	1.69374e-35	0.419382	0.503	0.268	2.52214e-31	MF1	Lxn
Vps13c	1.87286e-35	0.514359	0.585	0.34	2.78887e-31	MF1	Vps13c
Os9	1.90082e-35	0.450331	0.862	0.636	2.83051e-31	MF1	Os9
Tuba1b	2.00978e-35	0.345071	0.933	0.777	2.99277e-31	MF1	Tuba1b
Tmem106c	2.10962e-35	0.736691	0.329	0.149	3.14143e-31	MF1	Tmem106c
Zfp593	2.16381e-35	0.578421	0.478	0.256	3.22213e-31	MF1	Zfp593
Abcf2	2.17433e-35	0.575591	0.449	0.231	3.2378e-31	MF1	Abcf2
Lactb2	2.20764e-35	0.642769	0.364	0.172	3.28739e-31	MF1	Lactb2
Chpt1	2.29404e-35	0.582976	0.414	0.206	3.41606e-31	MF1	Chpt1
Decr1	2.33376e-35	0.858709	0.331	0.152	3.4752e-31	MF1	Decr1
Pde6d	2.43184e-35	0.530398	0.457	0.233	3.62125e-31	MF1	Pde6d
Kcnq1ot1	2.44395e-35	0.713316	0.41	0.209	3.63928e-31	MF1	Kcnq1ot1
Ccdc107	2.66585e-35	0.581357	0.474	0.254	3.96971e-31	MF1	Ccdc107
Sms	2.86916e-35	0.555395	0.466	0.249	4.27246e-31	MF1	Sms
Tmem80	3.20662e-35	0.723927	0.296	0.129	4.77498e-31	MF1	Tmem80
Timm17b	3.23582e-35	0.372954	0.581	0.326	4.81845e-31	MF1	Timm17b
Tusc2	3.35138e-35	0.425355	0.437	0.218	4.99053e-31	MF1	Tusc2
Immt	3.53181e-35	0.479168	0.721	0.448	5.25921e-31	MF1	Immt
Fra10ac1	4.07517e-35	0.780017	0.278	0.115	6.06834e-31	MF1	Fra10ac1
Nomo1	4.26882e-35	0.826227	0.28	0.116	6.35669e-31	MF1	Nomo1
Cyp4v3	4.3241e-35	0.482709	0.577	0.331	6.43901e-31	MF1	Cyp4v3
Hk3	5.46586e-35	0.445302	0.634	0.382	8.13922e-31	MF1	Hk3
Tor2a	5.75751e-35	0.444474	0.687	0.42	8.57351e-31	MF1	Tor2a
Htatip2	6.41211e-35	0.462182	0.578	0.328	9.54827e-31	MF1	Htatip2
Ssr2	6.5931e-35	0.42544	0.881	0.654	9.81778e-31	MF1	Ssr2
Praf2	7.22609e-35	0.772927	0.275	0.113	1.07604e-30	MF1	Praf2
Sephs2	7.68217e-35	0.368807	0.733	0.461	1.14395e-30	MF1	Sephs2
Mettl16	8.82301e-35	0.747756	0.302	0.132	1.31383e-30	MF1	Mettl16
Gpx4	9.58332e-35	0.285061	0.972	0.932	1.42705e-30	MF1	Gpx4
Rrp15	9.71976e-35	0.658442	0.354	0.168	1.44737e-30	MF1	Rrp15
Sh2b2	1.00955e-34	0.422431	0.527	0.288	1.50332e-30	MF1	Sh2b2
Mrpl40	1.1094e-34	0.474634	0.591	0.342	1.65201e-30	MF1	Mrpl40
Zmpste24	1.13951e-34	0.626761	0.44	0.228	1.69684e-30	MF1	Zmpste24
Rap2a	1.21053e-34	0.476115	0.673	0.41	1.8026e-30	MF1	Rap2a
Bola1	1.21612e-34	0.465813	0.422	0.213	1.81093e-30	MF1	Bola1
Rmi1	1.22864e-34	0.698671	0.34	0.158	1.82956e-30	MF1	Rmi1
Gtf2h4	1.2438e-34	0.747471	0.301	0.132	1.85214e-30	MF1	Gtf2h4
Slc23a2	1.35955e-34	0.719255	0.408	0.204	2.0245e-30	MF1	Slc23a2
Spcs2	1.51066e-34	0.391112	0.935	0.792	2.24952e-30	MF1	Spcs2
Sae1	1.7037e-34	0.35508	0.488	0.256	2.53698e-30	MF1	Sae1
Scpep1	1.75778e-34	0.454824	0.851	0.624	2.61751e-30	MF1	Scpep1
Park7	1.8076e-34	0.402355	0.887	0.681	2.6917e-30	MF1	Park7
Hyou1	1.82193e-34	0.664812	0.441	0.229	2.71304e-30	MF1	Hyou1
B4galt7	2.01544e-34	0.54965	0.41	0.204	3.00119e-30	MF1	B4galt7
Fam76a	2.02556e-34	0.427761	0.607	0.353	3.01627e-30	MF1	Fam76a
B3gat3	2.07548e-34	0.417504	0.569	0.321	3.09059e-30	MF1	B3gat3
Tmx2	2.12019e-34	0.619701	0.413	0.213	3.15718e-30	MF1	Tmx2
Homer3	2.52207e-34	0.68865	0.26	0.104	3.75561e-30	MF1	Homer3
Baiap2	2.67718e-34	0.663348	0.404	0.204	3.98659e-30	MF1	Baiap2
Nus1	2.73617e-34	0.410815	0.529	0.291	4.07444e-30	MF1	Nus1
Mpv17l2	2.95342e-34	0.407766	0.656	0.392	4.39793e-30	MF1	Mpv17l2
Snrnp35	2.95474e-34	0.675964	0.305	0.136	4.3999e-30	MF1	Snrnp35
Cuta	3.11276e-34	0.411574	0.893	0.698	4.63521e-30	MF1	Cuta
Sirt2	3.11947e-34	0.443574	0.85	0.606	4.6452e-30	MF1	Sirt2
Dhrs7b	3.33412e-34	0.391516	0.468	0.242	4.96484e-30	MF1	Dhrs7b
Adam8	3.34635e-34	0.497134	0.528	0.305	4.98305e-30	MF1	Adam8
H2-M3	3.51719e-34	0.43762	0.781	0.52	5.23745e-30	MF1	H2-M3
Lmbrd1	3.5677e-34	0.469133	0.699	0.442	5.31266e-30	MF1	Lmbrd1
Mrps25	4.47338e-34	0.469861	0.543	0.307	6.66131e-30	MF1	Mrps25
Dnajb11	4.58598e-34	0.434836	0.847	0.614	6.82898e-30	MF1	Dnajb11
Dlat	4.81044e-34	0.577488	0.415	0.207	7.16323e-30	MF1	Dlat
Mrps18c	5.45889e-34	0.410282	0.82	0.57	8.12884e-30	MF1	Mrps18c
Plxna1	6.052e-34	0.850774	0.273	0.116	9.01203e-30	MF1	Plxna1
Imp4	6.36779e-34	0.434604	0.657	0.396	9.48228e-30	MF1	Imp4
Rin2	6.44838e-34	0.368878	0.765	0.498	9.60228e-30	MF1	Rin2
Mgat5	6.75895e-34	0.52005	0.482	0.259	1.00648e-29	MF1	Mgat5
Eif2d	7.02855e-34	0.780418	0.269	0.112	1.04662e-29	MF1	Eif2d
Spns1	7.34491e-34	0.465717	0.491	0.263	1.09373e-29	MF1	Spns1
Smim12	7.95701e-34	0.389309	0.632	0.377	1.18488e-29	MF1	Smim12
Ergic3	8.38816e-34	0.425522	0.85	0.61	1.24908e-29	MF1	Ergic3
Ugp2	8.46864e-34	0.478131	0.697	0.45	1.26107e-29	MF1	Ugp2
Bcap29	8.7049e-34	0.417987	0.492	0.263	1.29625e-29	MF1	Bcap29
Ezr	9.36693e-34	0.332318	0.798	0.533	1.39483e-29	MF1	Ezr
Hps1	9.83758e-34	0.502022	0.447	0.232	1.46491e-29	MF1	Hps1
Cfap36	1.06683e-33	0.539973	0.359	0.169	1.58862e-29	MF1	Cfap36
Bach2os	1.21666e-33	0.793141	0.297	0.132	1.81173e-29	MF1	Bach2os
Psmd10	1.31181e-33	0.373804	0.55	0.306	1.95342e-29	MF1	Psmd10
Mphosph10	1.32236e-33	0.404784	0.581	0.333	1.96912e-29	MF1	Mphosph10
Aasdhppt	1.33217e-33	0.444511	0.332	0.152	1.98374e-29	MF1	Aasdhppt
Mrpl23	1.38379e-33	0.396585	0.863	0.625	2.06061e-29	MF1	Mrpl23
Bccip	1.40294e-33	0.40985	0.729	0.472	2.08912e-29	MF1	Bccip
N6amt1	1.50221e-33	0.620792	0.356	0.173	2.23694e-29	MF1	N6amt1
Uqcrb	1.53831e-33	0.256833	0.946	0.86	2.2907e-29	MF1	Uqcrb
Mrps5	1.54811e-33	0.586605	0.416	0.212	2.3053e-29	MF1	Mrps5
Nol11	1.63519e-33	0.56608	0.378	0.184	2.43496e-29	MF1	Nol11
Rnf7	1.67448e-33	0.356484	0.848	0.609	2.49347e-29	MF1	Rnf7
Ptpn7	1.76862e-33	0.363918	0.429	0.216	2.63365e-29	MF1	Ptpn7
Micu1	1.80244e-33	0.519048	0.464	0.247	2.68401e-29	MF1	Micu1
Eif1ad	1.9121e-33	0.409926	0.544	0.303	2.84731e-29	MF1	Eif1ad
Txnl1	2.13368e-33	0.364251	0.787	0.531	3.17727e-29	MF1	Txnl1
Hypk	2.16119e-33	0.345903	0.689	0.419	3.21823e-29	MF1	Hypk
Mrpl15	2.37885e-33	0.325114	0.688	0.418	3.54235e-29	MF1	Mrpl15
Mrpl41	2.62168e-33	0.413071	0.598	0.342	3.90395e-29	MF1	Mrpl41
Slc35b4	2.7279e-33	0.638317	0.302	0.134	4.06212e-29	MF1	Slc35b4
Ubash3b	2.89946e-33	0.372055	0.666	0.402	4.31759e-29	MF1	Ubash3b
Sgcb	3.01078e-33	0.544957	0.357	0.172	4.48335e-29	MF1	Sgcb
Trappc3	3.43851e-33	0.40105	0.765	0.508	5.12028e-29	MF1	Trappc3
Stt3b	3.58006e-33	0.447307	0.611	0.354	5.33107e-29	MF1	Stt3b
Psmb5	3.63681e-33	0.357933	0.912	0.757	5.41558e-29	MF1	Psmb5
Hsd3b7	3.78113e-33	0.655421	0.471	0.258	5.63048e-29	MF1	Hsd3b7
Ptgr1	4.29347e-33	0.608277	0.352	0.167	6.3934e-29	MF1	Ptgr1
Ash2l	4.47452e-33	0.547621	0.436	0.229	6.66301e-29	MF1	Ash2l
Gadd45gip1	4.49074e-33	0.423015	0.669	0.404	6.68716e-29	MF1	Gadd45gip1
Eif4g2	4.70391e-33	0.322523	0.933	0.827	7.00459e-29	MF1	Eif4g2
Psmd9	4.81851e-33	0.448534	0.552	0.312	7.17524e-29	MF1	Psmd9
Pacc1	5.01168e-33	0.730204	0.32	0.149	7.46289e-29	MF1	Pacc1
Tmem251	5.27523e-33	0.31399	0.677	0.416	7.85535e-29	MF1	Tmem251
Mfsd1	5.48064e-33	0.423441	0.88	0.654	8.16122e-29	MF1	Mfsd1
Mpp1	5.49089e-33	0.358099	0.898	0.669	8.17649e-29	MF1	Mpp1
Ncbp2	5.86751e-33	0.395582	0.509	0.276	8.73731e-29	MF1	Ncbp2
Rdh14	7.31004e-33	0.475099	0.343	0.163	1.08854e-28	MF1	Rdh14
Zcrb1	7.36649e-33	0.420281	0.815	0.572	1.09694e-28	MF1	Zcrb1
Zfp655	7.85074e-33	0.461122	0.407	0.202	1.16905e-28	MF1	Zfp655
Utp4	8.34374e-33	0.715349	0.263	0.109	1.24247e-28	MF1	Utp4
Snx4	8.38599e-33	0.415863	0.632	0.374	1.24876e-28	MF1	Snx4
Arl3	8.60456e-33	0.433654	0.431	0.221	1.2813e-28	MF1	Arl3
Dcaf13	8.80716e-33	0.425749	0.587	0.337	1.31147e-28	MF1	Dcaf13
Cyb561d2	9.58259e-33	0.444019	0.45	0.238	1.42694e-28	MF1	Cyb561d2
Med8	1.01881e-32	0.444048	0.734	0.473	1.51711e-28	MF1	Med8
Cct6a	1.10298e-32	0.413438	0.789	0.538	1.64244e-28	MF1	Cct6a
Il10rb	1.18841e-32	0.349314	0.933	0.747	1.76967e-28	MF1	Il10rb
Chchd3	1.19613e-32	0.381935	0.592	0.342	1.78116e-28	MF1	Chchd3
Pip4k2c	1.20984e-32	0.5662	0.392	0.197	1.80157e-28	MF1	Pip4k2c
Aimp2	1.24097e-32	0.597759	0.329	0.152	1.84792e-28	MF1	Aimp2
Mrpl1	1.25013e-32	0.375905	0.465	0.247	1.86157e-28	MF1	Mrpl1
Psmg2	1.42667e-32	0.570483	0.355	0.172	2.12445e-28	MF1	Psmg2
Rrp36	1.43121e-32	0.539006	0.383	0.192	2.13121e-28	MF1	Rrp36
Pstk	1.46948e-32	0.776987	0.272	0.118	2.1882e-28	MF1	Pstk
Glrx5	1.50478e-32	0.4416	0.614	0.36	2.24077e-28	MF1	Glrx5
Aarsd1	1.78368e-32	0.453553	0.441	0.232	2.65608e-28	MF1	Aarsd1
Fastk	1.78621e-32	0.527058	0.439	0.235	2.65985e-28	MF1	Fastk
Stoml2	1.82459e-32	0.391217	0.673	0.407	2.71699e-28	MF1	Stoml2
Mrpl37	1.8291e-32	0.347622	0.426	0.216	2.72371e-28	MF1	Mrpl37
Polr3d	1.85576e-32	0.719402	0.269	0.114	2.76341e-28	MF1	Polr3d
Glo1	2.06747e-32	0.39023	0.538	0.307	3.07868e-28	MF1	Glo1
Gpx3	2.07174e-32	0.280801	0.387	0.193	3.08502e-28	MF1	Gpx3
Hspa5	2.33203e-32	0.489188	0.965	0.891	3.47262e-28	MF1	Hspa5
Ndufa11	2.36211e-32	0.382989	0.871	0.69	3.51742e-28	MF1	Ndufa11
Gpn1	2.39089e-32	0.719404	0.319	0.149	3.56028e-28	MF1	Gpn1
Cct3	2.40646e-32	0.368808	0.787	0.515	3.58346e-28	MF1	Cct3
Ss18l2	2.43846e-32	0.70974	0.344	0.168	3.63111e-28	MF1	Ss18l2
Mrto4	2.58095e-32	0.372197	0.599	0.345	3.8433e-28	MF1	Mrto4
Timm23	2.74226e-32	0.366085	0.839	0.617	4.0835e-28	MF1	Timm23
Mrpl3	2.89586e-32	0.452482	0.515	0.285	4.31223e-28	MF1	Mrpl3
U2af1l4	2.93454e-32	0.41045	0.535	0.297	4.36983e-28	MF1	U2af1l4
Psmc4	3.2642e-32	0.382524	0.813	0.563	4.86072e-28	MF1	Psmc4
Znhit6	3.36531e-32	0.909284	0.258	0.109	5.01129e-28	MF1	Znhit6
Degs1	3.58773e-32	0.422099	0.803	0.558	5.3425e-28	MF1	Degs1
Dot1l	3.78851e-32	0.559973	0.426	0.223	5.64147e-28	MF1	Dot1l
Jtb	3.82773e-32	0.402937	0.78	0.528	5.69987e-28	MF1	Jtb
Itgb1bp1	3.87614e-32	0.420796	0.617	0.369	5.77196e-28	MF1	Itgb1bp1
Utp18	4.18332e-32	0.41633	0.486	0.261	6.22938e-28	MF1	Utp18
Pgam5	4.65531e-32	0.484639	0.374	0.185	6.93222e-28	MF1	Pgam5
Luzp1	5.06896e-32	0.396346	0.577	0.331	7.54819e-28	MF1	Luzp1
Vps35l	5.14632e-32	0.470369	0.621	0.373	7.66338e-28	MF1	Vps35l
Zfp704	5.2172e-32	0.889024	0.266	0.115	7.76894e-28	MF1	Zfp704
Parl	5.92917e-32	0.387139	0.686	0.431	8.82912e-28	MF1	Parl
Tstd3	6.14145e-32	0.589352	0.305	0.137	9.14523e-28	MF1	Tstd3
Chchd4	6.48049e-32	0.327399	0.392	0.194	9.6501e-28	MF1	Chchd4
Ppme1	8.15966e-32	0.652972	0.336	0.159	1.21506e-27	MF1	Ppme1
Ndufs7	8.70634e-32	0.400419	0.889	0.683	1.29646e-27	MF1	Ndufs7
P4hb	8.96668e-32	0.46422	0.888	0.688	1.33523e-27	MF1	P4hb
Rrs1	9.05434e-32	0.692575	0.307	0.141	1.34828e-27	MF1	Rrs1
Bet1	9.47245e-32	0.371476	0.571	0.326	1.41054e-27	MF1	Bet1
Polr2k	9.76462e-32	0.362317	0.816	0.559	1.45405e-27	MF1	Polr2k
Ube2v2	1.0221e-31	0.349026	0.64	0.38	1.52201e-27	MF1	Ube2v2
Pnkd	1.0553e-31	0.371792	0.565	0.325	1.57145e-27	MF1	Pnkd
Xpnpep1	1.06501e-31	0.38694	0.522	0.285	1.5859e-27	MF1	Xpnpep1
Hsbp1	1.11166e-31	0.344408	0.899	0.701	1.65538e-27	MF1	Hsbp1
Pgrmc1	1.24011e-31	0.303836	0.545	0.302	1.84665e-27	MF1	Pgrmc1
Ruvbl1	1.44812e-31	0.452529	0.458	0.244	2.15639e-27	MF1	Ruvbl1
Esf1	1.47675e-31	0.422505	0.51	0.282	2.19903e-27	MF1	Esf1
Mrpl18	1.53176e-31	0.395326	0.783	0.539	2.28095e-27	MF1	Mrpl18
Cmas	1.80605e-31	0.352678	0.614	0.367	2.68939e-27	MF1	Cmas
Zc3h14	1.87879e-31	0.45478	0.45	0.237	2.7977e-27	MF1	Zc3h14
Aggf1	1.90382e-31	0.479461	0.491	0.274	2.83498e-27	MF1	Aggf1
Suclg1	2.05148e-31	0.367426	0.738	0.471	3.05486e-27	MF1	Suclg1
Trappc2	2.06333e-31	0.529846	0.331	0.157	3.07251e-27	MF1	Trappc2
Mtm1	2.08262e-31	0.400791	0.463	0.252	3.10123e-27	MF1	Mtm1
Exosc9	2.60386e-31	0.598894	0.422	0.223	3.87741e-27	MF1	Exosc9
Babam1	2.64603e-31	0.309295	0.704	0.438	3.9402e-27	MF1	Babam1
R3hdm1	2.88952e-31	0.428166	0.591	0.349	4.30278e-27	MF1	R3hdm1
Dhps	3.53653e-31	0.456836	0.531	0.303	5.26625e-27	MF1	Dhps
Rilpl2	3.57755e-31	0.579175	0.744	0.542	5.32733e-27	MF1	Rilpl2
Cox5a	3.61699e-31	0.28785	0.949	0.863	5.38606e-27	MF1	Cox5a
Fubp1	3.65847e-31	0.297622	0.725	0.454	5.44783e-27	MF1	Fubp1
2025-03-08	4.05e-31	0.789284	0.293	0.134	6.03086e-27	MF1	2025-03-08
Gnpnat1	4.07338e-31	0.434362	0.318	0.147	6.06566e-27	MF1	Gnpnat1
Lyrm2	4.48651e-31	0.456399	0.411	0.217	6.68087e-27	MF1	Lyrm2
Rwdd4a	4.83106e-31	0.504888	0.419	0.219	7.19393e-27	MF1	Rwdd4a
Ftsj3	5.14126e-31	0.440964	0.397	0.202	7.65584e-27	MF1	Ftsj3
Prmt7	5.56368e-31	0.648752	0.292	0.133	8.28488e-27	MF1	Prmt7
Lrpprc	5.79059e-31	0.601633	0.359	0.178	8.62276e-27	MF1	Lrpprc
Grpel2	8.56021e-31	0.6099	0.326	0.155	1.2747e-26	MF1	Grpel2
Lasp1	8.76335e-31	0.336255	0.821	0.559	1.30495e-26	MF1	Lasp1
Psmc6	8.99295e-31	0.383487	0.81	0.567	1.33914e-26	MF1	Psmc6
Emc10	9.64848e-31	0.416223	0.825	0.593	1.43675e-26	MF1	Emc10
Cfb	9.8409e-31	0.495971	0.679	0.457	1.46541e-26	MF1	Cfb
Erg28	1.0303e-30	0.331929	0.491	0.269	1.53422e-26	MF1	Erg28
Dmxl1	1.05715e-30	0.714183	0.389	0.203	1.5742e-26	MF1	Dmxl1
Agtrap	1.07893e-30	0.432187	0.558	0.321	1.60664e-26	MF1	Agtrap
Rpl7l1	1.18201e-30	0.343523	0.743	0.467	1.76014e-26	MF1	Rpl7l1
Rasgef1b	1.19066e-30	0.259434	0.679	0.41	1.77302e-26	MF1	Rasgef1b
Smarcb1	1.22247e-30	0.356801	0.577	0.333	1.82038e-26	MF1	Smarcb1
Hadh	1.28013e-30	0.426159	0.472	0.262	1.90624e-26	MF1	Hadh
Cenpb	1.34157e-30	0.351945	0.651	0.398	1.99773e-26	MF1	Cenpb
Rbm28	1.38171e-30	0.417006	0.473	0.259	2.0575e-26	MF1	Rbm28
Med10	1.46771e-30	0.305486	0.705	0.435	2.18557e-26	MF1	Med10
Romo1	1.54294e-30	0.32436	0.81	0.554	2.29759e-26	MF1	Romo1
Gpatch11	1.58014e-30	0.530835	0.375	0.191	2.35298e-26	MF1	Gpatch11
Ddb1	1.58384e-30	0.413751	0.639	0.388	2.3585e-26	MF1	Ddb1
Gtf2h2	1.61214e-30	0.387352	0.553	0.315	2.40064e-26	MF1	Gtf2h2
Ccdc22	1.62952e-30	0.461834	0.507	0.282	2.42652e-26	MF1	Ccdc22
Spcs3	1.67691e-30	0.424731	0.621	0.378	2.49708e-26	MF1	Spcs3
Pcmt1	1.91183e-30	0.335547	0.668	0.409	2.8469e-26	MF1	Pcmt1
Ado	1.92469e-30	0.535531	0.368	0.184	2.86606e-26	MF1	Ado
Ssbp1	1.96128e-30	0.333766	0.708	0.454	2.92054e-26	MF1	Ssbp1
Yae1d1	2.02797e-30	0.593214	0.276	0.121	3.01986e-26	MF1	Yae1d1
Psmd12	2.05297e-30	0.363729	0.733	0.47	3.05708e-26	MF1	Psmd12
Tufm	2.07545e-30	0.439951	0.52	0.295	3.09056e-26	MF1	Tufm
Pmpcb	2.16277e-30	0.393254	0.553	0.321	3.22058e-26	MF1	Pmpcb
Retreg2	2.18884e-30	0.358501	0.635	0.383	3.2594e-26	MF1	Retreg2
Idh1	2.27923e-30	0.342609	0.681	0.433	3.394e-26	MF1	Idh1
Mrpl39	2.29706e-30	0.407929	0.459	0.249	3.42056e-26	MF1	Mrpl39
Eftud2	2.3974e-30	0.329391	0.496	0.271	3.56996e-26	MF1	Eftud2
Dnaja3	2.42446e-30	0.3774	0.368	0.182	3.61027e-26	MF1	Dnaja3
Gng12	2.47394e-30	0.375755	0.699	0.451	3.68394e-26	MF1	Gng12
Hpse	2.56169e-30	0.453408	0.716	0.476	3.81461e-26	MF1	Hpse
Cyb5r3	2.5857e-30	0.414176	0.628	0.388	3.85036e-26	MF1	Cyb5r3
Uba5	2.64385e-30	0.522554	0.498	0.279	3.93696e-26	MF1	Uba5
Srpk2	2.76185e-30	0.375694	0.504	0.282	4.11267e-26	MF1	Srpk2
Drg2	2.79556e-30	0.639306	0.367	0.184	4.16287e-26	MF1	Drg2
Dpagt1	2.79874e-30	0.515934	0.362	0.182	4.16761e-26	MF1	Dpagt1
Nubp2	2.88545e-30	0.351947	0.669	0.41	4.29673e-26	MF1	Nubp2
Zcchc17	3.10171e-30	0.349275	0.604	0.355	4.61876e-26	MF1	Zcchc17
Atp5g3	3.55764e-30	0.385776	0.856	0.67	5.29769e-26	MF1	Atp5g3
Ero1l	3.75023e-30	0.398198	0.451	0.244	5.58447e-26	MF1	Ero1l
Smim26	3.83708e-30	0.408041	0.382	0.194	5.7138e-26	MF1	Smim26
Ctla2b	3.85603e-30	0.447473	0.406	0.213	5.74201e-26	MF1	Ctla2b
Mcoln1	3.87121e-30	0.49512	0.316	0.147	5.76462e-26	MF1	Mcoln1
Vwa5a	3.8902e-30	0.377323	0.724	0.471	5.7929e-26	MF1	Vwa5a
Rnf121	4.01451e-30	0.590775	0.323	0.156	5.97801e-26	MF1	Rnf121
Wdr12	4.13488e-30	0.600492	0.313	0.148	6.15725e-26	MF1	Wdr12
Sra1	4.54692e-30	0.347604	0.825	0.593	6.77082e-26	MF1	Sra1
Snapin	4.66126e-30	0.362433	0.574	0.335	6.94108e-26	MF1	Snapin
Pgrmc2	4.89726e-30	0.640576	0.34	0.168	7.29251e-26	MF1	Pgrmc2
Bud23	5.03188e-30	0.333637	0.531	0.303	7.49297e-26	MF1	Bud23
Tmem141	5.36129e-30	0.379429	0.486	0.264	7.9835e-26	MF1	Tmem141
0610012G03Rik	5.44585e-30	0.40271	0.825	0.565	8.10941e-26	MF1	0610012G03Rik
Tmem70	5.45414e-30	0.348025	0.435	0.231	8.12176e-26	MF1	Tmem70
Coro1c	5.57245e-30	0.312441	0.809	0.549	8.29794e-26	MF1	Coro1c
Slc36a4	5.73583e-30	0.697443	0.26	0.112	8.54122e-26	MF1	Slc36a4
Ago3	5.85489e-30	0.67686	0.373	0.194	8.71852e-26	MF1	Ago3
Nifk	5.9023e-30	0.371148	0.398	0.204	8.78912e-26	MF1	Nifk
Ndufb4	6.14624e-30	0.351015	0.855	0.646	9.15236e-26	MF1	Ndufb4
AI506816	6.20901e-30	0.611409	0.331	0.159	9.24584e-26	MF1	AI506816
Vta1	6.37413e-30	0.367466	0.69	0.427	9.49172e-26	MF1	Vta1
Dusp3	6.43358e-30	0.35324	0.851	0.617	9.58024e-26	MF1	Dusp3
Irak2	6.88615e-30	0.284941	0.766	0.492	1.02542e-25	MF1	Irak2
Dctpp1	7.20391e-30	0.432819	0.536	0.306	1.07273e-25	MF1	Dctpp1
Syce2	7.58436e-30	0.687256	0.253	0.11	1.12939e-25	MF1	Syce2
Rpp30	7.59472e-30	0.350451	0.422	0.218	1.13093e-25	MF1	Rpp30
Polr3k	7.78353e-30	0.266937	0.444	0.234	1.15905e-25	MF1	Polr3k
Sin3b	7.9516e-30	0.353594	0.888	0.724	1.18407e-25	MF1	Sin3b
Fbxo22	8.05712e-30	0.521517	0.393	0.204	1.19979e-25	MF1	Fbxo22
Ilf2	9.25559e-30	0.417735	0.47	0.257	1.37825e-25	MF1	Ilf2
Hint1	9.30074e-30	0.270768	0.949	0.86	1.38497e-25	MF1	Hint1
Ptpra	9.35989e-30	0.394803	0.759	0.496	1.39378e-25	MF1	Ptpra
Atp5j	9.71962e-30	0.258369	0.954	0.879	1.44735e-25	MF1	Atp5j
Uchl5	1.02123e-29	0.340938	0.523	0.293	1.52072e-25	MF1	Uchl5
Twf1	1.03598e-29	0.409649	0.566	0.334	1.54267e-25	MF1	Twf1
Tank	1.03866e-29	0.378804	0.672	0.421	1.54667e-25	MF1	Tank
Gnpda1	1.06284e-29	0.421486	0.786	0.531	1.58268e-25	MF1	Gnpda1
Tomm20	1.08602e-29	0.317278	0.92	0.779	1.61719e-25	MF1	Tomm20
Mrpl20	1.11704e-29	0.374681	0.842	0.608	1.66339e-25	MF1	Mrpl20
Tmem147	1.16667e-29	0.355568	0.731	0.482	1.73729e-25	MF1	Tmem147
Mdm2	1.19388e-29	0.38272	0.658	0.424	1.7778e-25	MF1	Mdm2
Golt1b	1.25581e-29	0.375203	0.42	0.223	1.87002e-25	MF1	Golt1b
Fam234a	1.28746e-29	0.426941	0.619	0.373	1.91716e-25	MF1	Fam234a
Gtf3a	1.36902e-29	0.266895	0.582	0.339	2.0386e-25	MF1	Gtf3a
Scnm1	1.41033e-29	0.376883	0.493	0.274	2.10012e-25	MF1	Scnm1
Ddrgk1	1.45891e-29	0.406236	0.813	0.556	2.17246e-25	MF1	Ddrgk1
Grpel1	1.57543e-29	0.351479	0.753	0.496	2.34597e-25	MF1	Grpel1
Tmco3	1.74064e-29	0.499186	0.313	0.151	2.59198e-25	MF1	Tmco3
Pdlim7	1.77344e-29	0.662755	0.282	0.129	2.64083e-25	MF1	Pdlim7
Slc39a6	1.7741e-29	0.521941	0.313	0.149	2.64182e-25	MF1	Slc39a6
Hras	1.85564e-29	0.417	0.442	0.239	2.76324e-25	MF1	Hras
Vps41	1.88319e-29	0.447495	0.6	0.361	2.80425e-25	MF1	Vps41
Rab28	1.91314e-29	0.35773	0.45	0.24	2.84885e-25	MF1	Rab28
Slc52a2	1.96179e-29	0.603212	0.284	0.13	2.9213e-25	MF1	Slc52a2
Nans	2.0997e-29	0.389053	0.621	0.379	3.12666e-25	MF1	Nans
Tmem181a	2.11183e-29	0.52626	0.338	0.165	3.14472e-25	MF1	Tmem181a
Fance	2.11206e-29	0.466097	0.344	0.17	3.14506e-25	MF1	Fance
Arfgef2	2.20421e-29	0.600713	0.311	0.147	3.28229e-25	MF1	Arfgef2
Msr1	2.25263e-29	0.390619	0.725	0.498	3.3544e-25	MF1	Msr1
Ints11	2.26336e-29	0.487029	0.4	0.209	3.37037e-25	MF1	Ints11
Hmbs	2.31688e-29	0.411685	0.407	0.213	3.45007e-25	MF1	Hmbs
Snrnp27	2.36971e-29	0.322099	0.731	0.472	3.52874e-25	MF1	Snrnp27
Alkbh6	2.37505e-29	0.426022	0.397	0.206	3.53669e-25	MF1	Alkbh6
Sar1b	2.4087e-29	0.37103	0.797	0.535	3.5868e-25	MF1	Sar1b
Gfm1	2.42057e-29	0.519247	0.331	0.161	3.60447e-25	MF1	Gfm1
Cpeb2	2.85469e-29	0.450883	0.413	0.218	4.25092e-25	MF1	Cpeb2
St13	3.02872e-29	0.280676	0.833	0.587	4.51006e-25	MF1	St13
Ndufa8	3.05705e-29	0.376941	0.862	0.66	4.55225e-25	MF1	Ndufa8
Adi1	3.08556e-29	0.836872	0.276	0.129	4.5947e-25	MF1	Adi1
Brcc3	3.55366e-29	0.342942	0.443	0.24	5.29175e-25	MF1	Brcc3
Triap1	3.58137e-29	0.275387	0.612	0.364	5.33302e-25	MF1	Triap1
Itfg1	3.59024e-29	0.379214	0.561	0.325	5.34622e-25	MF1	Itfg1
Aldh3b1	4.7094e-29	0.392764	0.741	0.495	7.01277e-25	MF1	Aldh3b1
Bola2	4.72047e-29	0.346275	0.841	0.605	7.02925e-25	MF1	Bola2
Npepps	4.77895e-29	0.353341	0.582	0.348	7.11634e-25	MF1	Npepps
Pip4p2	4.88859e-29	0.499686	0.379	0.197	7.2796e-25	MF1	Pip4p2
Smarcc1	5.92136e-29	0.405071	0.473	0.262	8.8175e-25	MF1	Smarcc1
Pigq	6.4698e-29	0.61065	0.368	0.19	9.63418e-25	MF1	Pigq
Mrps7	7.64812e-29	0.399508	0.644	0.393	1.13888e-24	MF1	Mrps7
Samm50	7.75088e-29	0.378675	0.745	0.499	1.15418e-24	MF1	Samm50
Apip	7.85411e-29	0.396741	0.475	0.267	1.16956e-24	MF1	Apip
Mrpl28	8.0859e-29	0.361392	0.695	0.434	1.20407e-24	MF1	Mrpl28
Rcbtb2	8.21118e-29	0.388997	0.703	0.455	1.22273e-24	MF1	Rcbtb2
Mgst3	8.75347e-29	0.39188	0.465	0.261	1.30348e-24	MF1	Mgst3
Sergef	9.09645e-29	0.622721	0.323	0.158	1.35455e-24	MF1	Sergef
Vps13d	9.60332e-29	0.651803	0.343	0.174	1.43003e-24	MF1	Vps13d
Ttc1	9.61201e-29	0.321411	0.549	0.317	1.43132e-24	MF1	Ttc1
Clptm1	9.73519e-29	0.362467	0.772	0.527	1.44967e-24	MF1	Clptm1
Gm16286	9.8589e-29	0.38438	0.785	0.549	1.46809e-24	MF1	Gm16286
9130401M01Rik	1.0398e-28	0.320894	0.546	0.313	1.54837e-24	MF1	9130401M01Rik
Elof1	1.04405e-28	0.393138	0.733	0.488	1.55469e-24	MF1	Elof1
Coa7	1.10835e-28	0.466018	0.297	0.139	1.65045e-24	MF1	Coa7
Tmem60	1.11409e-28	0.425954	0.465	0.262	1.659e-24	MF1	Tmem60
Nras	1.16137e-28	0.386612	0.727	0.48	1.7294e-24	MF1	Nras
Ufm1	1.19806e-28	0.322815	0.722	0.46	1.78403e-24	MF1	Ufm1
Cwc27	1.32433e-28	0.564862	0.351	0.175	1.97206e-24	MF1	Cwc27
Aars	1.36353e-28	0.453846	0.49	0.283	2.03044e-24	MF1	Aars
Minpp1	1.62325e-28	0.316525	0.493	0.273	2.41718e-24	MF1	Minpp1
Cops5	1.88791e-28	0.392305	0.639	0.394	2.81128e-24	MF1	Cops5
Cops4	2.07678e-28	0.298326	0.635	0.385	3.09253e-24	MF1	Cops4
Ddx18	2.09889e-28	0.25548	0.492	0.273	3.12545e-24	MF1	Ddx18
Psmd6	2.16043e-28	0.359415	0.755	0.493	3.2171e-24	MF1	Psmd6
Dera	2.22328e-28	0.305594	0.489	0.273	3.31068e-24	MF1	Dera
Ocel1	2.36162e-28	0.443198	0.473	0.267	3.51669e-24	MF1	Ocel1
Hs1bp3	2.43955e-28	0.603438	0.305	0.147	3.63273e-24	MF1	Hs1bp3
Mcm6	2.45569e-28	0.557144	0.307	0.148	3.65677e-24	MF1	Mcm6
Spg21	2.54153e-28	0.362385	0.884	0.686	3.78459e-24	MF1	Spg21
Colgalt1	2.56381e-28	0.349532	0.773	0.51	3.81777e-24	MF1	Colgalt1
2810004N23Rik	2.64961e-28	0.311157	0.383	0.199	3.94553e-24	MF1	2810004N23Rik
Lbh	2.66727e-28	0.501654	0.519	0.315	3.97183e-24	MF1	Lbh
Tomm40	2.77864e-28	0.410497	0.629	0.381	4.13767e-24	MF1	Tomm40
Smim10l1	3.11194e-28	0.451401	0.462	0.261	4.63399e-24	MF1	Smim10l1
Camk1	3.34454e-28	0.318435	0.856	0.591	4.98036e-24	MF1	Camk1
Nipsnap3b	3.41015e-28	0.299575	0.74	0.486	5.07805e-24	MF1	Nipsnap3b
Mrps31	3.42875e-28	0.507127	0.337	0.165	5.10575e-24	MF1	Mrps31
Trp53inp2	3.44788e-28	0.581495	0.358	0.182	5.13424e-24	MF1	Trp53inp2
Ginm1	3.51653e-28	0.311942	0.498	0.276	5.23647e-24	MF1	Ginm1
Emc8	3.77604e-28	0.34526	0.6	0.36	5.6229e-24	MF1	Emc8
9430038I01Rik	3.79588e-28	0.413498	0.404	0.214	5.65245e-24	MF1	9430038I01Rik
Tmed9	4.12884e-28	0.353441	0.927	0.755	6.14825e-24	MF1	Tmed9
Adrm1	4.16389e-28	0.380923	0.736	0.477	6.20045e-24	MF1	Adrm1
Mgat4b	4.45862e-28	0.527054	0.375	0.195	6.63933e-24	MF1	Mgat4b
Rbbp7	4.49672e-28	0.292354	0.567	0.332	6.69607e-24	MF1	Rbbp7
Psmg1	4.65852e-28	0.534933	0.335	0.167	6.93701e-24	MF1	Psmg1
Frrs1	4.88495e-28	0.37555	0.749	0.496	7.27418e-24	MF1	Frrs1
Tcirg1	4.99063e-28	0.376971	0.932	0.752	7.43155e-24	MF1	Tcirg1
Sil1	5.05539e-28	0.664055	0.308	0.15	7.52798e-24	MF1	Sil1
Scarb2	5.17096e-28	0.383754	0.905	0.706	7.70008e-24	MF1	Scarb2
Ikbke	5.74163e-28	0.431688	0.364	0.188	8.54986e-24	MF1	Ikbke
Dynlrb1	5.83307e-28	0.318312	0.906	0.753	8.68603e-24	MF1	Dynlrb1
Wdr74	6.77752e-28	0.44777	0.462	0.255	1.00924e-23	MF1	Wdr74
Pigu	6.95389e-28	0.570829	0.36	0.187	1.0355e-23	MF1	Pigu
Fdx1	7.04773e-28	0.494206	0.326	0.162	1.04948e-23	MF1	Fdx1
Gnas	7.24501e-28	0.289368	0.975	0.928	1.07885e-23	MF1	Gnas
Leo1	7.75767e-28	0.570503	0.34	0.173	1.1552e-23	MF1	Leo1
Ttc13	8.49808e-28	0.61857	0.32	0.158	1.26545e-23	MF1	Ttc13
Tmem35b	8.82334e-28	0.66972	0.263	0.12	1.31388e-23	MF1	Tmem35b
Sars	9.16942e-28	0.367981	0.721	0.471	1.36542e-23	MF1	Sars
Mrpl17	9.19547e-28	0.397937	0.795	0.55	1.3693e-23	MF1	Mrpl17
Napa	1.04898e-27	0.351624	0.852	0.617	1.56204e-23	MF1	Napa
Ltv1	1.05165e-27	0.356102	0.461	0.253	1.56602e-23	MF1	Ltv1
Clic4	1.15886e-27	0.257746	0.793	0.54	1.72565e-23	MF1	Clic4
Soat1	1.16741e-27	0.372425	0.872	0.69	1.73839e-23	MF1	Soat1
Tbrg1	1.24268e-27	0.29462	0.478	0.267	1.85048e-23	MF1	Tbrg1
Trappc6b	1.26023e-27	0.32522	0.743	0.486	1.8766e-23	MF1	Trappc6b
Med28	1.26626e-27	0.328817	0.868	0.643	1.88559e-23	MF1	Med28
Gstm1	1.2876e-27	0.446333	0.662	0.434	1.91737e-23	MF1	Gstm1
Eri3	1.43591e-27	0.513813	0.414	0.222	2.13821e-23	MF1	Eri3
Rexo2	1.58345e-27	0.314858	0.805	0.555	2.35791e-23	MF1	Rexo2
Tcn2	1.59987e-27	0.34843	0.869	0.648	2.38237e-23	MF1	Tcn2
Set	1.65939e-27	0.318327	0.888	0.701	2.471e-23	MF1	Set
Wdr83os	1.7011e-27	0.344618	0.842	0.614	2.53311e-23	MF1	Wdr83os
Bckdk	1.82175e-27	0.541744	0.486	0.281	2.71277e-23	MF1	Bckdk
Lrmda	1.85256e-27	0.613735	0.31	0.153	2.75864e-23	MF1	Lrmda
Stub1	1.88451e-27	0.322688	0.743	0.494	2.80622e-23	MF1	Stub1
Capn1	2.04094e-27	0.345653	0.543	0.312	3.03916e-23	MF1	Capn1
Snrpd1	2.06837e-27	0.333556	0.809	0.561	3.08001e-23	MF1	Snrpd1
Zdhhc6	2.13211e-27	0.442328	0.422	0.23	3.17492e-23	MF1	Zdhhc6
Atf5	2.2145e-27	0.627247	0.262	0.121	3.29761e-23	MF1	Atf5
Tsta3	2.3996e-27	0.337452	0.536	0.306	3.57324e-23	MF1	Tsta3
Cpne2	2.45332e-27	0.336207	0.402	0.213	3.65325e-23	MF1	Cpne2
Ccdc47	2.58142e-27	0.422417	0.529	0.31	3.84399e-23	MF1	Ccdc47
Samd8	2.69337e-27	0.428895	0.419	0.227	4.01069e-23	MF1	Samd8
Gar1	2.89223e-27	0.371596	0.341	0.171	4.30682e-23	MF1	Gar1
Tmem165	3.18776e-27	0.350533	0.633	0.404	4.74689e-23	MF1	Tmem165
Mvb12b	3.34387e-27	0.547074	0.35	0.183	4.97936e-23	MF1	Mvb12b
Mrpl46	3.49236e-27	0.355536	0.437	0.239	5.20047e-23	MF1	Mrpl46
Ccdc115	3.56987e-27	0.339853	0.681	0.437	5.3159e-23	MF1	Ccdc115
Nit2	3.74017e-27	0.454768	0.364	0.189	5.56949e-23	MF1	Nit2
Chchd1	3.78411e-27	0.317493	0.771	0.533	5.63492e-23	MF1	Chchd1
Erlec1	4.37143e-27	0.46319	0.531	0.317	6.5095e-23	MF1	Erlec1
Sh3bgrl	4.63753e-27	0.362937	0.905	0.765	6.90574e-23	MF1	Sh3bgrl
Impa1	4.90447e-27	0.358054	0.568	0.344	7.30324e-23	MF1	Impa1
Arfgap3	5.00293e-27	0.551942	0.297	0.141	7.44986e-23	MF1	Arfgap3
Cenpx	5.06714e-27	0.317149	0.804	0.551	7.54548e-23	MF1	Cenpx
Eif4e	5.09804e-27	0.252015	0.795	0.549	7.59149e-23	MF1	Eif4e
Akt1s1	5.18479e-27	0.475146	0.411	0.224	7.72067e-23	MF1	Akt1s1
Alkbh3	5.96759e-27	0.494735	0.397	0.214	8.88633e-23	MF1	Alkbh3
Rabif	6.11674e-27	0.53664	0.326	0.164	9.10843e-23	MF1	Rabif
Spag7	6.37661e-27	0.392788	0.708	0.464	9.49541e-23	MF1	Spag7
Arl1	6.75504e-27	0.294657	0.794	0.545	1.00589e-22	MF1	Arl1
Eif1a	6.8062e-27	0.324498	0.73	0.487	1.01351e-22	MF1	Eif1a
Brix1	7.50842e-27	0.293876	0.483	0.271	1.11808e-22	MF1	Brix1
Actr10	7.93096e-27	0.32828	0.726	0.488	1.181e-22	MF1	Actr10
Akr1e1	9.76158e-27	0.584025	0.263	0.122	1.4536e-22	MF1	Akr1e1
Appl2	1.0316e-26	0.64672	0.269	0.126	1.53616e-22	MF1	Appl2
Synj2bp	1.11054e-26	0.40835	0.567	0.338	1.65371e-22	MF1	Synj2bp
Chchd7	1.14671e-26	0.296243	0.439	0.244	1.70757e-22	MF1	Chchd7
BC004004	1.15504e-26	0.324587	0.711	0.454	1.71997e-22	MF1	BC004004
Map2k2	1.21424e-26	0.342001	0.877	0.68	1.80813e-22	MF1	Map2k2
Nelfe	1.27994e-26	0.307306	0.564	0.337	1.90596e-22	MF1	Nelfe
Rsl1d1	1.28531e-26	0.262525	0.649	0.4	1.91395e-22	MF1	Rsl1d1
Ptgr2	1.47172e-26	0.326592	0.478	0.27	2.19153e-22	MF1	Ptgr2
Tprkb	1.47495e-26	0.459061	0.32	0.159	2.19635e-22	MF1	Tprkb
Tmem230	1.49371e-26	0.347991	0.558	0.34	2.22428e-22	MF1	Tmem230
Isca2	1.50037e-26	0.317702	0.586	0.357	2.2342e-22	MF1	Isca2
Ganab	1.63879e-26	0.345317	0.542	0.317	2.44032e-22	MF1	Ganab
Xrcc4	1.79322e-26	0.527246	0.296	0.144	2.67029e-22	MF1	Xrcc4
Pkm	1.79744e-26	0.284467	0.982	0.956	2.67657e-22	MF1	Pkm
Abhd4	1.87003e-26	0.469065	0.368	0.196	2.78466e-22	MF1	Abhd4
Lmbrd2	1.92252e-26	0.574718	0.279	0.132	2.86282e-22	MF1	Lmbrd2
Surf2	2.12059e-26	0.460974	0.345	0.18	3.15777e-22	MF1	Surf2
Uqcc1	2.17002e-26	0.574192	0.26	0.119	3.23138e-22	MF1	Uqcc1
Dap	2.19553e-26	0.364915	0.796	0.56	3.26937e-22	MF1	Dap
Rwdd1	2.41625e-26	0.31091	0.81	0.568	3.59804e-22	MF1	Rwdd1
Snrnp25	2.63284e-26	0.383633	0.372	0.197	3.92057e-22	MF1	Snrnp25
Prdx3	2.71197e-26	0.29971	0.665	0.428	4.03839e-22	MF1	Prdx3
Tmem41b	2.81864e-26	0.475472	0.314	0.158	4.19724e-22	MF1	Tmem41b
Isyna1	2.85669e-26	0.408138	0.571	0.348	4.25389e-22	MF1	Isyna1
Pdcd2	2.97522e-26	0.439102	0.425	0.236	4.43039e-22	MF1	Pdcd2
Lamtor1	3.00606e-26	0.344891	0.92	0.784	4.47632e-22	MF1	Lamtor1
Atp6v1h	3.00828e-26	0.376444	0.706	0.473	4.47963e-22	MF1	Atp6v1h
Rfk	3.18284e-26	0.359147	0.436	0.241	4.73957e-22	MF1	Rfk
Vipas39	3.45416e-26	0.402165	0.508	0.292	5.14359e-22	MF1	Vipas39
Tomm5	3.50694e-26	0.297192	0.781	0.532	5.22219e-22	MF1	Tomm5
Ift27	3.78031e-26	0.548788	0.304	0.151	5.62926e-22	MF1	Ift27
Iars2	3.92556e-26	0.588696	0.329	0.169	5.84556e-22	MF1	Iars2
Gart	4.03216e-26	0.400253	0.405	0.221	6.00429e-22	MF1	Gart
Zbtb8os	4.04998e-26	0.324964	0.616	0.381	6.03083e-22	MF1	Zbtb8os
Abce1	4.14424e-26	0.357916	0.418	0.23	6.17119e-22	MF1	Abce1
Hmces	4.23588e-26	0.49171	0.271	0.128	6.30765e-22	MF1	Hmces
Txndc15	4.65389e-26	0.279048	0.637	0.394	6.9301e-22	MF1	Txndc15
Wwc2	4.99589e-26	0.393081	0.341	0.174	7.43938e-22	MF1	Wwc2
Bnip3	5.06638e-26	0.351586	0.387	0.209	7.54434e-22	MF1	Bnip3
Cln8	5.24668e-26	0.306064	0.736	0.487	7.81283e-22	MF1	Cln8
Zdhhc12	5.65919e-26	0.415443	0.348	0.18	8.42711e-22	MF1	Zdhhc12
Sipa1l2	5.77006e-26	0.470824	0.297	0.143	8.59219e-22	MF1	Sipa1l2
Nabp2	6.1463e-26	0.285958	0.657	0.409	9.15246e-22	MF1	Nabp2
Tmed2	6.5645e-26	0.29925	0.938	0.834	9.7752e-22	MF1	Tmed2
Ndfip2	6.59325e-26	0.255857	0.641	0.395	9.81801e-22	MF1	Ndfip2
Ndufs3	6.82958e-26	0.329282	0.83	0.602	1.01699e-21	MF1	Ndufs3
Mrpl48	7.63198e-26	0.261564	0.665	0.417	1.13648e-21	MF1	Mrpl48
Prps1	8.62414e-26	0.449242	0.266	0.124	1.28422e-21	MF1	Prps1
Aco2	9.38525e-26	0.320069	0.764	0.511	1.39756e-21	MF1	Aco2
Rrp8	9.40942e-26	0.467965	0.261	0.12	1.40116e-21	MF1	Rrp8
Nudt19	9.42579e-26	0.419727	0.366	0.195	1.40359e-21	MF1	Nudt19
Mphosph8	1.1459e-25	0.384677	0.399	0.217	1.70636e-21	MF1	Mphosph8
Vkorc1	1.22704e-25	0.311992	0.558	0.324	1.82718e-21	MF1	Vkorc1
Brip1os	1.24714e-25	0.431217	0.337	0.174	1.85712e-21	MF1	Brip1os
Abca1	1.28888e-25	0.368903	0.856	0.609	1.91928e-21	MF1	Abca1
Trap1	1.31469e-25	0.414604	0.409	0.224	1.9577e-21	MF1	Trap1
Sirpa	1.40084e-25	0.296382	0.964	0.843	2.08599e-21	MF1	Sirpa
Mrps11	1.64518e-25	0.25132	0.485	0.277	2.44984e-21	MF1	Mrps11
B4gat1	1.71346e-25	0.559737	0.288	0.141	2.55152e-21	MF1	B4gat1
Psmc1	1.77937e-25	0.318247	0.717	0.486	2.64966e-21	MF1	Psmc1
Cdk6	1.79319e-25	0.352446	0.442	0.251	2.67024e-21	MF1	Cdk6
Arhgap22	1.80556e-25	0.702252	0.305	0.155	2.68865e-21	MF1	Arhgap22
Hsd17b10	2.07668e-25	0.312525	0.63	0.392	3.09238e-21	MF1	Hsd17b10
Rnf5	2.25446e-25	0.297406	0.673	0.422	3.35711e-21	MF1	Rnf5
Atraid	2.29955e-25	0.347281	0.738	0.496	3.42426e-21	MF1	Atraid
Srfbp1	2.37518e-25	0.491861	0.298	0.145	3.53688e-21	MF1	Srfbp1
Cdk5	2.3827e-25	0.496102	0.396	0.217	3.54808e-21	MF1	Cdk5
Def8	2.44925e-25	0.573977	0.27	0.129	3.64717e-21	MF1	Def8
Utp6	2.5506e-25	0.414251	0.308	0.153	3.7981e-21	MF1	Utp6
Hscb	2.59653e-25	0.327611	0.56	0.334	3.86649e-21	MF1	Hscb
Wdfy3	2.62391e-25	0.402529	0.418	0.23	3.90726e-21	MF1	Wdfy3
Map3k20	2.67984e-25	0.46016	0.274	0.131	3.99055e-21	MF1	Map3k20
Gpaa1	2.77787e-25	0.33182	0.529	0.31	4.13653e-21	MF1	Gpaa1
Lamtor5	2.87818e-25	0.307071	0.888	0.723	4.28589e-21	MF1	Lamtor5
Hdac3	2.92592e-25	0.301447	0.435	0.242	4.35698e-21	MF1	Hdac3
Mafg	3.08353e-25	0.264359	0.655	0.415	4.59169e-21	MF1	Mafg
Cyp4f18	3.4926e-25	0.34052	0.921	0.768	5.20083e-21	MF1	Cyp4f18
Afg3l2	3.53862e-25	0.344861	0.356	0.187	5.26936e-21	MF1	Afg3l2
Nln	3.58981e-25	0.44338	0.324	0.167	5.34559e-21	MF1	Nln
Kif13b	3.76831e-25	0.323561	0.49	0.285	5.61139e-21	MF1	Kif13b
Mpst	3.79369e-25	0.46264	0.397	0.221	5.64918e-21	MF1	Mpst
Fnip1	3.90886e-25	0.288675	0.669	0.426	5.82068e-21	MF1	Fnip1
Derl2	4.25844e-25	0.26517	0.667	0.424	6.34124e-21	MF1	Derl2
Ankrd12	4.36859e-25	0.294722	0.745	0.491	6.50526e-21	MF1	Ankrd12
Ndufaf8	4.47574e-25	0.268512	0.687	0.441	6.66482e-21	MF1	Ndufaf8
Gk	4.54226e-25	0.414104	0.404	0.221	6.76388e-21	MF1	Gk
Tpgs2	4.57007e-25	0.51935	0.276	0.133	6.80529e-21	MF1	Tpgs2
Armcx3	4.58551e-25	0.389044	0.391	0.211	6.82828e-21	MF1	Armcx3
Tmem115	4.67198e-25	0.360995	0.368	0.197	6.95704e-21	MF1	Tmem115
Pla2g7	4.7292e-25	0.508979	0.799	0.591	7.04225e-21	MF1	Pla2g7
Srd5a3	4.86735e-25	0.3236	0.705	0.461	7.24797e-21	MF1	Srd5a3
Tarbp2	4.98598e-25	0.535256	0.314	0.163	7.42462e-21	MF1	Tarbp2
Slain2	5.00967e-25	0.355366	0.478	0.277	7.45989e-21	MF1	Slain2
Mrps33	5.04902e-25	0.292282	0.822	0.585	7.5185e-21	MF1	Mrps33
Zfp992	5.2409e-25	0.357438	0.383	0.206	7.80422e-21	MF1	Zfp992
Irs2	5.40904e-25	0.395316	0.357	0.19	8.05459e-21	MF1	Irs2
Alg9	5.81866e-25	0.492313	0.272	0.13	8.66457e-21	MF1	Alg9
Tfdp1	6.07057e-25	0.288112	0.357	0.184	9.03969e-21	MF1	Tfdp1
Mapk7	6.61061e-25	0.439164	0.361	0.191	9.84386e-21	MF1	Mapk7
Fam3c	6.668e-25	0.258861	0.654	0.396	9.92932e-21	MF1	Fam3c
Tmed1	6.76043e-25	0.444216	0.307	0.155	1.0067e-20	MF1	Tmed1
Trmt6	6.94697e-25	0.435624	0.371	0.201	1.03447e-20	MF1	Trmt6
Uxt	7.2785e-25	0.42718	0.396	0.218	1.08384e-20	MF1	Uxt
1110065P20Rik	7.72576e-25	0.500254	0.305	0.153	1.15044e-20	MF1	1110065P20Rik
Dtx3	7.73532e-25	0.390414	0.334	0.172	1.15187e-20	MF1	Dtx3
2025-09-07	7.9311e-25	0.314152	0.894	0.723	1.18102e-20	MF1	2025-09-07
Znhit3	8.00125e-25	0.489184	0.271	0.13	1.19147e-20	MF1	Znhit3
Pa2g4	9.46196e-25	0.279172	0.648	0.413	1.40898e-20	MF1	Pa2g4
Spr	9.64988e-25	0.263768	0.529	0.312	1.43696e-20	MF1	Spr
Fkbp4	1.09675e-24	0.28827	0.591	0.364	1.63317e-20	MF1	Fkbp4
Fam50a	1.10556e-24	0.367182	0.725	0.497	1.64629e-20	MF1	Fam50a
Tmem175	1.12841e-24	0.450903	0.3	0.151	1.68031e-20	MF1	Tmem175
Rnf126	1.15604e-24	0.252135	0.446	0.252	1.72146e-20	MF1	Rnf126
Tsg101	1.23212e-24	0.274636	0.756	0.51	1.83476e-20	MF1	Tsg101
Pgm1	1.24193e-24	0.388239	0.333	0.172	1.84936e-20	MF1	Pgm1
Pepd	1.2686e-24	0.305546	0.677	0.435	1.88907e-20	MF1	Pepd
Gtf3c6	1.31919e-24	0.329563	0.533	0.319	1.9644e-20	MF1	Gtf3c6
Tm9sf4	1.45503e-24	0.421869	0.514	0.312	2.16668e-20	MF1	Tm9sf4
Tma16	1.55909e-24	0.408913	0.26	0.122	2.32164e-20	MF1	Tma16
Ecd	1.65994e-24	0.565797	0.375	0.204	2.47182e-20	MF1	Ecd
Galt	1.68277e-24	0.449548	0.382	0.206	2.50582e-20	MF1	Galt
Alyref	1.72201e-24	0.291236	0.5	0.291	2.56425e-20	MF1	Alyref
Ccnh	1.73393e-24	0.269054	0.446	0.252	2.58199e-20	MF1	Ccnh
Hint2	1.9198e-24	0.258343	0.549	0.329	2.85877e-20	MF1	Hint2
Rad50	1.96413e-24	0.410995	0.379	0.206	2.92479e-20	MF1	Rad50
Haghl	1.97105e-24	0.403219	0.397	0.22	2.93509e-20	MF1	Haghl
Ncln	2.12453e-24	0.320401	0.643	0.408	3.16363e-20	MF1	Ncln
Vps18	2.2409e-24	0.326108	0.468	0.268	3.33692e-20	MF1	Vps18
Nsmce2	2.28585e-24	0.332349	0.595	0.371	3.40385e-20	MF1	Nsmce2
Itpr2	2.36442e-24	0.39722	0.502	0.304	3.52086e-20	MF1	Itpr2
Hip1	2.46667e-24	0.269074	0.447	0.252	3.67311e-20	MF1	Hip1
Rnf220	2.52047e-24	0.296861	0.504	0.296	3.75324e-20	MF1	Rnf220
Trnt1	2.52875e-24	0.428396	0.347	0.181	3.76557e-20	MF1	Trnt1
Mtfr1l	2.62804e-24	0.294043	0.667	0.433	3.91341e-20	MF1	Mtfr1l
Emilin1	2.62994e-24	0.49076	0.358	0.189	3.91624e-20	MF1	Emilin1
Cbr1	2.66909e-24	0.474316	0.338	0.181	3.97454e-20	MF1	Cbr1
Rabl6	2.74625e-24	0.36898	0.568	0.351	4.08944e-20	MF1	Rabl6
Lamtor4	2.74793e-24	0.302474	0.914	0.748	4.09194e-20	MF1	Lamtor4
Tbrg4	2.77627e-24	0.600802	0.264	0.126	4.13415e-20	MF1	Tbrg4
Snx15	2.87514e-24	0.462741	0.334	0.177	4.28137e-20	MF1	Snx15
Prpf31	2.91025e-24	0.261906	0.539	0.321	4.33366e-20	MF1	Prpf31
Timm22	3.27444e-24	0.262331	0.478	0.279	4.87597e-20	MF1	Timm22
Dbf4	3.43619e-24	0.44289	0.284	0.138	5.11684e-20	MF1	Dbf4
1110004F10Rik	3.45e-24	0.28407	0.786	0.549	5.1374e-20	MF1	1110004F10Rik
Ak2	3.60498e-24	0.28791	0.755	0.51	5.36817e-20	MF1	Ak2
Riox2	3.82378e-24	0.484025	0.322	0.167	5.69398e-20	MF1	Riox2
Atp2a3	4.03321e-24	0.687753	0.27	0.132	6.00585e-20	MF1	Atp2a3
Nol7	4.05049e-24	0.261807	0.799	0.574	6.03158e-20	MF1	Nol7
Mocos	4.23678e-24	0.542488	0.268	0.129	6.30898e-20	MF1	Mocos
1810030O07Rik	4.33638e-24	0.353458	0.463	0.266	6.45731e-20	MF1	1810030O07Rik
Rab3il1	4.64715e-24	0.275128	0.616	0.383	6.92007e-20	MF1	Rab3il1
Adsl	4.6993e-24	0.37807	0.394	0.219	6.99773e-20	MF1	Adsl
Lamtor2	4.75884e-24	0.288841	0.887	0.718	7.08638e-20	MF1	Lamtor2
Def6	4.86201e-24	0.357395	0.467	0.274	7.24002e-20	MF1	Def6
Mrpl49	5.18192e-24	0.313034	0.335	0.175	7.7164e-20	MF1	Mrpl49
Lias	5.53969e-24	0.31778	0.354	0.188	8.24915e-20	MF1	Lias
Cfap20	6.03494e-24	0.361461	0.443	0.253	8.98663e-20	MF1	Cfap20
Lamtor3	6.75719e-24	0.362977	0.77	0.546	1.00621e-19	MF1	Lamtor3
Rad17	6.797e-24	0.299839	0.382	0.206	1.01214e-19	MF1	Rad17
Xylt2	6.90964e-24	0.756838	0.269	0.134	1.02891e-19	MF1	Xylt2
Ddx27	7.18394e-24	0.301426	0.47	0.269	1.06976e-19	MF1	Ddx27
Slc35a4	7.80764e-24	0.379185	0.515	0.31	1.16264e-19	MF1	Slc35a4
Ccl12	8.24164e-24	0.600949	0.444	0.267	1.22726e-19	MF1	Ccl12
Nop58	8.31049e-24	0.336577	0.426	0.242	1.23751e-19	MF1	Nop58
Mrpl34	8.61833e-24	0.256699	0.693	0.444	1.28336e-19	MF1	Mrpl34
Ttc39b	9.09889e-24	0.318213	0.306	0.155	1.35492e-19	MF1	Ttc39b
Ptp4a3	9.99985e-24	0.43861	0.488	0.29	1.48908e-19	MF1	Ptp4a3
Dap3	1.00944e-23	0.262983	0.551	0.328	1.50316e-19	MF1	Dap3
4930503L19Rik	1.13751e-23	0.638595	0.258	0.124	1.69386e-19	MF1	4930503L19Rik
Ckap5	1.14057e-23	0.56569	0.32	0.168	1.69843e-19	MF1	Ckap5
Ankrd40	1.17364e-23	0.48689	0.321	0.166	1.74767e-19	MF1	Ankrd40
Ift22	1.26781e-23	0.252161	0.494	0.287	1.88789e-19	MF1	Ift22
Cinp	1.28908e-23	0.422859	0.322	0.167	1.91957e-19	MF1	Cinp
Dpp3	1.29354e-23	0.346538	0.636	0.405	1.92621e-19	MF1	Dpp3
Pttg1ip	1.37061e-23	0.307176	0.6	0.377	2.04098e-19	MF1	Pttg1ip
Cluh	1.37851e-23	0.579278	0.262	0.127	2.05275e-19	MF1	Cluh
Mrpl19	1.39098e-23	0.353927	0.421	0.241	2.0713e-19	MF1	Mrpl19
Cnep1r1	1.54453e-23	0.432247	0.37	0.201	2.29996e-19	MF1	Cnep1r1
Psmd7	1.59847e-23	0.268013	0.772	0.533	2.38028e-19	MF1	Psmd7
Pik3cb	1.65657e-23	0.410289	0.444	0.256	2.4668e-19	MF1	Pik3cb
Rmnd1	1.86006e-23	0.534184	0.303	0.157	2.76982e-19	MF1	Rmnd1
Psen2	1.87327e-23	0.377972	0.725	0.495	2.78948e-19	MF1	Psen2
Hnrnpab	1.88585e-23	0.296357	0.843	0.64	2.80822e-19	MF1	Hnrnpab
H1f0	1.88995e-23	0.448567	0.603	0.404	2.81433e-19	MF1	H1f0
Nudt18	2.09946e-23	0.461817	0.368	0.203	3.12631e-19	MF1	Nudt18
Aptx	2.12315e-23	0.411022	0.31	0.162	3.16158e-19	MF1	Aptx
Prmt5	2.14543e-23	0.397333	0.275	0.135	3.19475e-19	MF1	Prmt5
Hspe1	2.17301e-23	0.277717	0.917	0.802	3.23583e-19	MF1	Hspe1
S100a1	2.19458e-23	0.573604	0.567	0.362	3.26796e-19	MF1	S100a1
Blcap	2.19718e-23	0.356727	0.26	0.125	3.27182e-19	MF1	Blcap
Asf1a	2.2385e-23	0.445984	0.279	0.139	3.33335e-19	MF1	Asf1a
Azin1	2.26935e-23	0.261322	0.622	0.396	3.37929e-19	MF1	Azin1
Tvp23b	2.43472e-23	0.320983	0.374	0.205	3.62554e-19	MF1	Tvp23b
Chmp6	3.23927e-23	0.281536	0.566	0.347	4.8236e-19	MF1	Chmp6
Sec13	3.28774e-23	0.280141	0.751	0.522	4.89578e-19	MF1	Sec13
Atp1a3	3.35104e-23	0.320726	0.702	0.468	4.99004e-19	MF1	Atp1a3
Rabggtb	3.35645e-23	0.322803	0.43	0.246	4.99809e-19	MF1	Rabggtb
Ube2l3	3.41984e-23	0.252174	0.928	0.816	5.09248e-19	MF1	Ube2l3
Nup50	3.47198e-23	0.403157	0.422	0.243	5.17013e-19	MF1	Nup50
Slc11a2	3.51907e-23	0.479531	0.283	0.142	5.24025e-19	MF1	Slc11a2
Psmb7	3.53917e-23	0.302848	0.871	0.685	5.27017e-19	MF1	Psmb7
Pon2	3.54744e-23	0.261577	0.723	0.474	5.28249e-19	MF1	Pon2
Efcab14	3.60112e-23	0.278615	0.451	0.259	5.36242e-19	MF1	Efcab14
Ctnnd1	3.61334e-23	0.561188	0.309	0.16	5.38062e-19	MF1	Ctnnd1
Timm9	3.72209e-23	0.360849	0.345	0.185	5.54257e-19	MF1	Timm9
Glt8d1	3.77658e-23	0.448959	0.327	0.175	5.62371e-19	MF1	Glt8d1
Slc39a3	3.84337e-23	0.485744	0.31	0.161	5.72316e-19	MF1	Slc39a3
Frmd4b	4.03361e-23	0.300738	0.638	0.401	6.00644e-19	MF1	Frmd4b
Wrap73	4.04919e-23	0.353272	0.276	0.135	6.02965e-19	MF1	Wrap73
Pmpca	4.26756e-23	0.266928	0.425	0.236	6.35482e-19	MF1	Pmpca
Ostc	4.43384e-23	0.325235	0.863	0.663	6.60243e-19	MF1	Ostc
Cd151	4.81245e-23	0.351679	0.36	0.195	7.16622e-19	MF1	Cd151
Wwp1	4.83096e-23	0.303724	0.384	0.212	7.19378e-19	MF1	Wwp1
Ercc1	5.02984e-23	0.318701	0.361	0.199	7.48993e-19	MF1	Ercc1
Guk1	5.2962e-23	0.315893	0.497	0.294	7.88658e-19	MF1	Guk1
Fbxw7	5.73851e-23	0.380108	0.399	0.224	8.54521e-19	MF1	Fbxw7
Drg1	5.7454e-23	0.278164	0.59	0.368	8.55547e-19	MF1	Drg1
Tatdn2	5.87605e-23	0.269442	0.386	0.209	8.75002e-19	MF1	Tatdn2
Micos10	6.44857e-23	0.259648	0.913	0.774	9.60256e-19	MF1	Micos10
Dnajc4	7.00604e-23	0.344306	0.421	0.238	1.04327e-18	MF1	Dnajc4
Psmc3	7.31727e-23	0.285346	0.833	0.618	1.08962e-18	MF1	Psmc3
Tubb5	7.71599e-23	0.267977	0.885	0.701	1.14899e-18	MF1	Tubb5
Ggh	7.89078e-23	0.281071	0.811	0.582	1.17502e-18	MF1	Ggh
Ahsa1	8.08023e-23	0.297724	0.747	0.501	1.20323e-18	MF1	Ahsa1
Mgrn1	8.6337e-23	0.286614	0.595	0.371	1.28564e-18	MF1	Mgrn1
Fkbp1a	8.69317e-23	0.289733	0.884	0.691	1.2945e-18	MF1	Fkbp1a
Tnfrsf11a	9.29687e-23	0.349358	0.42	0.241	1.3844e-18	MF1	Tnfrsf11a
Tubgcp2	9.69639e-23	0.425818	0.262	0.129	1.44389e-18	MF1	Tubgcp2
Sptlc1	9.95658e-23	0.331183	0.447	0.258	1.48263e-18	MF1	Sptlc1
Inpp5f	1.00125e-22	0.393627	0.349	0.188	1.49096e-18	MF1	Inpp5f
Bscl2	1.03608e-22	0.335002	0.81	0.598	1.54283e-18	MF1	Bscl2
Tm7sf3	1.03668e-22	0.418979	0.357	0.197	1.54372e-18	MF1	Tm7sf3
Dph5	1.04395e-22	0.364872	0.288	0.146	1.55454e-18	MF1	Dph5
Mnat1	1.05164e-22	0.389505	0.34	0.186	1.566e-18	MF1	Mnat1
Ergic2	1.08361e-22	0.252821	0.622	0.394	1.61361e-18	MF1	Ergic2
Ppp2r1a	1.12756e-22	0.326234	0.806	0.572	1.67904e-18	MF1	Ppp2r1a
Krcc1	1.17875e-22	0.285424	0.812	0.6	1.75528e-18	MF1	Krcc1
Bloc1s4	1.27284e-22	0.312649	0.408	0.232	1.89539e-18	MF1	Bloc1s4
Ppp1r7	1.6685e-22	0.36313	0.467	0.277	2.48457e-18	MF1	Ppp1r7
Atp1a1	1.7034e-22	0.305173	0.912	0.748	2.53654e-18	MF1	Atp1a1
Ncstn	1.71142e-22	0.303267	0.745	0.503	2.54848e-18	MF1	Ncstn
Lmf1	1.76545e-22	0.359339	0.383	0.212	2.62893e-18	MF1	Lmf1
Rpp14	1.80517e-22	0.397006	0.303	0.157	2.68807e-18	MF1	Rpp14
Ap1ar	1.92929e-22	0.402951	0.278	0.139	2.87291e-18	MF1	Ap1ar
Thoc5	1.94977e-22	0.4539	0.369	0.204	2.9034e-18	MF1	Thoc5
Rab3gap2	2.0223e-22	0.60629	0.335	0.182	3.01141e-18	MF1	Rab3gap2
Pqlc1	2.06791e-22	0.399492	0.452	0.269	3.07932e-18	MF1	Pqlc1
St7l	2.08637e-22	0.318016	0.305	0.157	3.10682e-18	MF1	St7l
Ap2a1	2.16101e-22	0.318073	0.443	0.26	3.21796e-18	MF1	Ap2a1
Ubac1	2.17084e-22	0.557674	0.281	0.146	3.2326e-18	MF1	Ubac1
Gtf2h5	2.20834e-22	0.264104	0.796	0.56	3.28843e-18	MF1	Gtf2h5
Tgds	2.23811e-22	0.53991	0.257	0.127	3.33277e-18	MF1	Tgds
Pam16	2.29951e-22	0.268336	0.541	0.331	3.42419e-18	MF1	Pam16
Dtd2	2.3324e-22	0.47577	0.293	0.152	3.47317e-18	MF1	Dtd2
Ndufa9	2.43985e-22	0.273457	0.726	0.493	3.63318e-18	MF1	Ndufa9
Crat	2.71506e-22	0.310641	0.428	0.245	4.043e-18	MF1	Crat
Gm26782	2.88528e-22	0.421615	0.322	0.172	4.29648e-18	MF1	Gm26782
Bcap31	3.13016e-22	0.318329	0.86	0.665	4.66112e-18	MF1	Bcap31
Acbd3	3.13595e-22	0.361367	0.558	0.35	4.66975e-18	MF1	Acbd3
Capn15	3.30083e-22	0.638263	0.273	0.139	4.91527e-18	MF1	Capn15
Hint3	3.52739e-22	0.327192	0.422	0.24	5.25263e-18	MF1	Hint3
Tomm40l	3.57709e-22	0.470195	0.309	0.163	5.32664e-18	MF1	Tomm40l
Ubxn6	3.59888e-22	0.273558	0.63	0.398	5.35909e-18	MF1	Ubxn6
Psmf1	3.60669e-22	0.265221	0.437	0.249	5.37073e-18	MF1	Psmf1
Aifm1	3.89505e-22	0.440417	0.316	0.166	5.80012e-18	MF1	Aifm1
Txnrd2	3.91179e-22	0.35421	0.384	0.22	5.82505e-18	MF1	Txnrd2
Ctbs	4.00968e-22	0.355896	0.459	0.271	5.97082e-18	MF1	Ctbs
Ppp5c	4.1385e-22	0.341911	0.445	0.261	6.16264e-18	MF1	Ppp5c
Hspa13	4.96054e-22	0.401539	0.27	0.134	7.38674e-18	MF1	Hspa13
Ywhaq	5.15119e-22	0.287569	0.855	0.65	7.67063e-18	MF1	Ywhaq
Hs2st1	5.63173e-22	0.568569	0.268	0.135	8.38621e-18	MF1	Hs2st1
Flad1	5.68811e-22	0.359998	0.369	0.207	8.47016e-18	MF1	Flad1
Cryzl2	6.28362e-22	0.525576	0.281	0.145	9.35693e-18	MF1	Cryzl2
Vps37a	6.2929e-22	0.258687	0.391	0.219	9.37075e-18	MF1	Vps37a
Nudt3	6.51175e-22	0.252074	0.424	0.246	9.69664e-18	MF1	Nudt3
Pbx2	6.62646e-22	0.374377	0.496	0.301	9.86746e-18	MF1	Pbx2
Jagn1	6.73411e-22	0.257643	0.476	0.282	1.00278e-17	MF1	Jagn1
Psmb4	7.0027e-22	0.301395	0.917	0.78	1.04277e-17	MF1	Psmb4
Tspan32	7.14799e-22	0.354974	0.284	0.145	1.06441e-17	MF1	Tspan32
Acd	7.34122e-22	0.34958	0.452	0.271	1.09318e-17	MF1	Acd
Bcl7c	7.45845e-22	0.260965	0.526	0.315	1.11064e-17	MF1	Bcl7c
Paqr7	7.60705e-22	0.274311	0.435	0.254	1.13277e-17	MF1	Paqr7
Dnajc3	7.81722e-22	0.337047	0.737	0.51	1.16406e-17	MF1	Dnajc3
Eif2b5	8.24753e-22	0.302302	0.41	0.238	1.22814e-17	MF1	Eif2b5
Ssr1	8.29992e-22	0.304651	0.821	0.597	1.23594e-17	MF1	Ssr1
Sh3pxd2b	9.32066e-22	0.378929	0.343	0.19	1.38794e-17	MF1	Sh3pxd2b
Asl	9.62014e-22	0.271814	0.57	0.35	1.43253e-17	MF1	Asl
Morf4l2	9.69552e-22	0.263182	0.769	0.547	1.44376e-17	MF1	Morf4l2
Tiprl	9.9216e-22	0.256963	0.465	0.275	1.47743e-17	MF1	Tiprl
Eif2b1	1.0709e-21	0.252337	0.336	0.18	1.59468e-17	MF1	Eif2b1
Edem1	1.22717e-21	0.316433	0.852	0.642	1.82738e-17	MF1	Edem1
Pex16	1.2582e-21	0.25374	0.373	0.208	1.87358e-17	MF1	Pex16
Akr7a5	1.35778e-21	0.267684	0.419	0.241	2.02188e-17	MF1	Akr7a5
Lonp1	1.40226e-21	0.354004	0.385	0.219	2.08811e-17	MF1	Lonp1
Zfp637	1.47957e-21	0.488495	0.258	0.129	2.20323e-17	MF1	Zfp637
Desi2	1.49928e-21	0.303593	0.456	0.268	2.23257e-17	MF1	Desi2
Mrpl57	1.4994e-21	0.266321	0.737	0.516	2.23276e-17	MF1	Mrpl57
Trpv2	1.51748e-21	0.276329	0.643	0.412	2.25968e-17	MF1	Trpv2
Pdcl	1.55063e-21	0.377778	0.323	0.175	2.30905e-17	MF1	Pdcl
Trim8	1.61437e-21	0.258118	0.726	0.498	2.40396e-17	MF1	Trim8
Zeb2os	1.68826e-21	0.290803	0.77	0.544	2.51398e-17	MF1	Zeb2os
Senp5	1.71454e-21	0.397056	0.275	0.139	2.55313e-17	MF1	Senp5
Gosr1	1.74838e-21	0.349825	0.337	0.184	2.60352e-17	MF1	Gosr1
Washc2	1.78608e-21	0.257847	0.694	0.457	2.65965e-17	MF1	Washc2
Pfkfb3	1.87765e-21	0.259346	0.589	0.371	2.79601e-17	MF1	Pfkfb3
Adssl1	1.88164e-21	0.313431	0.863	0.675	2.80195e-17	MF1	Adssl1
Fbxo28	1.90127e-21	0.271235	0.337	0.184	2.83118e-17	MF1	Fbxo28
Surf4	2.1175e-21	0.320885	0.819	0.582	3.15316e-17	MF1	Surf4
Fbxw8	2.47006e-21	0.563672	0.259	0.13	3.67817e-17	MF1	Fbxw8
Anapc4	2.52253e-21	0.267998	0.337	0.184	3.7563e-17	MF1	Anapc4
Ecsit	2.54381e-21	0.582428	0.253	0.125	3.78799e-17	MF1	Ecsit
Prmt3	2.84654e-21	0.532754	0.253	0.126	4.23878e-17	MF1	Prmt3
Fubp3	2.8504e-21	0.449454	0.281	0.146	4.24453e-17	MF1	Fubp3
Vamp7	3.3693e-21	0.263434	0.415	0.242	5.01722e-17	MF1	Vamp7
Mcm3	3.46672e-21	0.405797	0.383	0.218	5.16229e-17	MF1	Mcm3
Rasa2	3.52653e-21	0.534076	0.27	0.138	5.25136e-17	MF1	Rasa2
Dpy19l4	3.54184e-21	0.555443	0.306	0.165	5.27416e-17	MF1	Dpy19l4
Ufl1	3.65936e-21	0.358521	0.455	0.27	5.44915e-17	MF1	Ufl1
Babam2	3.81396e-21	0.279282	0.663	0.435	5.67936e-17	MF1	Babam2
Knop1	4.1867e-21	0.289092	0.434	0.256	6.23442e-17	MF1	Knop1
Sh3glb2	4.23515e-21	0.398917	0.305	0.165	6.30656e-17	MF1	Sh3glb2
Smim8	4.38763e-21	0.272091	0.301	0.158	6.53362e-17	MF1	Smim8
1810058I24Rik	4.41432e-21	0.296366	0.857	0.654	6.57336e-17	MF1	1810058I24Rik
Fech	4.77885e-21	0.314822	0.402	0.231	7.11619e-17	MF1	Fech
Gsn	5.00538e-21	0.295747	0.888	0.691	7.45351e-17	MF1	Gsn
Zfyve21	5.16203e-21	0.386817	0.26	0.131	7.68679e-17	MF1	Zfyve21
Rxra	6.11952e-21	0.556938	0.295	0.158	9.11257e-17	MF1	Rxra
Nasp	6.32539e-21	0.360947	0.462	0.278	9.41914e-17	MF1	Nasp
Smarcad1	6.41009e-21	0.371093	0.439	0.26	9.54526e-17	MF1	Smarcad1
Ilf3	6.51993e-21	0.292855	0.38	0.216	9.70882e-17	MF1	Ilf3
Ddx28	7.02936e-21	0.332555	0.315	0.169	1.04674e-16	MF1	Ddx28
Slc2a8	7.78014e-21	0.617605	0.258	0.134	1.15854e-16	MF1	Slc2a8
Strip1	7.95536e-21	0.425081	0.276	0.142	1.18463e-16	MF1	Strip1
AY036118	8.99118e-21	0.648613	0.535	0.355	1.33888e-16	MF1	AY036118
Gsk3a	9.56404e-21	0.265067	0.495	0.296	1.42418e-16	MF1	Gsk3a
Mrps12	1.00639e-20	0.264453	0.661	0.43	1.49862e-16	MF1	Mrps12
Rpa1	1.2448e-20	0.34376	0.355	0.2	1.85362e-16	MF1	Rpa1
Cdk10	1.40697e-20	0.314152	0.254	0.128	2.09512e-16	MF1	Cdk10
Apool	1.41782e-20	0.252492	0.389	0.224	2.11128e-16	MF1	Apool
Pelo	1.50573e-20	0.437317	0.263	0.134	2.24218e-16	MF1	Pelo
Cpsf1	1.56075e-20	0.399318	0.271	0.139	2.32412e-16	MF1	Cpsf1
Trpm2	1.66918e-20	0.447484	0.261	0.134	2.48557e-16	MF1	Trpm2
Pdap1	1.7811e-20	0.25881	0.767	0.542	2.65224e-16	MF1	Pdap1
Tmem222	1.85524e-20	0.309454	0.504	0.31	2.76264e-16	MF1	Tmem222
Nt5c2	1.88047e-20	0.333411	0.408	0.24	2.8002e-16	MF1	Nt5c2
Hacd3	2.19633e-20	0.250957	0.265	0.135	3.27056e-16	MF1	Hacd3
Nrbf2	2.37128e-20	0.298125	0.574	0.365	3.53108e-16	MF1	Nrbf2
Slc25a24	2.53464e-20	0.362972	0.275	0.141	3.77434e-16	MF1	Slc25a24
Hmgcs1	2.57451e-20	0.42335	0.314	0.172	3.83371e-16	MF1	Hmgcs1
1600002K03Rik	2.69701e-20	0.310974	0.391	0.222	4.01612e-16	MF1	1600002K03Rik
Glod4	2.74028e-20	0.298816	0.571	0.367	4.08054e-16	MF1	Glod4
Phb2	2.74308e-20	0.282318	0.854	0.646	4.08472e-16	MF1	Phb2
Cog7	2.74496e-20	0.402553	0.279	0.145	4.08752e-16	MF1	Cog7
2025-03-02	3.19187e-20	0.25571	0.777	0.56	4.75302e-16	MF1	2025-03-02
Larp4	3.33224e-20	0.304646	0.447	0.268	4.96203e-16	MF1	Larp4
Ncaph2	3.96657e-20	0.270783	0.528	0.327	5.90662e-16	MF1	Ncaph2
Map4k3	4.47551e-20	0.441014	0.284	0.149	6.66448e-16	MF1	Map4k3
Trub2	4.87608e-20	0.521671	0.282	0.148	7.26097e-16	MF1	Trub2
Faf2	4.92026e-20	0.304269	0.461	0.275	7.32676e-16	MF1	Faf2
Tdg	5.17695e-20	0.291471	0.344	0.191	7.709e-16	MF1	Tdg
Fuca1	5.40676e-20	0.265811	0.875	0.69	8.05121e-16	MF1	Fuca1
Fyttd1	5.47919e-20	0.342253	0.413	0.245	8.15906e-16	MF1	Fyttd1
Bub3	5.63665e-20	0.26652	0.771	0.541	8.39354e-16	MF1	Bub3
Smc6	5.7513e-20	0.273436	0.575	0.37	8.56425e-16	MF1	Smc6
Manf	6.47123e-20	0.429364	0.851	0.677	9.63631e-16	MF1	Manf
Thap7	7.66929e-20	0.284549	0.409	0.241	1.14203e-15	MF1	Thap7
Commd4	7.74817e-20	0.314188	0.805	0.576	1.15378e-15	MF1	Commd4
Mapkap1	7.8969e-20	0.306239	0.456	0.276	1.17593e-15	MF1	Mapkap1
Leng1	7.99625e-20	0.445278	0.27	0.141	1.19072e-15	MF1	Leng1
Ppm1h	8.0789e-20	0.251458	0.672	0.445	1.20303e-15	MF1	Ppm1h
Tlk1	8.49387e-20	0.288579	0.464	0.281	1.26482e-15	MF1	Tlk1
Rtl8a	8.90275e-20	0.319939	0.262	0.136	1.32571e-15	MF1	Rtl8a
C330007P06Rik	9.0078e-20	0.335103	0.4	0.233	1.34135e-15	MF1	C330007P06Rik
AU040320	9.238e-20	0.528651	0.254	0.131	1.37563e-15	MF1	AU040320
Nsmce1	1.05507e-19	0.267198	0.471	0.288	1.57111e-15	MF1	Nsmce1
Hars	1.07903e-19	0.266833	0.474	0.285	1.60679e-15	MF1	Hars
Ints12	1.10932e-19	0.2643	0.553	0.352	1.65189e-15	MF1	Ints12
Suz12	1.11735e-19	0.29225	0.4	0.231	1.66385e-15	MF1	Suz12
Tbcc	1.12405e-19	0.306672	0.353	0.199	1.67382e-15	MF1	Tbcc
Slc25a44	1.19606e-19	0.362318	0.292	0.155	1.78105e-15	MF1	Slc25a44
Ndufs4	1.35312e-19	0.262965	0.856	0.654	2.01493e-15	MF1	Ndufs4
Ldlrap1	1.36366e-19	0.273031	0.489	0.301	2.03063e-15	MF1	Ldlrap1
Lzic	1.41158e-19	0.343	0.255	0.131	2.10198e-15	MF1	Lzic
Slc16a6	1.46411e-19	0.25984	0.482	0.295	2.18021e-15	MF1	Slc16a6
Mrps24	1.56191e-19	0.282279	0.859	0.653	2.32584e-15	MF1	Mrps24
Abcf3	1.64935e-19	0.320803	0.345	0.196	2.45605e-15	MF1	Abcf3
Wdr5	1.7585e-19	0.375927	0.313	0.173	2.61859e-15	MF1	Wdr5
Ap3m1	2.20792e-19	0.251011	0.436	0.261	3.28781e-15	MF1	Ap3m1
Sf3a1	2.27329e-19	0.297958	0.398	0.233	3.38516e-15	MF1	Sf3a1
Usp5	2.32954e-19	0.255606	0.47	0.293	3.46892e-15	MF1	Usp5
Amz2	2.40517e-19	0.273741	0.385	0.226	3.58154e-15	MF1	Amz2
Sec63	2.42046e-19	0.250724	0.501	0.307	3.6043e-15	MF1	Sec63
Eloc	2.58228e-19	0.267501	0.869	0.683	3.84527e-15	MF1	Eloc
Spryd7	2.59989e-19	0.409051	0.277	0.148	3.8715e-15	MF1	Spryd7
Ech1	3.23321e-19	0.256055	0.762	0.534	4.81457e-15	MF1	Ech1
Acot9	3.77884e-19	0.253802	0.509	0.317	5.62707e-15	MF1	Acot9
Cfap410	3.84952e-19	0.323817	0.345	0.198	5.73232e-15	MF1	Cfap410
Ndufv2	4.13806e-19	0.266296	0.843	0.669	6.16198e-15	MF1	Ndufv2
Katnbl1	4.22186e-19	0.366532	0.261	0.135	6.28677e-15	MF1	Katnbl1
Nmd3	4.5671e-19	0.290805	0.379	0.219	6.80088e-15	MF1	Nmd3
AI987944	4.67777e-19	0.377384	0.257	0.134	6.96567e-15	MF1	AI987944
Htatsf1	4.76656e-19	0.272423	0.421	0.257	7.09788e-15	MF1	Htatsf1
Cnot9	4.94423e-19	0.251469	0.275	0.145	7.36245e-15	MF1	Cnot9
Parvb	4.97691e-19	0.253175	0.489	0.302	7.41112e-15	MF1	Parvb
Tsr3	5.07954e-19	0.36648	0.298	0.163	7.56395e-15	MF1	Tsr3
Atpaf2	5.1799e-19	0.353785	0.267	0.14	7.71339e-15	MF1	Atpaf2
Slc35a1	5.4713e-19	0.571031	0.261	0.137	8.14731e-15	MF1	Slc35a1
Cc2d1b	6.81304e-19	0.352661	0.343	0.196	1.01453e-14	MF1	Cc2d1b
Tmem214	7.57339e-19	0.301937	0.421	0.254	1.12775e-14	MF1	Tmem214
Cd200r1	7.62633e-19	0.338921	0.272	0.146	1.13564e-14	MF1	Cd200r1
Fam45a	7.77448e-19	0.347365	0.334	0.188	1.1577e-14	MF1	Fam45a
Ccdc58	7.79141e-19	0.285303	0.307	0.171	1.16022e-14	MF1	Ccdc58
1700037H04Rik	8.99558e-19	0.302266	0.366	0.211	1.33953e-14	MF1	1700037H04Rik
Tipin	9.27951e-19	0.283028	0.271	0.143	1.38181e-14	MF1	Tipin
Pigs	9.96163e-19	0.299448	0.516	0.322	1.48339e-14	MF1	Pigs
Kansl1l	1.21338e-18	0.325498	0.28	0.15	1.80685e-14	MF1	Kansl1l
Ndst1	1.28338e-18	0.313451	0.41	0.244	1.91108e-14	MF1	Ndst1
Xrcc1	1.29084e-18	0.335754	0.296	0.162	1.92219e-14	MF1	Xrcc1
Mtg2	1.46031e-18	0.308253	0.276	0.147	2.17455e-14	MF1	Mtg2
Erlin2	1.49623e-18	0.38609	0.288	0.158	2.22804e-14	MF1	Erlin2
Atp13a2	1.51331e-18	0.276956	0.796	0.559	2.25346e-14	MF1	Atp13a2
Wdr77	1.56334e-18	0.441998	0.273	0.147	2.32796e-14	MF1	Wdr77
Ctr9	1.67851e-18	0.299521	0.323	0.183	2.49948e-14	MF1	Ctr9
Ap3d1	1.69465e-18	0.26263	0.64	0.431	2.52351e-14	MF1	Ap3d1
Armc5	1.73816e-18	0.380027	0.31	0.173	2.5883e-14	MF1	Armc5
Fam122a	1.7685e-18	0.261162	0.323	0.181	2.63348e-14	MF1	Fam122a
Get4	2.20426e-18	0.258678	0.407	0.24	3.28236e-14	MF1	Get4
Ano6	2.23109e-18	0.295125	0.335	0.19	3.32231e-14	MF1	Ano6
Ints14	2.26678e-18	0.369479	0.331	0.187	3.37545e-14	MF1	Ints14
Acox1	2.54689e-18	0.313862	0.305	0.168	3.79258e-14	MF1	Acox1
Wdr11	2.55508e-18	0.47929	0.267	0.143	3.80477e-14	MF1	Wdr11
Msra	3.30216e-18	0.306063	0.416	0.252	4.91724e-14	MF1	Msra
Lmf2	3.77091e-18	0.354267	0.268	0.145	5.61527e-14	MF1	Lmf2
Slc36a1	3.8797e-18	0.268285	0.402	0.24	5.77726e-14	MF1	Slc36a1
Rabgap1	4.31446e-18	0.26633	0.349	0.202	6.42467e-14	MF1	Rabgap1
Glipr1	4.42104e-18	0.341851	0.738	0.552	6.58336e-14	MF1	Glipr1
Arsa	4.91112e-18	0.440496	0.307	0.173	7.31314e-14	MF1	Arsa
Ap5z1	5.38399e-18	0.379216	0.262	0.139	8.01731e-14	MF1	Ap5z1
Dnajc11	6.81027e-18	0.339381	0.382	0.229	1.01412e-13	MF1	Dnajc11
Dnm1l	6.88073e-18	0.258124	0.348	0.203	1.02461e-13	MF1	Dnm1l
Pgk1	7.33237e-18	0.258112	0.873	0.704	1.09186e-13	MF1	Pgk1
Plaat3	7.78678e-18	0.324948	0.473	0.312	1.15953e-13	MF1	Plaat3
Trip4	8.21203e-18	0.269231	0.292	0.16	1.22285e-13	MF1	Trip4
Stim1	8.23536e-18	0.34126	0.391	0.235	1.22633e-13	MF1	Stim1
Psmd13	8.57819e-18	0.294311	0.808	0.6	1.27738e-13	MF1	Psmd13
Nfe2l1	8.91513e-18	0.285704	0.354	0.206	1.32755e-13	MF1	Nfe2l1
Fam53b	1.13219e-17	0.282475	0.497	0.314	1.68594e-13	MF1	Fam53b
Mfsd5	1.20053e-17	0.314894	0.578	0.37	1.7877e-13	MF1	Mfsd5
Nptn	1.24936e-17	0.272662	0.903	0.74	1.86042e-13	MF1	Nptn
Zdhhc4	1.47501e-17	0.290901	0.333	0.192	2.19644e-13	MF1	Zdhhc4
Tnfaip8	1.54643e-17	0.262653	0.856	0.667	2.30279e-13	MF1	Tnfaip8
Dnajc21	2.55627e-17	0.250964	0.298	0.168	3.80653e-13	MF1	Dnajc21
Slc25a10	3.58434e-17	0.2557	0.274	0.15	5.33744e-13	MF1	Slc25a10
Tlnrd1	3.70516e-17	0.276273	0.277	0.153	5.51735e-13	MF1	Tlnrd1
Pex14	3.74632e-17	0.261898	0.341	0.198	5.57865e-13	MF1	Pex14
Siae	3.97839e-17	0.401346	0.254	0.137	5.92422e-13	MF1	Siae
Dtx4	4.09324e-17	0.28091	0.387	0.236	6.09524e-13	MF1	Dtx4
Fkrp	4.29131e-17	0.310426	0.312	0.18	6.39018e-13	MF1	Fkrp
Rnf26	5.85446e-17	0.29191	0.26	0.142	8.71788e-13	MF1	Rnf26
Col4a3bp	7.42216e-17	0.285927	0.439	0.273	1.10523e-12	MF1	Col4a3bp
Tcp11l1	7.51889e-17	0.316863	0.262	0.142	1.11964e-12	MF1	Tcp11l1
B3galt4	7.54888e-17	0.344116	0.283	0.157	1.1241e-12	MF1	B3galt4
Mtap	8.01402e-17	0.280125	0.281	0.157	1.19337e-12	MF1	Mtap
Txlna	8.42562e-17	0.286842	0.373	0.222	1.25466e-12	MF1	Txlna
Mtif2	8.78094e-17	0.304859	0.292	0.164	1.30757e-12	MF1	Mtif2
Pald1	1.13942e-16	0.386159	0.296	0.171	1.69671e-12	MF1	Pald1
Agpat1	1.14012e-16	0.293106	0.426	0.263	1.69775e-12	MF1	Agpat1
Dusp12	1.16058e-16	0.286446	0.267	0.148	1.72822e-12	MF1	Dusp12
Prrg2	1.23646e-16	0.331672	0.25	0.136	1.84121e-12	MF1	Prrg2
Atg4b	1.31335e-16	0.408373	0.392	0.238	1.95571e-12	MF1	Atg4b
Ddx10	1.50579e-16	0.325335	0.36	0.216	2.24227e-12	MF1	Ddx10
Arfip2	1.59472e-16	0.285419	0.3	0.172	2.3747e-12	MF1	Arfip2
Pus1	1.70251e-16	0.358326	0.34	0.202	2.53521e-12	MF1	Pus1
Ruvbl2	1.90007e-16	0.26229	0.326	0.189	2.82939e-12	MF1	Ruvbl2
Ccdc127	2.00361e-16	0.334379	0.288	0.165	2.98357e-12	MF1	Ccdc127
Aatf	2.01031e-16	0.30952	0.348	0.205	2.99355e-12	MF1	Aatf
Hmgcr	2.4528e-16	0.293734	0.31	0.177	3.65247e-12	MF1	Hmgcr
Tfpt	2.54225e-16	0.307592	0.31	0.179	3.78566e-12	MF1	Tfpt
Pdhx	2.89993e-16	0.324583	0.251	0.138	4.31828e-12	MF1	Pdhx
Orc3	3.35675e-16	0.302023	0.288	0.163	4.99853e-12	MF1	Orc3
Wdr55	3.44042e-16	0.261886	0.276	0.156	5.12313e-12	MF1	Wdr55
Wdr46	3.47653e-16	0.350052	0.301	0.174	5.17691e-12	MF1	Wdr46
Phospho2	4.16906e-16	0.267424	0.312	0.179	6.20815e-12	MF1	Phospho2
Rnaseh1	4.21548e-16	0.285401	0.305	0.174	6.27727e-12	MF1	Rnaseh1
Ppan	5.78301e-16	0.262852	0.266	0.149	8.61148e-12	MF1	Ppan
Snx11	6.41716e-16	0.312878	0.266	0.147	9.55579e-12	MF1	Snx11
Gnpat	6.51937e-16	0.275923	0.297	0.168	9.708e-12	MF1	Gnpat
Zfp991	9.15672e-16	0.350819	0.269	0.152	1.36353e-11	MF1	Zfp991
Manba	9.22006e-16	0.330832	0.377	0.234	1.37296e-11	MF1	Manba
Htt	1.03138e-15	0.282941	0.31	0.181	1.53582e-11	MF1	Htt
Caml	1.37392e-15	0.293991	0.315	0.185	2.04591e-11	MF1	Caml
Cds2	1.67484e-15	0.304866	0.288	0.166	2.49401e-11	MF1	Cds2
Slc9a8	1.75783e-15	0.520442	0.262	0.147	2.61759e-11	MF1	Slc9a8
Lrp6	1.76664e-15	0.280505	0.358	0.217	2.63071e-11	MF1	Lrp6
Aak1	1.81921e-15	0.396319	0.257	0.146	2.70898e-11	MF1	Aak1
Nit1	1.85255e-15	0.326937	0.332	0.199	2.75863e-11	MF1	Nit1
Setdb1	1.87735e-15	0.308396	0.283	0.162	2.79556e-11	MF1	Setdb1
Nt5m	2.4164e-15	0.348403	0.284	0.166	3.59827e-11	MF1	Nt5m
Apmap	2.54259e-15	0.418863	0.298	0.175	3.78617e-11	MF1	Apmap
Yipf6	2.80096e-15	0.263552	0.31	0.185	4.17092e-11	MF1	Yipf6
Tmem221	3.35864e-15	0.539183	0.252	0.145	5.00136e-11	MF1	Tmem221
Dus1l	3.66092e-15	0.262727	0.396	0.246	5.45148e-11	MF1	Dus1l
Itgax	3.95026e-15	0.328284	0.383	0.245	5.88233e-11	MF1	Itgax
Eng	6.55314e-15	0.296898	0.258	0.147	9.75828e-11	MF1	Eng
Map3k7	8.01319e-15	0.251052	0.292	0.171	1.19324e-10	MF1	Map3k7
Spg7	8.54807e-15	0.274999	0.361	0.224	1.27289e-10	MF1	Spg7
Letmd1	9.35986e-15	0.368182	0.27	0.156	1.39378e-10	MF1	Letmd1
Coq9	2.29194e-14	0.270089	0.327	0.198	3.41293e-10	MF1	Coq9
Lrif1	4.73269e-14	0.315452	0.324	0.197	7.04744e-10	MF1	Lrif1
Tnfaip1	1.00663e-13	0.298334	0.253	0.145	1.49897e-09	MF1	Tnfaip1
Snx13	1.06669e-13	0.272701	0.279	0.165	1.58842e-09	MF1	Snx13
Aph1c	1.32189e-13	0.276852	0.502	0.341	1.96843e-09	MF1	Aph1c
Mul1	1.83249e-13	0.294641	0.284	0.168	2.72876e-09	MF1	Mul1
Rabepk	1.85424e-13	0.413816	0.252	0.146	2.76115e-09	MF1	Rabepk
Kif1bp	2.73594e-13	0.262913	0.292	0.176	4.07409e-09	MF1	Kif1bp
Tssc4	4.37728e-13	0.280428	0.298	0.18	6.5182e-09	MF1	Tssc4
Ulk2	5.32638e-13	0.30477	0.296	0.182	7.93151e-09	MF1	Ulk2
Chd3	1.20676e-12	0.273626	0.317	0.2	1.79698e-08	MF1	Chd3
Entpd7	2.41529e-12	0.332238	0.325	0.204	3.59661e-08	MF1	Entpd7
Man2c1	4.12098e-12	0.287262	0.283	0.174	6.13655e-08	MF1	Man2c1
Map2k5	7.66673e-12	0.271144	0.271	0.166	1.14165e-07	MF1	Map2k5
Gm42418	2.53433e-06	0.263947	0.934	0.797	0.0377387	MF1	Gm42418
Ifitm2	8.13064e-292	1.92159	0.999	0.893	1.21073e-287	monocyte	Ifitm2
Ifitm6	3.27747e-276	2.92936	0.831	0.299	4.88048e-272	monocyte	Ifitm6
Plac8	1.19268e-266	1.9125	0.992	0.774	1.77602e-262	monocyte	Plac8
Ccr2	1.71636e-264	1.92322	0.982	0.602	2.55584e-260	monocyte	Ccr2
Ccl9	1.4925e-255	2.04068	0.963	0.548	2.22249e-251	monocyte	Ccl9
S100a6	9.34531e-250	1.47424	0.995	0.898	1.39161e-245	monocyte	S100a6
Alox5ap	2.00801e-249	1.17711	0.991	0.942	2.99013e-245	monocyte	Alox5ap
S100a4	7.4714e-231	1.73207	0.976	0.757	1.11257e-226	monocyte	S100a4
Ifitm3	1.39073e-225	1.09623	1	0.992	2.07093e-221	monocyte	Ifitm3
Coro1a	4.77105e-224	1.13562	0.993	0.957	7.10456e-220	monocyte	Coro1a
Emb	4.70775e-210	1.93504	0.894	0.594	7.01031e-206	monocyte	Emb
Ccl6	5.64507e-207	2.29148	0.907	0.614	8.40608e-203	monocyte	Ccl6
H3f3a	2.13372e-203	0.841623	1	0.987	3.17732e-199	monocyte	H3f3a
Rps9	1.72336e-202	0.7764	1	0.996	2.56625e-198	monocyte	Rps9
Hp	8.51773e-202	2.43551	0.806	0.405	1.26838e-197	monocyte	Hp
Actg1	8.72065e-198	1.22108	0.999	0.993	1.29859e-193	monocyte	Actg1
S100a11	4.4042e-195	1.35162	0.988	0.918	6.5583e-191	monocyte	S100a11
Btg1	1.34682e-194	1.36351	0.993	0.944	2.00556e-190	monocyte	Btg1
Rplp0	2.15313e-189	0.736769	1	0.995	3.20623e-185	monocyte	Rplp0
Rps14	1.33473e-186	0.655298	1	0.996	1.98755e-182	monocyte	Rps14
Crip1	8.95443e-186	1.5573	0.982	0.918	1.3334e-181	monocyte	Crip1
Samhd1	2.54088e-179	1.19908	0.976	0.877	3.78363e-175	monocyte	Samhd1
Mcemp1	7.1642e-177	2.29645	0.718	0.289	1.06682e-172	monocyte	Mcemp1
Rpl18a	5.92097e-176	0.704128	1	0.997	8.81691e-172	monocyte	Rpl18a
Fau	5.01903e-174	0.559753	1	0.999	7.47384e-170	monocyte	Fau
Clec4a1	1.07942e-170	1.94159	0.765	0.336	1.60736e-166	monocyte	Clec4a1
Sirpb1c	2.79277e-169	1.81209	0.846	0.496	4.15871e-165	monocyte	Sirpb1c
Gm9733	2.49575e-167	2.58434	0.485	0.097	3.71642e-163	monocyte	Gm9733
Cd52	3.12557e-166	0.763482	1	0.995	4.65429e-162	monocyte	Cd52
Cdk2ap2	2.08431e-165	1.68588	0.892	0.636	3.10375e-161	monocyte	Cdk2ap2
Arhgdib	8.51179e-160	0.90563	0.979	0.934	1.26749e-155	monocyte	Arhgdib
Clec4a3	3.67155e-155	1.67599	0.852	0.541	5.46731e-151	monocyte	Clec4a3
Sell	1.0864e-154	2.39045	0.573	0.17	1.61776e-150	monocyte	Sell
Klra2	4.01232e-154	2.11453	0.668	0.255	5.97474e-150	monocyte	Klra2
Rpl13	8.91382e-154	0.576765	1	0.998	1.32736e-149	monocyte	Rpl13
Ifngr1	1.52085e-151	1.3575	0.917	0.806	2.2647e-147	monocyte	Ifngr1
Rps27a	9.14575e-151	0.597931	0.999	0.996	1.36189e-146	monocyte	Rps27a
Gmfg	2.16744e-149	1.46759	0.864	0.677	3.22753e-145	monocyte	Gmfg
S100a10	4.07865e-149	1.52328	0.908	0.766	6.07352e-145	monocyte	S100a10
Rpl23a	8.64738e-147	0.612126	0.998	0.995	1.28768e-142	monocyte	Rpl23a
Tmsb10	5.85736e-146	1.14891	0.999	0.982	8.7222e-142	monocyte	Tmsb10
Cytip	4.34963e-139	2.12839	0.708	0.375	6.47703e-135	monocyte	Cytip
Emilin2	1.90362e-138	1.54878	0.837	0.656	2.83468e-134	monocyte	Emilin2
Actr3	6.63627e-136	0.780835	0.988	0.958	9.88207e-132	monocyte	Actr3
Rps27	1.04863e-134	0.878082	0.998	0.995	1.56152e-130	monocyte	Rps27
Rpl34	6.10982e-132	0.535148	0.999	0.993	9.09813e-128	monocyte	Rpl34
Rpl37a	3.41519e-131	0.721348	1	0.993	5.08557e-127	monocyte	Rpl37a
Vcan	6.53737e-131	2.77455	0.447	0.112	9.7348e-127	monocyte	Vcan
Gpx1	6.35953e-128	0.764119	0.995	0.976	9.46997e-124	monocyte	Gpx1
Arpc1b	8.23998e-127	0.508238	0.999	0.987	1.22701e-122	monocyte	Arpc1b
Rpl35a	2.67671e-125	0.536462	1	0.992	3.98589e-121	monocyte	Rpl35a
Dbi	9.47678e-125	1.03892	0.923	0.848	1.41119e-120	monocyte	Dbi
Junb	4.1818e-124	0.817075	0.993	0.977	6.22712e-120	monocyte	Junb
Prdx5	5.88374e-123	0.801138	0.979	0.955	8.76148e-119	monocyte	Prdx5
Rps6	6.58526e-122	0.572104	0.997	0.99	9.80612e-118	monocyte	Rps6
Rps11	1.34238e-121	0.523723	0.999	0.995	1.99894e-117	monocyte	Rps11
Ms4a6b	2.5696e-121	1.01945	0.973	0.904	3.82639e-117	monocyte	Ms4a6b
Il1b	1.02125e-116	1.51523	0.855	0.62	1.52074e-112	monocyte	Il1b
Gsr	3.4048e-116	2.54212	0.631	0.334	5.07009e-112	monocyte	Gsr
Rpl37	1.45701e-115	0.610281	0.998	0.993	2.16963e-111	monocyte	Rpl37
Anxa2	1.56361e-112	1.21718	0.916	0.864	2.32838e-108	monocyte	Anxa2
Fam49b	4.30552e-111	1.00341	0.963	0.898	6.41135e-107	monocyte	Fam49b
Ms4a6c	1.3958e-109	0.674695	0.997	0.97	2.07848e-105	monocyte	Ms4a6c
Rpl27	5.30268e-109	0.48338	0.999	0.99	7.89623e-105	monocyte	Rpl27
Napsa	6.32001e-108	1.10479	0.893	0.808	9.41113e-104	monocyte	Napsa
Plbd1	6.8849e-108	1.08662	0.882	0.697	1.02523e-103	monocyte	Plbd1
Gpr141	9.68812e-108	1.70464	0.617	0.273	1.44266e-103	monocyte	Gpr141
Cebpb	3.38214e-107	1.91861	0.775	0.47	5.03635e-103	monocyte	Cebpb
Bin2	4.866e-106	1.46426	0.789	0.647	7.24596e-102	monocyte	Bin2
Ltb4r1	3.20507e-104	2.48518	0.41	0.115	4.77267e-100	monocyte	Ltb4r1
Psma7	3.44954e-103	0.842984	0.936	0.901	5.13671e-99	monocyte	Psma7
Rpl10	2.6029e-102	0.421601	0.999	0.998	3.87598e-98	monocyte	Rpl10
Ccnd3	1.02162e-101	2.02337	0.637	0.377	1.5213e-97	monocyte	Ccnd3
Rpl9	1.67867e-101	0.432179	1	0.995	2.49971e-97	monocyte	Rpl9
Lst1	4.66371e-101	0.89896	0.97	0.903	6.94473e-97	monocyte	Lst1
Plcb1	2.00091e-100	2.72618	0.309	0.061	2.97955e-96	monocyte	Plcb1
Rps16	3.87573e-100	0.430423	0.999	0.996	5.77136e-96	monocyte	Rps16
Eif3f	3.59615e-99	0.73647	0.953	0.941	5.35503e-95	monocyte	Eif3f
Zfp36l2	1.01455e-98	1.11226	0.896	0.815	1.51077e-94	monocyte	Zfp36l2
Rps15	2.61642e-98	0.508593	0.997	0.991	3.89611e-94	monocyte	Rps15
Lsp1	3.79101e-98	1.05273	0.907	0.854	5.64519e-94	monocyte	Lsp1
Pirb	4.52444e-98	1.26346	0.821	0.727	6.73734e-94	monocyte	Pirb
Ptprc	5.02709e-98	0.923529	0.902	0.901	7.48584e-94	monocyte	Ptprc
Rpl26	1.21764e-97	0.438051	0.999	0.994	1.81319e-93	monocyte	Rpl26
Tspo	3.08582e-97	0.712062	0.991	0.961	4.5951e-93	monocyte	Tspo
Rpl18	4.42736e-97	0.463843	0.999	0.995	6.59278e-93	monocyte	Rpl18
Stk17b	1.54425e-96	1.65997	0.735	0.538	2.29954e-92	monocyte	Stk17b
Rps18	1.73614e-95	0.51559	0.995	0.989	2.58528e-91	monocyte	Rps18
Rps5	2.0589e-95	0.512803	0.999	0.991	3.0659e-91	monocyte	Rps5
Fxyd5	2.10619e-95	0.555554	0.998	0.982	3.13632e-91	monocyte	Fxyd5
Taldo1	2.92042e-95	0.770387	0.946	0.922	4.3488e-91	monocyte	Taldo1
Sem1	4.1805e-95	0.648222	0.989	0.963	6.22519e-91	monocyte	Sem1
Rps23	2.7891e-94	0.43903	0.997	0.995	4.15324e-90	monocyte	Rps23
Ahnak	6.26375e-94	1.19129	0.842	0.771	9.32734e-90	monocyte	Ahnak
Rps4x	1.93083e-93	0.488462	1	0.992	2.87519e-89	monocyte	Rps4x
Clec4a2	2.48053e-93	1.68617	0.609	0.307	3.69376e-89	monocyte	Clec4a2
Gm5150	1.10743e-92	2.4647	0.395	0.121	1.64907e-88	monocyte	Gm5150
Mgst1	1.26528e-91	1.61247	0.733	0.556	1.88412e-87	monocyte	Mgst1
Rpl4	5.09772e-91	0.591043	0.985	0.97	7.59101e-87	monocyte	Rpl4
Uba52	1.87407e-89	0.676239	0.99	0.977	2.79067e-85	monocyte	Uba52
Sub1	1.89642e-89	0.808548	0.929	0.927	2.82396e-85	monocyte	Sub1
Nop53	4.6438e-89	0.979665	0.859	0.794	6.91508e-85	monocyte	Nop53
Arpc2	6.61733e-89	0.486805	0.99	0.982	9.85387e-85	monocyte	Arpc2
Pi16	1.13467e-88	3.27513	0.268	0.053	1.68964e-84	monocyte	Pi16
Wfdc17	1.27628e-88	1.04407	0.952	0.905	1.90051e-84	monocyte	Wfdc17
Rpl39	2.45833e-88	0.463015	1	0.991	3.6607e-84	monocyte	Rpl39
Nfil3	2.5088e-88	1.72624	0.66	0.407	3.73586e-84	monocyte	Nfil3
Rpl36	1.81612e-87	0.51937	0.998	0.985	2.70439e-83	monocyte	Rpl36
Mcub	8.29529e-87	1.61566	0.677	0.464	1.23525e-82	monocyte	Mcub
Ifi209	1.04121e-85	0.923159	0.882	0.72	1.55046e-81	monocyte	Ifi209
Rpl32	2.76476e-85	0.439996	1	0.994	4.11701e-81	monocyte	Rpl32
Ncf2	1.46822e-84	0.92244	0.866	0.864	2.18633e-80	monocyte	Ncf2
Cnn2	4.10383e-84	1.38702	0.729	0.551	6.11101e-80	monocyte	Cnn2
Btg2	1.47385e-82	0.82534	0.947	0.905	2.19472e-78	monocyte	Btg2
Fosl2	2.07779e-82	1.51626	0.675	0.45	3.09403e-78	monocyte	Fosl2
Hspa8	4.03985e-82	0.607393	0.997	0.994	6.01575e-78	monocyte	Hspa8
Pid1	2.74762e-81	1.22206	0.798	0.673	4.09148e-77	monocyte	Pid1
Rps7	3.32361e-81	0.458489	0.995	0.99	4.94919e-77	monocyte	Rps7
Cd177	6.64455e-81	2.27425	0.441	0.179	9.8944e-77	monocyte	Cd177
Ms4a4c	1.03799e-80	0.722302	0.989	0.881	1.54567e-76	monocyte	Ms4a4c
Mrpl33	2.10293e-80	0.977566	0.898	0.845	3.13148e-76	monocyte	Mrpl33
H2afy	4.51965e-80	0.76418	0.898	0.876	6.7302e-76	monocyte	H2afy
Gda	1.22272e-78	1.87838	0.64	0.44	1.82075e-74	monocyte	Gda
Chil3	1.57928e-77	2.36668	0.634	0.411	2.35171e-73	monocyte	Chil3
Rpl13a	2.75685e-77	0.375967	0.999	0.995	4.10523e-73	monocyte	Rpl13a
Ms4a8a	3.95856e-77	2.3089	0.373	0.126	5.89468e-73	monocyte	Ms4a8a
Rpl6	1.33797e-76	0.391913	0.997	0.994	1.99237e-72	monocyte	Rpl6
H2afz	3.20136e-76	0.653508	0.979	0.956	4.76714e-72	monocyte	H2afz
Klf13	4.58309e-76	1.18134	0.771	0.691	6.82468e-72	monocyte	Klf13
Rps15a	5.01512e-76	0.477115	0.998	0.987	7.46802e-72	monocyte	Rps15a
mt-Atp6	1.76483e-75	0.430096	0.999	0.997	2.62801e-71	monocyte	mt-Atp6
Il17ra	2.6856e-75	1.57349	0.654	0.473	3.99913e-71	monocyte	Il17ra
Rplp2	3.87297e-75	0.335941	0.999	0.994	5.76724e-71	monocyte	Rplp2
Zyx	8.57487e-74	1.21057	0.758	0.658	1.27688e-69	monocyte	Zyx
Lyn	1.7282e-73	0.827942	0.867	0.852	2.57347e-69	monocyte	Lyn
Uqcrh	3.63349e-73	0.643264	0.931	0.921	5.41062e-69	monocyte	Uqcrh
H2afj	5.02493e-73	0.908691	0.881	0.829	7.48262e-69	monocyte	H2afj
Rps28	6.0169e-73	0.686437	0.999	0.989	8.95977e-69	monocyte	Rps28
Rps29	1.60793e-72	0.580989	1	0.998	2.39436e-68	monocyte	Rps29
Tm6sf1	5.83229e-71	1.00516	0.802	0.729	8.68486e-67	monocyte	Tm6sf1
Rpl38	1.58594e-70	0.446312	1	0.99	2.36162e-66	monocyte	Rpl38
Rasgrp4	7.46681e-69	1.71052	0.471	0.221	1.11188e-64	monocyte	Rasgrp4
Rpl17	4.20162e-68	0.374093	0.999	0.996	6.25663e-64	monocyte	Rpl17
Eif1	8.70364e-68	0.427912	0.999	0.993	1.29606e-63	monocyte	Eif1
Pde4b	2.17885e-67	1.83818	0.456	0.204	3.24453e-63	monocyte	Pde4b
Cox7a2l	2.35527e-67	0.808298	0.881	0.843	3.50723e-63	monocyte	Cox7a2l
Fam111a	7.59737e-67	1.39129	0.653	0.465	1.13132e-62	monocyte	Fam111a
Tmpo	4.79938e-66	1.36633	0.664	0.495	7.14676e-62	monocyte	Tmpo
Cd244a	6.03343e-66	2.2337	0.348	0.125	8.98438e-62	monocyte	Cd244a
Ppp1ca	1.07477e-65	0.577376	0.939	0.927	1.60043e-61	monocyte	Ppp1ca
Rpl24	1.17471e-65	0.394081	0.997	0.988	1.74926e-61	monocyte	Rpl24
Gnb2	1.97999e-65	0.5026	0.961	0.949	2.94841e-61	monocyte	Gnb2
Rpl7	2.05341e-65	0.426751	0.993	0.985	3.05773e-61	monocyte	Rpl7
Rac2	3.66313e-65	0.674952	0.91	0.894	5.45476e-61	monocyte	Rac2
Rara	9.6692e-65	1.82638	0.527	0.315	1.43984e-60	monocyte	Rara
Dleu2	1.11046e-64	1.43175	0.688	0.533	1.65359e-60	monocyte	Dleu2
Rps13	1.87523e-64	0.37268	0.999	0.992	2.7924e-60	monocyte	Rps13
Ier2	1.97715e-64	0.736593	0.887	0.856	2.94417e-60	monocyte	Ier2
Rpl36al	2.01557e-64	0.47561	0.975	0.965	3.00138e-60	monocyte	Rpl36al
Nr4a1	4.29441e-64	0.999237	0.821	0.716	6.3948e-60	monocyte	Nr4a1
Tppp3	8.07975e-64	2.87202	0.309	0.1	1.20316e-59	monocyte	Tppp3
Fn1	1.77231e-63	1.40337	0.739	0.599	2.63915e-59	monocyte	Fn1
Kdm7a	2.17812e-62	1.24704	0.694	0.564	3.24344e-58	monocyte	Kdm7a
Pim1	2.53222e-62	0.822042	0.9	0.859	3.77072e-58	monocyte	Pim1
Serp1	3.49822e-62	0.816057	0.91	0.878	5.2092e-58	monocyte	Serp1
Rps3	4.31385e-62	0.324229	0.999	0.994	6.42376e-58	monocyte	Rps3
Ncf4	1.05481e-61	0.828978	0.837	0.805	1.57072e-57	monocyte	Ncf4
Krt80	2.21433e-61	2.00217	0.36	0.139	3.29735e-57	monocyte	Krt80
mt-Co3	5.06819e-61	0.353753	0.998	0.993	7.54704e-57	monocyte	mt-Co3
Itgb7	5.69087e-61	1.4173	0.644	0.468	8.47427e-57	monocyte	Itgb7
Nfam1	2.02787e-60	1.22828	0.704	0.618	3.01971e-56	monocyte	Nfam1
Rpl8	2.23823e-60	0.336153	0.995	0.994	3.33294e-56	monocyte	Rpl8
D8Ertd738e	3.64111e-60	0.631214	0.92	0.895	5.42197e-56	monocyte	D8Ertd738e
Tgfbi	6.61593e-60	0.721175	0.981	0.919	9.85179e-56	monocyte	Tgfbi
Ly6c2	8.47296e-60	0.789034	0.958	0.876	1.26171e-55	monocyte	Ly6c2
Cd44	9.30771e-60	1.24761	0.751	0.688	1.38601e-55	monocyte	Cd44
Msrb1	1.53347e-59	0.54394	0.982	0.935	2.28349e-55	monocyte	Msrb1
Cmtm7	2.62208e-59	0.768655	0.883	0.875	3.90454e-55	monocyte	Cmtm7
Glud1	2.63592e-59	0.923439	0.795	0.759	3.92514e-55	monocyte	Glud1
Sirpb1b	3.24947e-59	1.79627	0.461	0.233	4.83878e-55	monocyte	Sirpb1b
Capza2	5.19326e-59	0.567125	0.964	0.959	7.73328e-55	monocyte	Capza2
Cebpd	8.71272e-59	1.79306	0.545	0.346	1.29741e-54	monocyte	Cebpd
Naaa	1.17157e-58	1.30132	0.62	0.427	1.74459e-54	monocyte	Naaa
Rpl11	1.19308e-58	0.302089	0.998	0.996	1.77662e-54	monocyte	Rpl11
Irf5	4.35788e-58	0.75654	0.838	0.827	6.48932e-54	monocyte	Irf5
Rpl22l1	9.40888e-58	0.824574	0.857	0.798	1.40108e-53	monocyte	Rpl22l1
Sp100	1.74745e-57	0.657372	0.889	0.837	2.60212e-53	monocyte	Sp100
Smpdl3a	1.08848e-56	0.81542	0.881	0.832	1.62085e-52	monocyte	Smpdl3a
Rbm39	1.40904e-56	0.538861	0.941	0.942	2.0982e-52	monocyte	Rbm39
Jarid2	4.51264e-56	1.32982	0.591	0.387	6.71977e-52	monocyte	Jarid2
Slfn1	5.92978e-56	0.783909	0.839	0.721	8.83004e-52	monocyte	Slfn1
Fmnl1	6.61948e-56	1.19694	0.662	0.534	9.85706e-52	monocyte	Fmnl1
Camkk2	7.90835e-56	1.45579	0.569	0.387	1.17763e-51	monocyte	Camkk2
AI839979	8.00082e-56	2.15257	0.42	0.217	1.1914e-51	monocyte	AI839979
Rap1a	9.80001e-56	0.716973	0.856	0.861	1.45932e-51	monocyte	Rap1a
mt-Co1	4.01469e-55	0.260169	0.998	0.994	5.97828e-51	monocyte	mt-Co1
Ctsc	4.63458e-55	0.720445	0.956	0.944	6.90135e-51	monocyte	Ctsc
Arf5	2.74357e-54	0.510102	0.943	0.939	4.08545e-50	monocyte	Arf5
Igsf6	3.75276e-54	0.972862	0.742	0.691	5.58823e-50	monocyte	Igsf6
Gng10	4.56019e-54	0.845438	0.815	0.786	6.79057e-50	monocyte	Gng10
Ccdc12	1.90453e-53	0.68642	0.849	0.841	2.83603e-49	monocyte	Ccdc12
Fam129a	4.6997e-53	1.57788	0.482	0.274	6.99832e-49	monocyte	Fam129a
Btf3	5.7455e-53	0.435978	0.963	0.955	8.55562e-49	monocyte	Btf3
Eef2	6.23526e-53	0.462301	0.98	0.975	9.28492e-49	monocyte	Eef2
Ifi204	7.39937e-53	0.534476	0.943	0.879	1.10184e-48	monocyte	Ifi204
Arhgap26	1.63712e-52	2.03278	0.323	0.128	2.43783e-48	monocyte	Arhgap26
Slc25a5	2.63076e-52	0.547329	0.958	0.934	3.91746e-48	monocyte	Slc25a5
Flna	4.19829e-52	1.16846	0.7	0.636	6.25168e-48	monocyte	Flna
Eif3e	4.71872e-51	0.787899	0.814	0.8	7.02664e-47	monocyte	Eif3e
Ifi211	8.74295e-51	0.653344	0.905	0.813	1.30191e-46	monocyte	Ifi211
Ndufa6	1.38651e-50	0.683892	0.858	0.838	2.06465e-46	monocyte	Ndufa6
Arpc5	1.43053e-50	0.446607	0.968	0.944	2.1302e-46	monocyte	Arpc5
Eno1	1.68463e-50	0.576277	0.946	0.912	2.50859e-46	monocyte	Eno1
Nadk	2.02721e-50	1.02261	0.73	0.675	3.01872e-46	monocyte	Nadk
Pdlim1	2.20655e-50	2.60403	0.274	0.098	3.28578e-46	monocyte	Pdlim1
Atf3	5.77222e-50	0.684097	0.926	0.891	8.59541e-46	monocyte	Atf3
Rpl35	5.88637e-50	0.532173	0.99	0.975	8.76539e-46	monocyte	Rpl35
Prkcd	6.16683e-50	0.664658	0.845	0.833	9.18302e-46	monocyte	Prkcd
Rps24	1.03719e-49	0.292327	0.999	0.997	1.54448e-45	monocyte	Rps24
Fcgr3	2.09753e-49	0.595025	0.92	0.872	3.12343e-45	monocyte	Fcgr3
Pitpna	2.57981e-49	0.558385	0.898	0.91	3.84159e-45	monocyte	Pitpna
Arpc3	3.13964e-49	0.388518	0.977	0.966	4.67524e-45	monocyte	Arpc3
Cybb	9.65796e-49	0.556498	0.941	0.927	1.43817e-44	monocyte	Cybb
Thbs1	9.72028e-49	0.900134	0.809	0.694	1.44745e-44	monocyte	Thbs1
Mefv	1.16544e-48	1.53524	0.389	0.18	1.73546e-44	monocyte	Mefv
Ifi27l2a	1.69883e-48	0.681672	0.934	0.965	2.52973e-44	monocyte	Ifi27l2a
Cfp	1.8144e-48	1.23524	0.625	0.447	2.70182e-44	monocyte	Cfp
Rps25	1.83402e-48	0.330636	0.991	0.986	2.73104e-44	monocyte	Rps25
Tmsb4x	3.88016e-48	0.267247	1	1	5.77795e-44	monocyte	Tmsb4x
Srsf5	6.4117e-48	0.56972	0.889	0.903	9.54766e-44	monocyte	Srsf5
Gm21188	1.07608e-47	0.880496	0.787	0.729	1.60239e-43	monocyte	Gm21188
Ciao2a	1.07987e-47	0.873149	0.764	0.717	1.60804e-43	monocyte	Ciao2a
Rpl28	1.30322e-47	0.357567	0.992	0.992	1.94063e-43	monocyte	Rpl28
Mndal	1.55647e-47	0.524287	0.877	0.799	2.31775e-43	monocyte	Mndal
Fos	2.49882e-47	0.573563	0.995	0.97	3.721e-43	monocyte	Fos
BC028528	2.64411e-47	1.20683	0.659	0.581	3.93735e-43	monocyte	BC028528
Rassf4	2.73917e-47	1.07836	0.686	0.601	4.07889e-43	monocyte	Rassf4
Gpr132	3.57211e-47	1.41658	0.481	0.278	5.31923e-43	monocyte	Gpr132
Zfp36	3.67805e-47	0.563243	0.938	0.942	5.47698e-43	monocyte	Zfp36
Myl12b	3.99289e-47	0.55966	0.896	0.905	5.94582e-43	monocyte	Myl12b
Ikbkb	4.20025e-47	1.0602	0.694	0.641	6.25459e-43	monocyte	Ikbkb
Hmgb2	5.32056e-47	0.988803	0.76	0.728	7.92284e-43	monocyte	Hmgb2
Il6ra	5.74472e-47	1.0802	0.662	0.578	8.55446e-43	monocyte	Il6ra
Lbr	6.72607e-47	1.73215	0.399	0.203	1.00158e-42	monocyte	Lbr
Ndufb1-ps	1.16651e-46	0.766504	0.935	0.916	1.73705e-42	monocyte	Ndufb1-ps
Lyz2	2.23522e-46	0.376681	1	0.999	3.32847e-42	monocyte	Lyz2
Sema4a	3.16669e-46	1.15168	0.592	0.431	4.71552e-42	monocyte	Sema4a
Glipr2	4.43418e-46	1.77603	0.438	0.252	6.60294e-42	monocyte	Glipr2
Rpl21	1.03403e-45	0.278592	0.995	0.994	1.53978e-41	monocyte	Rpl21
Gnai2	1.25891e-45	0.369587	0.968	0.966	1.87464e-41	monocyte	Gnai2
Rps3a1	1.55597e-45	0.317105	0.997	0.991	2.31699e-41	monocyte	Rps3a1
Selplg	5.08187e-45	0.566092	0.857	0.873	7.56741e-41	monocyte	Selplg
[truncated: 3,125 more rows]

## Sheet: CD45hi Neutrophil DEGs
	p_val	avg_log2FC	pct.1	pct.2	p_val_adj	cluster	gene
Cst3	3.40133e-38	0.757207	0.976	0.934	3.81425e-34	NP1	Cst3
Gpx1	1.3401e-28	0.893902	0.869	0.712	1.50279e-24	NP1	Gpx1
Tmsb4x	5.09273e-20	0.402534	1	1	5.71099e-16	NP1	Tmsb4x
Serp1	1.77918e-18	0.941772	0.706	0.506	1.99517e-14	NP1	Serp1
Alox5ap	7.8862e-18	0.560851	0.903	0.818	8.84359e-14	NP1	Alox5ap
Tsc22d3	2.97719e-17	1.07141	0.589	0.364	3.33862e-13	NP1	Tsc22d3
Gngt2	6.75343e-17	0.877806	0.674	0.481	7.57329e-13	NP1	Gngt2
Rgs2	1.76818e-16	0.744196	0.827	0.671	1.98284e-12	NP1	Rgs2
Fos	1.95101e-16	0.529684	0.937	0.857	2.18786e-12	NP1	Fos
Rps3a1	8.71715e-16	0.653109	0.825	0.714	9.77541e-12	NP1	Rps3a1
Mmp9	7.57386e-15	0.745415	0.793	0.61	8.49333e-11	NP1	Mmp9
Ptma	1.46176e-14	1.00825	0.659	0.483	1.63922e-10	NP1	Ptma
Man2b1	1.52118e-14	1.14325	0.526	0.347	1.70585e-10	NP1	Man2b1
Rpl13a	1.77092e-14	0.683579	0.839	0.723	1.98591e-10	NP1	Rpl13a
Ccpg1	3.81214e-14	0.866854	0.552	0.334	4.27493e-10	NP1	Ccpg1
Rpl32	3.89745e-14	0.588061	0.805	0.666	4.37061e-10	NP1	Rpl32
Rps8	4.26249e-14	0.637695	0.83	0.728	4.77996e-10	NP1	Rps8
Fosb	6.04122e-14	0.753545	0.701	0.514	6.77462e-10	NP1	Fosb
Erp29	7.0439e-14	0.979721	0.53	0.333	7.89903e-10	NP1	Erp29
Ptprc	9.84261e-14	0.560708	0.849	0.71	1.10375e-09	NP1	Ptprc
Stk17b	9.93703e-14	0.681437	0.776	0.614	1.11434e-09	NP1	Stk17b
Celf2	1.29559e-13	1.00796	0.577	0.399	1.45288e-09	NP1	Celf2
Emb	1.37484e-13	0.863012	0.606	0.41	1.54175e-09	NP1	Emb
Neurl3	1.84886e-13	0.768633	0.74	0.549	2.07331e-09	NP1	Neurl3
Coro1a	1.85378e-13	0.441228	0.886	0.805	2.07883e-09	NP1	Coro1a
Sh3bgrl3	2.16201e-13	0.4325	0.905	0.863	2.42448e-09	NP1	Sh3bgrl3
Hist1h2bc	2.62728e-13	1.02792	0.555	0.364	2.94623e-09	NP1	Hist1h2bc
Rpl5	4.29746e-13	0.893619	0.625	0.471	4.81917e-09	NP1	Rpl5
D8Ertd738e	6.07155e-13	0.655191	0.737	0.61	6.80863e-09	NP1	D8Ertd738e
Rpsa	7.79862e-13	0.987345	0.642	0.518	8.74537e-09	NP1	Rpsa
Rpl18	1.24858e-12	0.649921	0.788	0.684	1.40016e-08	NP1	Rpl18
Rp9	1.57311e-12	1.23275	0.399	0.225	1.76409e-08	NP1	Rp9
Rps15	1.83281e-12	0.726589	0.708	0.561	2.05531e-08	NP1	Rps15
Snrpg	2.21269e-12	1.18769	0.311	0.145	2.48131e-08	NP1	Snrpg
Siglece	2.78987e-12	0.945106	0.47	0.287	3.12856e-08	NP1	Siglece
Pbxip1	4.86523e-12	1.02603	0.501	0.334	5.45586e-08	NP1	Pbxip1
Nfam1	6.74799e-12	0.736382	0.693	0.549	7.56719e-08	NP1	Nfam1
Rpl19	7.91767e-12	0.530671	0.818	0.714	8.87887e-08	NP1	Rpl19
Rps27a	8.62089e-12	0.484531	0.891	0.817	9.66746e-08	NP1	Rps27a
Rplp1	9.40892e-12	0.514021	0.854	0.805	1.05512e-07	NP1	Rplp1
Lyl1	1.06031e-11	1.60278	0.263	0.118	1.18904e-07	NP1	Lyl1
Hmgb1	1.54535e-11	0.688419	0.637	0.473	1.73296e-07	NP1	Hmgb1
Myadm	1.77684e-11	0.853676	0.477	0.301	1.99255e-07	NP1	Myadm
Csf3r	2.83407e-11	0.483873	0.888	0.835	3.17813e-07	NP1	Csf3r
Btg2	3.43656e-11	0.43367	0.915	0.842	3.85376e-07	NP1	Btg2
Gm26740	3.88702e-11	0.829616	0.526	0.357	4.35891e-07	NP1	Gm26740
Hipk1	4.44548e-11	1.33384	0.338	0.186	4.98516e-07	NP1	Hipk1
Rps16	4.79862e-11	0.430598	0.895	0.854	5.38117e-07	NP1	Rps16
Rps2	4.95606e-11	0.646346	0.725	0.586	5.55773e-07	NP1	Rps2
Rpl21	8.62717e-11	0.516672	0.81	0.733	9.67451e-07	NP1	Rpl21
Atp5h	9.49997e-11	0.911029	0.523	0.359	1.06533e-06	NP1	Atp5h
Rps10	1.14573e-10	0.508433	0.798	0.719	1.28482e-06	NP1	Rps10
Rpl17	1.50339e-10	0.495414	0.866	0.806	1.6859e-06	NP1	Rpl17
Otulinl	2.00872e-10	0.847341	0.423	0.253	2.25258e-06	NP1	Otulinl
Rpl30	2.32505e-10	0.586299	0.769	0.672	2.60731e-06	NP1	Rpl30
Gnai2	2.96903e-10	0.44068	0.832	0.784	3.32947e-06	NP1	Gnai2
Rgs3	3.02328e-10	0.934931	0.399	0.241	3.39031e-06	NP1	Rgs3
Grcc10	3.15999e-10	0.757575	0.506	0.348	3.54362e-06	NP1	Grcc10
Ptpre	3.23647e-10	0.962654	0.392	0.236	3.62938e-06	NP1	Ptpre
Lst1	3.24004e-10	0.49247	0.869	0.777	3.63338e-06	NP1	Lst1
Anp32b	3.43419e-10	1.05653	0.338	0.183	3.8511e-06	NP1	Anp32b
Grk2	4.59862e-10	0.881685	0.487	0.331	5.1569e-06	NP1	Grk2
Rps18	5.02005e-10	0.669582	0.616	0.461	5.62948e-06	NP1	Rps18
Rpl37a	5.62292e-10	0.513201	0.832	0.737	6.30554e-06	NP1	Rpl37a
Reep5	5.64039e-10	0.865144	0.496	0.337	6.32513e-06	NP1	Reep5
Rpl18a	7.72928e-10	0.411636	0.878	0.851	8.66762e-06	NP1	Rpl18a
Gng10	8.47131e-10	0.835431	0.431	0.272	9.49972e-06	NP1	Gng10
Gm42418	9.31938e-10	0.573149	0.8	0.667	1.04508e-05	NP1	Gm42418
Ier2	9.86036e-10	0.487413	0.798	0.684	1.10574e-05	NP1	Ier2
Cox7a2l	1.0351e-09	0.922143	0.443	0.288	1.16076e-05	NP1	Cox7a2l
Cotl1	1.08304e-09	0.41555	0.849	0.772	1.21452e-05	NP1	Cotl1
Rpl14	1.17316e-09	0.856306	0.589	0.461	1.31558e-05	NP1	Rpl14
Arhgap45	1.18302e-09	0.686639	0.603	0.436	1.32664e-05	NP1	Arhgap45
Rack1	1.39049e-09	0.827571	0.564	0.42	1.5593e-05	NP1	Rack1
Slc25a5	1.56217e-09	0.85726	0.491	0.337	1.75182e-05	NP1	Slc25a5
Rplp2	1.66255e-09	0.459126	0.844	0.801	1.86438e-05	NP1	Rplp2
H2afj	1.69703e-09	0.538752	0.657	0.529	1.90305e-05	NP1	H2afj
Lamtor4	1.72297e-09	0.878362	0.399	0.242	1.93214e-05	NP1	Lamtor4
Cox5a	1.90833e-09	0.714822	0.496	0.34	2.14e-05	NP1	Cox5a
Rpl26	1.93824e-09	0.469421	0.762	0.666	2.17354e-05	NP1	Rpl26
Akap13	2.26299e-09	0.926268	0.477	0.328	2.53771e-05	NP1	Akap13
Ndufs7	2.32202e-09	1.03187	0.321	0.181	2.60392e-05	NP1	Ndufs7
Rpl15	2.48743e-09	0.776432	0.616	0.493	2.78941e-05	NP1	Rpl15
Mrps24	3.00732e-09	1.04428	0.282	0.143	3.37241e-05	NP1	Mrps24
Rps26	3.51093e-09	0.541863	0.706	0.584	3.93716e-05	NP1	Rps26
Gpx4	3.72686e-09	0.504048	0.737	0.611	4.1793e-05	NP1	Gpx4
Ndufb7	4.88289e-09	0.836772	0.436	0.292	5.47568e-05	NP1	Ndufb7
Rps3	5.31672e-09	0.471355	0.825	0.742	5.96217e-05	NP1	Rps3
Rabac1	5.71169e-09	0.621112	0.696	0.573	6.40508e-05	NP1	Rabac1
Rps5	7.28097e-09	0.581905	0.703	0.596	8.16488e-05	NP1	Rps5
Rps21	7.295e-09	0.579804	0.732	0.654	8.18061e-05	NP1	Rps21
Rps14	8.08287e-09	0.383881	0.891	0.816	9.06413e-05	NP1	Rps14
Rps19	8.1506e-09	0.652142	0.693	0.588	9.14008e-05	NP1	Rps19
Cmtm7	8.89824e-09	0.766514	0.513	0.37	9.97849e-05	NP1	Cmtm7
Rps23	9.36035e-09	0.538956	0.788	0.708	0.000104967	NP1	Rps23
Gsn	9.53899e-09	0.68469	0.686	0.564	0.00010697	NP1	Gsn
Rps11	9.63468e-09	0.551954	0.786	0.724	0.000108043	NP1	Rps11
Ppia	1.01138e-08	0.560834	0.696	0.577	0.000113417	NP1	Ppia
Rpl39	1.1242e-08	0.402465	0.808	0.716	0.000126068	NP1	Rpl39
Gm2a	1.1967e-08	0.480701	0.667	0.495	0.000134198	NP1	Gm2a
Ly6e	1.37992e-08	0.274237	0.886	0.765	0.000154744	NP1	Ly6e
Rps13	1.42434e-08	0.536226	0.774	0.707	0.000159726	NP1	Rps13
Rpl11	1.52455e-08	0.54049	0.737	0.653	0.000170963	NP1	Rpl11
Pfn1	1.63759e-08	0.268382	0.968	0.953	0.000183639	NP1	Pfn1
Cdk2ap2	1.65453e-08	0.509023	0.796	0.676	0.000185539	NP1	Cdk2ap2
Lsp1	1.71646e-08	0.407156	0.835	0.77	0.000192484	NP1	Lsp1
Rac2	1.73878e-08	0.363009	0.864	0.813	0.000194986	NP1	Rac2
Syngr2	1.98294e-08	1.16775	0.309	0.177	0.000222367	NP1	Syngr2
Ssh2	2.28224e-08	0.744159	0.591	0.436	0.00025593	NP1	Ssh2
Rpl7	2.37059e-08	0.580792	0.662	0.548	0.000265838	NP1	Rpl7
Arrdc3	2.73801e-08	1.35212	0.324	0.194	0.000307041	NP1	Arrdc3
Dhrs7	2.87711e-08	0.733973	0.494	0.335	0.000322639	NP1	Dhrs7
Csk	2.8804e-08	0.827109	0.438	0.304	0.000323008	NP1	Csk
Rps4x	2.98652e-08	0.805746	0.623	0.507	0.000334908	NP1	Rps4x
Rps15a	2.98979e-08	0.594579	0.735	0.625	0.000335275	NP1	Rps15a
Rps12	3.47842e-08	0.4629	0.813	0.755	0.00039007	NP1	Rps12
Tmem14c	3.52479e-08	0.679006	0.479	0.334	0.00039527	NP1	Tmem14c
Il6ra	4.11622e-08	0.855875	0.409	0.266	0.000461593	NP1	Il6ra
Rbm3	4.1573e-08	0.622081	0.645	0.534	0.0004662	NP1	Rbm3
Rpl10	4.29544e-08	0.3238	0.905	0.825	0.000481691	NP1	Rpl10
Hexb	4.50773e-08	0.759512	0.635	0.524	0.000505497	NP1	Hexb
Myh9	4.97649e-08	0.67343	0.62	0.476	0.000558064	NP1	Myh9
Hist1h4i	5.61054e-08	0.804918	0.282	0.152	0.000629166	NP1	Hist1h4i
Picalm	5.82506e-08	0.631422	0.652	0.517	0.000653222	NP1	Picalm
Vamp8	6.45009e-08	0.459919	0.737	0.639	0.000723313	NP1	Vamp8
Cfl1	6.6905e-08	0.316033	0.876	0.869	0.000750273	NP1	Cfl1
Mpc2	8.16169e-08	1.13166	0.316	0.193	0.000915252	NP1	Mpc2
Ypel3	8.2155e-08	0.387152	0.776	0.68	0.000921286	NP1	Ypel3
Snrpb	9.06424e-08	0.716592	0.397	0.265	0.00101646	NP1	Snrpb
Arhgdib	1.03627e-07	0.415711	0.735	0.637	0.00116207	NP1	Arhgdib
Tmem50a	1.09413e-07	0.578856	0.601	0.458	0.00122696	NP1	Tmem50a
Fxyd5	1.26288e-07	0.272305	0.934	0.94	0.00141619	NP1	Fxyd5
Park7	1.27226e-07	0.917398	0.287	0.169	0.00142671	NP1	Park7
Arpc1b	1.52175e-07	0.29498	0.903	0.889	0.00170649	NP1	Arpc1b
Rpl29	1.67029e-07	0.608216	0.674	0.571	0.00187306	NP1	Rpl29
Ptpn18	1.82611e-07	0.852828	0.426	0.306	0.0020478	NP1	Ptpn18
Tgfbi	2.01179e-07	0.536007	0.679	0.542	0.00225602	NP1	Tgfbi
Ndst1	2.05836e-07	1.13388	0.285	0.167	0.00230825	NP1	Ndst1
Unc119	2.06387e-07	0.861206	0.387	0.255	0.00231442	NP1	Unc119
Rpl6	2.29316e-07	0.507035	0.657	0.561	0.00257155	NP1	Rpl6
Tmem59	2.39142e-07	0.599731	0.618	0.498	0.00268174	NP1	Tmem59
Calm1	2.68906e-07	0.403543	0.791	0.73	0.00301551	NP1	Calm1
Slc25a11	2.7244e-07	0.863878	0.316	0.193	0.00305514	NP1	Slc25a11
Ankrd11	2.87359e-07	0.871506	0.397	0.27	0.00322245	NP1	Ankrd11
Hist1h1c	2.96506e-07	1.11155	0.265	0.151	0.00332502	NP1	Hist1h1c
Serbp1	3.20481e-07	0.670456	0.328	0.199	0.00359388	NP1	Serbp1
Anp32a	3.31448e-07	0.555227	0.555	0.43	0.00371686	NP1	Anp32a
Nedd8	3.40604e-07	0.556604	0.535	0.406	0.00381953	NP1	Nedd8
Srp9	3.53811e-07	0.677388	0.418	0.286	0.00396764	NP1	Srp9
Rpl34	3.88147e-07	0.418618	0.786	0.727	0.00435268	NP1	Rpl34
Rpl36	3.96507e-07	0.550987	0.616	0.499	0.00444643	NP1	Rpl36
Mrps21	4.0527e-07	0.688652	0.382	0.253	0.0045447	NP1	Mrps21
Rpl35	4.20157e-07	0.591158	0.533	0.405	0.00471165	NP1	Rpl35
Ctss	4.41585e-07	0.367199	0.827	0.753	0.00495193	NP1	Ctss
C5ar2	4.44943e-07	0.833028	0.316	0.193	0.00498959	NP1	C5ar2
Tsc22d4	4.49451e-07	0.594357	0.535	0.414	0.00504015	NP1	Tsc22d4
Gpsm3	4.95384e-07	0.460748	0.745	0.653	0.00555524	NP1	Gpsm3
Rpl8	4.96462e-07	0.44165	0.769	0.705	0.00556733	NP1	Rpl8
Atrx	5.03008e-07	1.13076	0.29	0.173	0.00564073	NP1	Atrx
Arpc2	5.36583e-07	0.330326	0.871	0.831	0.00601724	NP1	Arpc2
Polr2e	5.54079e-07	1.07702	0.268	0.157	0.00621345	NP1	Polr2e
Ralbp1	5.56848e-07	0.973647	0.28	0.165	0.0062445	NP1	Ralbp1
Sft2d2	5.74526e-07	0.814677	0.321	0.199	0.00644273	NP1	Sft2d2
Ucp2	5.8011e-07	0.465494	0.662	0.554	0.00650535	NP1	Ucp2
Eif5a	6.50018e-07	0.507904	0.606	0.48	0.0072893	NP1	Eif5a
Rpl27a	6.82849e-07	0.466304	0.81	0.752	0.00765746	NP1	Rpl27a
Cebpd	6.8626e-07	0.432481	0.669	0.534	0.00769572	NP1	Cebpd
Ppp1ca	7.2919e-07	0.630599	0.55	0.44	0.00817714	NP1	Ppp1ca
Sec61b	7.72885e-07	0.619639	0.596	0.486	0.00866713	NP1	Sec61b
Btf3	8.02222e-07	0.509788	0.65	0.552	0.00899612	NP1	Btf3
Sf3b2	8.33437e-07	0.651295	0.445	0.322	0.00934616	NP1	Sf3b2
G3bp2	8.36178e-07	1.10175	0.268	0.159	0.0093769	NP1	G3bp2
Calm3	8.56851e-07	0.583087	0.526	0.4	0.00960873	NP1	Calm3
Adrb2	8.81717e-07	0.789263	0.355	0.227	0.00988757	NP1	Adrb2
Gcnt1	8.97013e-07	0.665212	0.487	0.364	0.0100591	NP1	Gcnt1
Rpl28	9.51949e-07	0.539121	0.693	0.627	0.0106752	NP1	Rpl28
Aim2	9.76517e-07	0.759335	0.348	0.227	0.0109507	NP1	Aim2
Atp5b	9.87146e-07	0.553661	0.523	0.41	0.0110699	NP1	Atp5b
Rpl13	1.01041e-06	0.487819	0.788	0.724	0.0113307	NP1	Rpl13
Lrch4	1.03374e-06	0.799622	0.292	0.178	0.0115924	NP1	Lrch4
Rpl7a	1.09529e-06	0.614301	0.557	0.446	0.0122825	NP1	Rpl7a
Laptm5	1.11093e-06	0.288295	0.859	0.79	0.0124579	NP1	Laptm5
Sdhb	1.11844e-06	0.823159	0.311	0.199	0.0125422	NP1	Sdhb
Gm26532	1.1556e-06	0.897392	0.416	0.304	0.0129589	NP1	Gm26532
Sipa1	1.18361e-06	0.711095	0.367	0.248	0.013273	NP1	Sipa1
Ctsa	1.31181e-06	0.594413	0.516	0.394	0.0147106	NP1	Ctsa
Tnfaip8	1.45942e-06	0.712074	0.36	0.24	0.0163659	NP1	Tnfaip8
Trf	1.65094e-06	0.904751	0.28	0.169	0.0185136	NP1	Trf
Dok3	1.67607e-06	0.516135	0.584	0.471	0.0187954	NP1	Dok3
Hint1	1.70907e-06	0.873926	0.309	0.194	0.0191655	NP1	Hint1
Micos10	1.72128e-06	0.623423	0.453	0.328	0.0193024	NP1	Micos10
Rpl9	2.16516e-06	0.332061	0.856	0.816	0.0242801	NP1	Rpl9
Eef2	2.29679e-06	0.580159	0.567	0.465	0.0257562	NP1	Eef2
Rpl36al	2.32787e-06	0.847236	0.401	0.293	0.0261048	NP1	Rpl36al
Rin3	2.53729e-06	0.655109	0.453	0.323	0.0284532	NP1	Rin3
Agpat2	2.56151e-06	1.05493	0.253	0.152	0.0287248	NP1	Agpat2
Cd37	2.69806e-06	0.518485	0.591	0.475	0.030256	NP1	Cd37
Rpl35a	2.78353e-06	0.272655	0.849	0.795	0.0312145	NP1	Rpl35a
Sorl1	2.99823e-06	0.480045	0.691	0.571	0.0336221	NP1	Sorl1
Arhgap5	3.11888e-06	1.12754	0.26	0.16	0.0349751	NP1	Arhgap5
Leprotl1	3.35631e-06	0.592502	0.591	0.488	0.0376377	NP1	Leprotl1
Tgfbr1	3.41047e-06	0.978005	0.341	0.229	0.038245	NP1	Tgfbr1
Rpl23a	3.44552e-06	0.470117	0.745	0.651	0.0386381	NP1	Rpl23a
Aup1	3.44887e-06	0.912015	0.29	0.182	0.0386756	NP1	Aup1
Lamtor2	3.46144e-06	0.841398	0.29	0.183	0.0388166	NP1	Lamtor2
Rps25	3.53834e-06	0.365489	0.796	0.736	0.0396789	NP1	Rps25
Twf2	4.35769e-06	0.709173	0.433	0.322	0.0488671	NP1	Twf2
Rps6	4.3835e-06	0.414686	0.71	0.617	0.0491566	NP1	Rps6
Cyth4	4.51765e-06	0.608587	0.543	0.431	0.0506609	NP1	Cyth4
Mrpl20	4.83039e-06	0.665265	0.297	0.184	0.054168	NP1	Mrpl20
Rer1	5.1506e-06	0.522802	0.453	0.331	0.0577588	NP1	Rer1
H2afz	5.17275e-06	0.508816	0.582	0.488	0.0580073	NP1	H2afz
Ankrd44	5.21564e-06	0.873646	0.314	0.206	0.0584882	NP1	Ankrd44
Glud1	5.24363e-06	0.835747	0.26	0.158	0.0588021	NP1	Glud1
Apoe	5.33105e-06	0.466779	0.981	0.952	0.0597824	NP1	Apoe
Scaf11	5.45754e-06	0.78365	0.294	0.189	0.0612008	NP1	Scaf11
Serf2	5.51581e-06	0.296508	0.895	0.88	0.0618543	NP1	Serf2
Rps7	5.6164e-06	0.451639	0.725	0.641	0.0629823	NP1	Rps7
Scamp2	5.70507e-06	0.723135	0.294	0.187	0.0639766	NP1	Scamp2
Coq10b	5.86603e-06	0.62549	0.46	0.336	0.0657817	NP1	Coq10b
Cxcr2	6.46342e-06	0.328696	0.774	0.639	0.0724808	NP1	Cxcr2
AI467606	6.9631e-06	0.799938	0.304	0.192	0.0780842	NP1	AI467606
Rps24	8.07848e-06	0.471975	0.754	0.739	0.0905921	NP1	Rps24
Ighm	8.20436e-06	0.767397	0.348	0.236	0.0920037	NP1	Ighm
Ndufb11	8.51478e-06	0.985536	0.27	0.167	0.0954848	NP1	Ndufb11
Sec11c	8.86371e-06	0.802626	0.297	0.192	0.0993977	NP1	Sec11c
Pdia3	9.0744e-06	0.706221	0.375	0.265	0.10176	NP1	Pdia3
Abi3	1.00129e-05	0.901634	0.292	0.186	0.112285	NP1	Abi3
Cd300ld	1.02318e-05	0.365751	0.686	0.565	0.11474	NP1	Cd300ld
Iscu	1.05731e-05	0.601821	0.484	0.377	0.118567	NP1	Iscu
Rpl10a	1.05823e-05	0.724799	0.491	0.4	0.11867	NP1	Rpl10a
Pold4	1.06767e-05	0.870188	0.341	0.236	0.119728	NP1	Pold4
Dynll1	1.24662e-05	0.518108	0.572	0.475	0.139796	NP1	Dynll1
Snrnp70	1.24935e-05	0.844597	0.309	0.205	0.140103	NP1	Snrnp70
Myl12b	1.41144e-05	0.370217	0.796	0.736	0.158279	NP1	Myl12b
Ncf2	1.47977e-05	0.39351	0.696	0.592	0.165941	NP1	Ncf2
Gtf2h5	1.51754e-05	0.927978	0.265	0.166	0.170177	NP1	Gtf2h5
Pik3cd	1.57465e-05	0.721331	0.316	0.21	0.176581	NP1	Pik3cd
Qk	1.57511e-05	0.936673	0.29	0.19	0.176633	NP1	Qk
Oip5os1	1.61286e-05	0.538539	0.263	0.161	0.180866	NP1	Oip5os1
Napsa	1.64586e-05	0.857854	0.311	0.213	0.184567	NP1	Napsa
Rassf2	1.6724e-05	0.800266	0.292	0.193	0.187543	NP1	Rassf2
Cnbp	1.69609e-05	0.593014	0.472	0.372	0.1902	NP1	Cnbp
Fam49b	1.74866e-05	0.379789	0.667	0.541	0.196094	NP1	Fam49b
Iqgap1	1.83664e-05	0.380994	0.783	0.694	0.20596	NP1	Iqgap1
Rps27l	1.84297e-05	0.645523	0.367	0.265	0.20667	NP1	Rps27l
Syk	1.87113e-05	0.691058	0.491	0.393	0.209828	NP1	Syk
Mdh2	1.89641e-05	0.496298	0.53	0.427	0.212663	NP1	Mdh2
Hnrnpf	1.94895e-05	0.393342	0.672	0.584	0.218555	NP1	Hnrnpf
Cd33	2.0997e-05	0.407197	0.679	0.576	0.235461	NP1	Cd33
Zfp36l2	2.32746e-05	0.330683	0.706	0.612	0.261001	NP1	Zfp36l2
Hsp90ab1	2.4297e-05	0.788343	0.401	0.31	0.272467	NP1	Hsp90ab1
Rpl12	2.43155e-05	0.613029	0.506	0.412	0.272674	NP1	Rpl12
Atp5g2	2.44279e-05	0.646384	0.321	0.22	0.273935	NP1	Atp5g2
Ppib	2.51674e-05	0.589967	0.416	0.317	0.282227	NP1	Ppib
Abracl	2.52414e-05	0.68441	0.418	0.313	0.283057	NP1	Abracl
Sys1	2.5915e-05	0.591859	0.389	0.282	0.290611	NP1	Sys1
Slfn1	2.6783e-05	0.30398	0.82	0.727	0.300344	NP1	Slfn1
Mpc1	2.73851e-05	0.677336	0.401	0.306	0.307096	NP1	Mpc1
Baz1a	2.94717e-05	0.693597	0.321	0.217	0.330495	NP1	Baz1a
Rpl24	2.97201e-05	0.511452	0.657	0.58	0.333282	NP1	Rpl24
Ndufa13	3.05089e-05	0.682962	0.421	0.33	0.342127	NP1	Ndufa13
Ltb	3.07444e-05	0.287673	0.672	0.546	0.344768	NP1	Ltb
Rpl27	3.28949e-05	0.358997	0.747	0.68	0.368884	NP1	Rpl27
Ddx24	3.63158e-05	0.62247	0.29	0.193	0.407245	NP1	Ddx24
Vdac2	3.69357e-05	0.57348	0.44	0.342	0.414197	NP1	Vdac2
Tprgl	3.77736e-05	0.588774	0.418	0.313	0.423593	NP1	Tprgl
Selplg	4.42528e-05	0.304088	0.81	0.708	0.496251	NP1	Selplg
Selenof	4.5476e-05	0.63052	0.328	0.233	0.509968	NP1	Selenof
Hnrnpa2b1	4.64109e-05	0.574338	0.509	0.418	0.520452	NP1	Hnrnpa2b1
Prpf40a	4.68984e-05	0.868673	0.277	0.186	0.525918	NP1	Prpf40a
Rgs19	4.73796e-05	0.788603	0.36	0.266	0.531315	NP1	Rgs19
Trmt112	4.88412e-05	0.754648	0.285	0.188	0.547705	NP1	Trmt112
Eef1a1	5.10354e-05	0.265199	0.893	0.849	0.572312	NP1	Eef1a1
Cd300c2	5.34006e-05	0.400092	0.71	0.645	0.598834	NP1	Cd300c2
Fuca1	5.36252e-05	0.666177	0.36	0.258	0.601353	NP1	Fuca1
Scp2	5.42114e-05	0.759649	0.29	0.19	0.607927	NP1	Scp2
Alox5	5.70795e-05	0.770182	0.285	0.19	0.64009	NP1	Alox5
Tecr	5.74592e-05	0.920728	0.263	0.175	0.644347	NP1	Tecr
Mtdh	5.75667e-05	0.593771	0.389	0.284	0.645553	NP1	Mtdh
Isyna1	5.85766e-05	0.510865	0.319	0.214	0.656878	NP1	Isyna1
Rpl22	5.98772e-05	0.634628	0.494	0.413	0.671463	NP1	Rpl22
Mbp	6.02003e-05	0.65394	0.307	0.205	0.675086	NP1	Mbp
Cib1	6.21537e-05	0.566054	0.345	0.247	0.696991	NP1	Cib1
Bloc1s2	6.74465e-05	0.95067	0.258	0.171	0.756345	NP1	Bloc1s2
Srp14	7.07179e-05	0.337683	0.47	0.36	0.79303	NP1	Srp14
Sirpb1c	7.105e-05	0.438682	0.577	0.487	0.796754	NP1	Sirpb1c
Dleu2	7.12e-05	0.683888	0.343	0.245	0.798437	NP1	Dleu2
Nisch	7.54188e-05	0.729072	0.474	0.381	0.845746	NP1	Nisch
Pag1	7.65707e-05	0.911429	0.316	0.223	0.858664	NP1	Pag1
Jak1	7.67142e-05	0.459213	0.623	0.537	0.860273	NP1	Jak1
Sec62	8.22696e-05	0.936077	0.321	0.231	0.922572	NP1	Sec62
Tnrc6a	8.49457e-05	0.778214	0.263	0.172	0.952581	NP1	Tnrc6a
Smim14	8.51087e-05	0.548248	0.38	0.277	0.954409	NP1	Smim14
Srrm2	8.52791e-05	0.656006	0.453	0.37	0.95632	NP1	Srrm2
Ap2s1	8.53966e-05	0.516113	0.389	0.282	0.957637	NP1	Ap2s1
Hmgn2	8.99365e-05	0.47294	0.358	0.254	1	NP1	Hmgn2
Asah1	9.3887e-05	0.694091	0.299	0.205	1	NP1	Asah1
Atp5l	9.65561e-05	0.359376	0.759	0.704	1	NP1	Atp5l
Elp1	9.75712e-05	0.584289	0.367	0.273	1	NP1	Elp1
Mettl9	9.77871e-05	0.368935	0.343	0.236	1	NP1	Mettl9
Hcfc1r1	9.85938e-05	0.741365	0.273	0.182	1	NP1	Hcfc1r1
Rnf7	0.000102861	0.432474	0.28	0.184	1	NP1	Rnf7
Eif4ebp1	0.000104822	0.426104	0.455	0.346	1	NP1	Eif4ebp1
Ndufb8	0.000106687	0.642579	0.277	0.186	1	NP1	Ndufb8
Timm10b	0.000108993	0.485811	0.545	0.466	1	NP1	Timm10b
Tm9sf3	0.000111908	0.799396	0.341	0.255	1	NP1	Tm9sf3
Atxn7l3b	0.000112784	0.652245	0.304	0.217	1	NP1	Atxn7l3b
Ifngr1	0.000114342	0.475798	0.504	0.412	1	NP1	Ifngr1
Atox1	0.000117047	0.305004	0.73	0.646	1	NP1	Atox1
Sf3b5	0.000120971	0.55856	0.384	0.287	1	NP1	Sf3b5
Dad1	0.000121976	0.653705	0.275	0.187	1	NP1	Dad1
Rpl38	0.000122126	0.37955	0.679	0.646	1	NP1	Rpl38
Il17ra	0.000128254	0.524963	0.545	0.441	1	NP1	Il17ra
Mfsd6	0.000128742	0.67344	0.263	0.175	1	NP1	Mfsd6
Ndufa2	0.000139224	0.509737	0.399	0.298	1	NP1	Ndufa2
Tmem234	0.000139385	0.731942	0.345	0.263	1	NP1	Tmem234
Sema4a	0.000143962	0.639099	0.484	0.387	1	NP1	Sema4a
Psmb3	0.000150785	0.519778	0.431	0.341	1	NP1	Psmb3
Gm10076	0.000153276	0.541077	0.489	0.406	1	NP1	Gm10076
Calm2	0.000154967	0.35443	0.774	0.72	1	NP1	Calm2
Sirpb1b	0.00015754	0.378312	0.589	0.483	1	NP1	Sirpb1b
Ostc	0.000160022	0.636046	0.307	0.21	1	NP1	Ostc
Ptpn6	0.000169553	0.332305	0.754	0.672	1	NP1	Ptpn6
Ssr4	0.000169854	0.658749	0.355	0.267	1	NP1	Ssr4
Fermt3	0.000176374	0.745262	0.326	0.24	1	NP1	Fermt3
Pkn1	0.000177158	0.592122	0.343	0.253	1	NP1	Pkn1
Ccl6	0.000178697	0.435599	0.606	0.507	1	NP1	Ccl6
Ccnd3	0.000189325	0.563182	0.411	0.304	1	NP1	Ccnd3
Pnisr	0.000198758	0.823655	0.338	0.254	1	NP1	Pnisr
Psma7	0.000211468	0.438923	0.377	0.282	1	NP1	Psma7
Son	0.000212788	0.440337	0.616	0.527	1	NP1	Son
Rbx1	0.000217077	0.503046	0.431	0.331	1	NP1	Rbx1
Plp2	0.000221254	0.474959	0.491	0.398	1	NP1	Plp2
Ywhah	0.000232309	0.520858	0.448	0.349	1	NP1	Ywhah
Tmed2	0.000233724	0.404698	0.499	0.401	1	NP1	Tmed2
Eef1b2	0.000235784	0.49071	0.528	0.434	1	NP1	Eef1b2
Cmtm6	0.000242969	0.508744	0.455	0.359	1	NP1	Cmtm6
Arl4c	0.000244294	0.566417	0.307	0.211	1	NP1	Arl4c
Hsbp1	0.000262605	0.493725	0.392	0.299	1	NP1	Hsbp1
Eif4a2	0.000270853	0.60239	0.392	0.302	1	NP1	Eif4a2
Cox7a2	0.000276076	0.465934	0.526	0.443	1	NP1	Cox7a2
Gsk3b	0.000276213	0.514941	0.282	0.196	1	NP1	Gsk3b
Ran	0.00028257	0.650139	0.292	0.21	1	NP1	Ran
Atp1a3	0.000290696	0.738863	0.263	0.183	1	NP1	Atp1a3
Vsir	0.000291594	0.370226	0.586	0.49	1	NP1	Vsir
Zfp106	0.000297328	0.629372	0.28	0.195	1	NP1	Zfp106
Cdkn1b	0.00030106	0.515367	0.36	0.269	1	NP1	Cdkn1b
Cox4i1	0.000304188	0.295183	0.718	0.688	1	NP1	Cox4i1
Pgs1	0.000310134	0.843029	0.273	0.193	1	NP1	Pgs1
Cytip	0.00031134	0.385324	0.596	0.484	1	NP1	Cytip
Spp1	0.000316421	0.427417	0.805	0.763	1	NP1	Spp1
Pygl	0.000320074	0.458287	0.538	0.447	1	NP1	Pygl
Sirpa	0.000336661	0.569106	0.538	0.458	1	NP1	Sirpa
Igfbp6	0.00033872	0.622233	0.38	0.287	1	NP1	Igfbp6
Arpc4	0.000340269	0.320094	0.693	0.601	1	NP1	Arpc4
Ubl3	0.000341254	0.597789	0.331	0.248	1	NP1	Ubl3
C1qa	0.00034928	0.442991	0.628	0.549	1	NP1	C1qa
Cyp4f18	0.000358037	0.255803	0.65	0.546	1	NP1	Cyp4f18
Gusb	0.000395386	0.751651	0.253	0.173	1	NP1	Gusb
Clta	0.000399343	0.29358	0.723	0.642	1	NP1	Clta
Dazap2	0.000402067	0.344362	0.684	0.616	1	NP1	Dazap2
Prex1	0.000402073	0.745736	0.299	0.218	1	NP1	Prex1
Arap3	0.000421477	0.859384	0.29	0.213	1	NP1	Arap3
Puf60	0.000430904	0.643281	0.251	0.167	1	NP1	Puf60
Rtn3	0.000444048	0.649404	0.421	0.345	1	NP1	Rtn3
Zfp706	0.000451321	0.818127	0.265	0.183	1	NP1	Zfp706
Selenot	0.000451531	0.673585	0.309	0.228	1	NP1	Selenot
Ier3ip1	0.000484418	0.461651	0.35	0.263	1	NP1	Ier3ip1
Grb2	0.000490299	0.358188	0.55	0.443	1	NP1	Grb2
Os9	0.000531885	0.643609	0.265	0.187	1	NP1	Os9
Il16	0.000542021	0.455828	0.367	0.275	1	NP1	Il16
Gpi1	0.000567786	0.354505	0.465	0.375	1	NP1	Gpi1
Eif3h	0.000574241	0.678709	0.299	0.216	1	NP1	Eif3h
Txnip	0.000584186	0.3493	0.762	0.699	1	NP1	Txnip
Ncf1	0.00059071	0.388687	0.674	0.604	1	NP1	Ncf1
Rsrp1	0.00059238	0.346354	0.618	0.527	1	NP1	Rsrp1
Kctd12	0.00060954	0.374174	0.518	0.435	1	NP1	Kctd12
Bmp2k	0.000615693	0.886481	0.253	0.182	1	NP1	Bmp2k
Cnih4	0.000627119	0.568148	0.389	0.306	1	NP1	Cnih4
Rpl3	0.0006486	0.628073	0.453	0.376	1	NP1	Rpl3
Gm5150	0.000654025	0.471934	0.428	0.335	1	NP1	Gm5150
Rpl4	0.000664388	0.378006	0.411	0.324	1	NP1	Rpl4
Reep3	0.000666247	0.445771	0.416	0.318	1	NP1	Reep3
Jpt1	0.000677608	0.482198	0.375	0.284	1	NP1	Jpt1
Stxbp2	0.0006806	0.695853	0.258	0.178	1	NP1	Stxbp2
Stat3	0.000708279	0.644948	0.416	0.345	1	NP1	Stat3
Naca	0.000709904	0.473345	0.513	0.44	1	NP1	Naca
Ttyh3	0.000750869	0.660489	0.326	0.247	1	NP1	Ttyh3
Rpl41	0.000782831	0.256732	0.881	0.876	1	NP1	Rpl41
Gng2	0.00080744	0.479776	0.307	0.223	1	NP1	Gng2
Eif3f	0.000814738	0.429107	0.384	0.298	1	NP1	Eif3f
Mia2	0.000830807	0.488797	0.251	0.172	1	NP1	Mia2
Rpl31	0.000831111	0.279624	0.45	0.363	1	NP1	Rpl31
Lamtor5	0.00091087	0.421205	0.268	0.193	1	NP1	Lamtor5
Cd101	0.000918955	0.685191	0.26	0.183	1	NP1	Cd101
Atp5c1	0.000932136	0.388461	0.365	0.286	1	NP1	Atp5c1
Psmd4	0.000935716	0.620499	0.297	0.216	1	NP1	Psmd4
Cope	0.000967601	0.620865	0.275	0.201	1	NP1	Cope
Ndufs5	0.00100013	0.533089	0.265	0.193	1	NP1	Ndufs5
Tpr	0.00103084	0.814169	0.268	0.194	1	NP1	Tpr
Rassf5	0.00103512	0.594275	0.314	0.24	1	NP1	Rassf5
Ndufa4	0.00107696	0.63263	0.316	0.235	1	NP1	Ndufa4
Hnrnpk	0.00109576	0.35352	0.63	0.569	1	NP1	Hnrnpk
Clk1	0.00109595	0.525305	0.54	0.459	1	NP1	Clk1
Itgb2	0.00113269	0.435086	0.659	0.606	1	NP1	Itgb2
Ccnl2	0.00114603	0.602927	0.384	0.305	1	NP1	Ccnl2
Tomm7	0.00118561	0.314052	0.453	0.364	1	NP1	Tomm7
Rps20	0.00120208	0.521043	0.582	0.528	1	NP1	Rps20
Msn	0.00124929	0.286551	0.818	0.773	1	NP1	Msn
Fes	0.00125254	0.544892	0.436	0.36	1	NP1	Fes
BC031181	0.00125357	0.523647	0.316	0.242	1	NP1	BC031181
Cnn2	0.00127248	0.406087	0.47	0.382	1	NP1	Cnn2
Elovl1	0.00128019	0.605847	0.28	0.204	1	NP1	Elovl1
Psmb1	0.001307	0.573477	0.348	0.275	1	NP1	Psmb1
Rab14	0.00131012	0.425091	0.445	0.36	1	NP1	Rab14
Rasgrp4	0.00132509	0.56598	0.38	0.301	1	NP1	Rasgrp4
Lbr	0.00133977	0.552078	0.311	0.231	1	NP1	Lbr
Ppp2ca	0.00136308	0.320882	0.35	0.267	1	NP1	Ppp2ca
Dennd4a	0.00136768	0.478166	0.506	0.43	1	NP1	Dennd4a
Ttc7	0.00138768	0.662842	0.297	0.219	1	NP1	Ttc7
Edf1	0.00139292	0.309366	0.392	0.316	1	NP1	Edf1
Ppp1r18	0.00141565	0.307961	0.65	0.587	1	NP1	Ppp1r18
Psma3	0.00148905	0.456698	0.341	0.267	1	NP1	Psma3
Eef1d	0.00153918	0.625556	0.27	0.201	1	NP1	Eef1d
Arrb2	0.00157706	0.414233	0.511	0.443	1	NP1	Arrb2
Fyb	0.00158408	0.383742	0.552	0.466	1	NP1	Fyb
Jund	0.00160595	0.48294	0.652	0.602	1	NP1	Jund
Eef1g	0.00164384	0.654658	0.253	0.186	1	NP1	Eef1g
Tle5	0.00164612	0.588533	0.268	0.196	1	NP1	Tle5
Vps28	0.00173799	0.443452	0.501	0.428	1	NP1	Vps28
Capns1	0.00174438	0.743562	0.302	0.233	1	NP1	Capns1
Map2k2	0.00178485	0.472513	0.328	0.253	1	NP1	Map2k2
Kif5b	0.00180248	0.603825	0.35	0.278	1	NP1	Kif5b
Epn1	0.00186843	0.729416	0.282	0.216	1	NP1	Epn1
Tmem134	0.00187284	0.407426	0.311	0.236	1	NP1	Tmem134
Rplp0	0.00188695	0.417509	0.723	0.717	1	NP1	Rplp0
Ifi27l2a	0.00192295	0.320575	0.71	0.671	1	NP1	Ifi27l2a
Ncor1	0.00196418	0.563068	0.37	0.295	1	NP1	Ncor1
Lrrc25	0.00203223	0.382269	0.501	0.41	1	NP1	Lrrc25
Atp5a1	0.00205344	0.604685	0.321	0.252	1	NP1	Atp5a1
Tmed10	0.00209559	0.419198	0.457	0.394	1	NP1	Tmed10
N4bp2l1	0.00209559	0.387507	0.273	0.196	1	NP1	N4bp2l1
Uqcrh	0.00218831	0.458154	0.494	0.422	1	NP1	Uqcrh
Rab4b	0.00240401	0.410924	0.319	0.236	1	NP1	Rab4b
Ndufb9	0.0024085	0.392573	0.504	0.425	1	NP1	Ndufb9
Uqcrq	0.00247949	0.451662	0.44	0.372	1	NP1	Uqcrq
Sumo2	0.00251144	0.430461	0.45	0.372	1	NP1	Sumo2
Ehbp1l1	0.00260837	0.710942	0.251	0.184	1	NP1	Ehbp1l1
Cox6b1	0.00266206	0.268363	0.623	0.563	1	NP1	Cox6b1
Cox6c	0.00285742	0.481652	0.404	0.329	1	NP1	Cox6c
Arpc1a	0.00294439	0.555599	0.297	0.233	1	NP1	Arpc1a
Retreg2	0.00295081	0.350686	0.287	0.214	1	NP1	Retreg2
Hmgcl	0.00311169	0.513584	0.273	0.206	1	NP1	Hmgcl
Actn1	0.00312268	0.503137	0.38	0.308	1	NP1	Actn1
Kdm7a	0.0031954	0.515948	0.341	0.263	1	NP1	Kdm7a
Pilra	0.0032279	0.341857	0.616	0.548	1	NP1	Pilra
Limd2	0.0032287	0.379542	0.431	0.351	1	NP1	Limd2
Fam104a	0.00325068	0.477943	0.389	0.324	1	NP1	Fam104a
Tspan13	0.00326011	0.340472	0.416	0.333	1	NP1	Tspan13
Arhgef1	0.00328441	0.551408	0.263	0.194	1	NP1	Arhgef1
Arhgap9	0.00345795	0.443002	0.372	0.304	1	NP1	Arhgap9
Stk38	0.00348621	0.62191	0.28	0.213	1	NP1	Stk38
Itgb1	0.00351638	0.38532	0.253	0.184	1	NP1	Itgb1
R3hdm4	0.00354288	0.271916	0.37	0.281	1	NP1	R3hdm4
Nckap1l	0.00354906	0.617369	0.253	0.19	1	NP1	Nckap1l
Eif6	0.00358847	0.569592	0.27	0.202	1	NP1	Eif6
Plekhj1	0.00362689	0.491182	0.309	0.24	1	NP1	Plekhj1
Rbm25	0.00391856	0.352738	0.467	0.402	1	NP1	Rbm25
Pomp	0.0039189	0.488967	0.277	0.21	1	NP1	Pomp
Tctex1d2	0.00394015	0.333487	0.501	0.422	1	NP1	Tctex1d2
Cox14	0.00394015	0.485935	0.333	0.264	1	NP1	Cox14
Atpif1	0.00396183	0.768261	0.255	0.187	1	NP1	Atpif1
Rbm42	0.00400027	0.392977	0.302	0.236	1	NP1	Rbm42
Ifi30	0.00427067	0.662811	0.255	0.193	1	NP1	Ifi30
Gdi2	0.00431297	0.466295	0.406	0.345	1	NP1	Gdi2
Senp2	0.00440853	0.642767	0.255	0.193	1	NP1	Senp2
Mien1	0.00458556	0.416063	0.37	0.295	1	NP1	Mien1
Atp6v1b2	0.00459003	0.254363	0.455	0.389	1	NP1	Atp6v1b2
Rcsd1	0.00462902	0.739317	0.307	0.251	1	NP1	Rcsd1
Unc93b1	0.00475173	0.368	0.596	0.546	1	NP1	Unc93b1
Pirb	0.00484015	0.327123	0.54	0.459	1	NP1	Pirb
Mapk3	0.00488617	0.598313	0.29	0.225	1	NP1	Mapk3
Runx1	0.00489199	0.448429	0.321	0.253	1	NP1	Runx1
Atp6ap1	0.00502105	0.375023	0.47	0.412	1	NP1	Atp6ap1
Mrpl30	0.00525851	0.582129	0.285	0.219	1	NP1	Mrpl30
5830428M24Rik	0.0054246	0.474758	0.333	0.267	1	NP1	5830428M24Rik
Mtpn	0.0055133	0.535487	0.287	0.224	1	NP1	Mtpn
Ndufa6	0.00575693	0.309812	0.345	0.27	1	NP1	Ndufa6
Rnf13	0.0059402	0.594446	0.294	0.237	1	NP1	Rnf13
Srrm1	0.00599624	0.427961	0.314	0.254	1	NP1	Srrm1
Rbms1	0.00643815	0.307578	0.526	0.453	1	NP1	Rbms1
Cox6a1	0.00649237	0.314718	0.506	0.451	1	NP1	Cox6a1
Evi2a	0.00653546	0.466716	0.384	0.316	1	NP1	Evi2a
Atp5f1	0.00661562	0.309017	0.479	0.42	1	NP1	Atp5f1
Tm6sf1	0.00687429	0.598744	0.384	0.327	1	NP1	Tm6sf1
Igf1r	0.0068968	0.375074	0.294	0.222	1	NP1	Igf1r
Hnrnpdl	0.00694329	0.503803	0.282	0.22	1	NP1	Hnrnpdl
Tmed9	0.00700855	0.520764	0.263	0.2	1	NP1	Tmed9
H2-Eb1	0.00709189	0.317819	0.484	0.424	1	NP1	H2-Eb1
Mlf2	0.00718994	0.32934	0.251	0.19	1	NP1	Mlf2
Cks2	0.00721983	0.534398	0.411	0.351	1	NP1	Cks2
Il4ra	0.00743924	0.442001	0.36	0.286	1	NP1	Il4ra
Csde1	0.00758891	0.265641	0.404	0.343	1	NP1	Csde1
Atp5j	0.00766796	0.356122	0.511	0.443	1	NP1	Atp5j
Supt4a	0.00777998	0.253642	0.652	0.616	1	NP1	Supt4a
Atp5mpl	0.00795836	0.499964	0.36	0.29	1	NP1	Atp5mpl
Brk1	0.00840679	0.252425	0.664	0.629	1	NP1	Brk1
Hacd4	0.00854025	0.603782	0.282	0.224	1	NP1	Hacd4
Csf1r	0.00860607	0.547291	0.372	0.319	1	NP1	Csf1r
Tmcc1	0.00876292	0.557568	0.355	0.287	1	NP1	Tmcc1
Bin2	0.00886743	0.447206	0.353	0.292	1	NP1	Bin2
Ptgs2	0.00924573	0.339751	0.676	0.612	1	NP1	Ptgs2
Wnk1	0.00928656	0.435325	0.316	0.249	1	NP1	Wnk1
C1qb	0.00932248	0.376906	0.623	0.6	1	NP1	C1qb
Actr2	0.00964794	0.285543	0.659	0.608	1	NP1	Actr2
Ncl	0.00986028	0.323348	0.353	0.284	1	NP1	Ncl
Ccl3	3.18185e-87	2.45645	0.97	0.566	3.56812e-83	NP3	Ccl3
Ftl1	6.11802e-86	1.75294	1	0.995	6.86075e-82	NP3	Ftl1
Atp6v0c	9.91245e-80	1.85406	0.98	0.905	1.11158e-75	NP3	Atp6v0c
Cstb	1.28439e-75	2.39078	0.938	0.756	1.44031e-71	NP3	Cstb
Fth1	7.68081e-68	1.43094	1	1	8.61326e-64	NP3	Fth1
Ccl4	1.19421e-66	2.18866	0.915	0.51	1.33919e-62	NP3	Ccl4
Maff	4.28332e-46	2.88317	0.43	0.085	4.80331e-42	NP3	Maff
Bri3	7.84251e-46	1.76495	0.859	0.608	8.79459e-42	NP3	Bri3
Ccrl2	5.71038e-45	1.51005	0.911	0.649	6.40362e-41	NP3	Ccrl2
Cd9	6.33269e-44	1.19636	0.967	0.861	7.10148e-40	NP3	Cd9
Ctsb	1.99611e-43	1.35568	0.925	0.823	2.23844e-39	NP3	Ctsb
Ninj1	6.3829e-42	1.33697	0.882	0.681	7.15778e-38	NP3	Ninj1
Ifrd1	1.70865e-41	2.45445	0.567	0.201	1.91608e-37	NP3	Ifrd1
Il1rn	4.49929e-38	1.89113	0.81	0.564	5.04551e-34	NP3	Il1rn
Cd63	3.6138e-37	2.15824	0.8	0.665	4.05252e-33	NP3	Cd63
Ubc	3.47216e-35	1.03006	0.938	0.905	3.89368e-31	NP3	Ubc
Psap	2.4697e-34	1.96097	0.856	0.791	2.76952e-30	NP3	Psap
Gadd45b	2.97462e-33	1.24405	0.908	0.755	3.33574e-29	NP3	Gadd45b
Dedd2	8.37904e-33	1.92049	0.672	0.409	9.39625e-29	NP3	Dedd2
Slc31a2	2.93144e-30	3.00151	0.393	0.119	3.28732e-26	NP3	Slc31a2
Ctsz	3.50669e-30	1.28462	0.797	0.685	3.93241e-26	NP3	Ctsz
Thbs1	8.65985e-30	3.07014	0.475	0.193	9.71116e-26	NP3	Thbs1
Atp6v1a	1.9715e-29	2.1567	0.525	0.246	2.21084e-25	NP3	Atp6v1a
Cd24a	3.14268e-29	1.19007	0.859	0.759	3.5242e-25	NP3	Cd24a
Sqstm1	3.49194e-29	2.2406	0.616	0.375	3.91586e-25	NP3	Sqstm1
Nceh1	1.01895e-28	3.31592	0.285	0.06	1.14265e-24	NP3	Nceh1
Atp6v1c1	1.81822e-28	2.41133	0.436	0.162	2.03895e-24	NP3	Atp6v1c1
Slc26a11	1.62352e-27	3.61416	0.279	0.059	1.82061e-23	NP3	Slc26a11
Irak2	1.82508e-27	2.0229	0.534	0.256	2.04665e-23	NP3	Irak2
Bax	2.27227e-26	2.08078	0.515	0.251	2.54812e-22	NP3	Bax
Eif1	3.52199e-26	0.654578	0.997	0.975	3.94956e-22	NP3	Eif1
Fnip2	4.32931e-26	2.24627	0.38	0.127	4.85488e-22	NP3	Fnip2
Ctsd	9.285e-26	0.701909	0.974	0.964	1.04122e-21	NP3	Ctsd
Gpr137b	2.26637e-24	2.3908	0.43	0.173	2.54151e-20	NP3	Gpr137b
1700017B05Rik	4.59784e-24	1.95673	0.407	0.147	5.15602e-20	NP3	1700017B05Rik
Naa50	5.23101e-24	2.58647	0.318	0.092	5.86606e-20	NP3	Naa50
Ftl1-ps1	5.30052e-24	1.76293	0.584	0.331	5.94401e-20	NP3	Ftl1-ps1
Clec4n	1.01565e-22	1.69241	0.616	0.364	1.13895e-18	NP3	Clec4n
Rilpl2	1.09964e-22	2.66486	0.443	0.202	1.23313e-18	NP3	Rilpl2
Hcar2	3.1451e-22	1.05623	0.83	0.662	3.52691e-18	NP3	Hcar2
Bhlhe40	3.66492e-22	1.59557	0.564	0.331	4.10985e-18	NP3	Bhlhe40
Slc3a2	9.51018e-22	1.66262	0.557	0.325	1.06647e-17	NP3	Slc3a2
Gns	1.35961e-21	1.89204	0.423	0.183	1.52467e-17	NP3	Gns
Lrrfip2	4.80098e-21	2.54667	0.39	0.158	5.38382e-17	NP3	Lrrfip2
Gadd45g	8.45558e-21	2.66617	0.43	0.188	9.48209e-17	NP3	Gadd45g
Pik3ap1	4.10734e-20	1.46261	0.57	0.343	4.60598e-16	NP3	Pik3ap1
Lamp1	5.71047e-20	1.46286	0.643	0.436	6.40372e-16	NP3	Lamp1
Atp6v0e	7.42306e-20	1.09035	0.79	0.73	8.32422e-16	NP3	Atp6v0e
Csf1	1.49105e-19	1.51427	0.63	0.431	1.67206e-15	NP3	Csf1
Sema4d	4.41054e-19	1.3802	0.58	0.346	4.94598e-15	NP3	Sema4d
Sgpl1	6.96207e-19	1.4799	0.459	0.217	7.80727e-15	NP3	Sgpl1
Cxcl2	8.66355e-19	1.03587	0.915	0.802	9.7153e-15	NP3	Cxcl2
Osbpl8	1.35227e-18	2.09552	0.295	0.097	1.51643e-14	NP3	Osbpl8
Amdhd2	1.80807e-18	1.77873	0.423	0.198	2.02757e-14	NP3	Amdhd2
Ccdc126	5.07043e-18	2.19885	0.285	0.093	5.68598e-14	NP3	Ccdc126
Ptafr	5.50489e-18	0.933025	0.807	0.651	6.17319e-14	NP3	Ptafr
Basp1	5.51413e-18	1.43533	0.561	0.344	6.18355e-14	NP3	Basp1
Eif4a1	7.43877e-18	1.32351	0.6	0.392	8.34184e-14	NP3	Eif4a1
Rragc	3.42776e-17	1.81816	0.357	0.15	3.84389e-13	NP3	Rragc
Slc38a1	4.71141e-17	2.03231	0.279	0.096	5.28337e-13	NP3	Slc38a1
Gla	6.00407e-17	1.74372	0.42	0.207	6.73296e-13	NP3	Gla
Card19	9.69934e-17	0.927662	0.787	0.706	1.08768e-12	NP3	Card19
Tmem251	1.96964e-16	2.01725	0.262	0.084	2.20876e-12	NP3	Tmem251
Ankrd33b	2.48881e-16	1.63187	0.452	0.247	2.79096e-12	NP3	Ankrd33b
Il10rb	3.36862e-16	1.05306	0.659	0.498	3.77757e-12	NP3	Il10rb
Clec4d	5.71873e-16	0.751161	0.885	0.839	6.41299e-12	NP3	Clec4d
Ubap1	9.08383e-16	1.9299	0.338	0.145	1.01866e-11	NP3	Ubap1
Cd274	1.60917e-15	1.51791	0.374	0.167	1.80453e-11	NP3	Cd274
Dtnbp1	2.17971e-15	1.96957	0.341	0.151	2.44433e-11	NP3	Dtnbp1
Klhdc4	5.26927e-15	1.62092	0.407	0.198	5.90896e-11	NP3	Klhdc4
Cd68	7.40812e-15	1.3487	0.584	0.419	8.30746e-11	NP3	Cd68
4833407H14Rik	7.90938e-15	1.53267	0.489	0.299	8.86957e-11	NP3	4833407H14Rik
Plgrkt	1.79827e-14	1.77896	0.364	0.174	2.01658e-10	NP3	Plgrkt
E230032D23Rik	3.60608e-14	1.79762	0.298	0.12	4.04386e-10	NP3	E230032D23Rik
Atp6ap2	4.37098e-14	1.39017	0.561	0.392	4.90162e-10	NP3	Atp6ap2
Uap1l1	4.81623e-14	1.94205	0.275	0.107	5.40092e-10	NP3	Uap1l1
Atp6v1e1	6.69315e-14	1.35266	0.636	0.489	7.5057e-10	NP3	Atp6v1e1
Dusp5	7.38607e-14	1.28628	0.511	0.299	8.28274e-10	NP3	Dusp5
Npc1	8.38493e-14	1.62645	0.272	0.103	9.40286e-10	NP3	Npc1
Il1f9	2.0973e-13	1.57877	0.597	0.456	2.35191e-09	NP3	Il1f9
Rab7	2.30502e-13	0.804312	0.797	0.721	2.58485e-09	NP3	Rab7
Atp6v0b	2.91145e-13	0.878355	0.744	0.685	3.2649e-09	NP3	Atp6v0b
Rab20	4.03169e-13	1.19989	0.485	0.284	4.52113e-09	NP3	Rab20
Pnrc1	6.58174e-13	0.775774	0.813	0.739	7.38076e-09	NP3	Pnrc1
Itpr2	6.99405e-13	2.42982	0.351	0.184	7.84313e-09	NP3	Itpr2
Hmox1	1.04551e-12	1.65012	0.475	0.304	1.17244e-08	NP3	Hmox1
Slc7a11	1.97662e-12	0.76026	0.754	0.629	2.21658e-08	NP3	Slc7a11
Osgin1	2.31722e-12	1.18907	0.633	0.505	2.59853e-08	NP3	Osgin1
St13	3.06119e-12	1.45171	0.361	0.182	3.43282e-08	NP3	St13
Lasp1	3.52871e-12	1.01509	0.561	0.39	3.9571e-08	NP3	Lasp1
Tnf	3.67012e-12	1.42323	0.466	0.271	4.11567e-08	NP3	Tnf
Rnh1	4.0361e-12	1.66072	0.518	0.38	4.52609e-08	NP3	Rnh1
Tmem38b	4.4352e-12	1.5897	0.354	0.181	4.97364e-08	NP3	Tmem38b
Rps28	8.26782e-12	1.02485	0.734	0.627	9.27153e-08	NP3	Rps28
Ier3	9.05333e-12	0.686862	0.823	0.686	1.01524e-07	NP3	Ier3
Gabarap	1.06186e-11	0.427364	0.957	0.926	1.19077e-07	NP3	Gabarap
Tmem189	1.59743e-11	1.18322	0.482	0.303	1.79136e-07	NP3	Tmem189
Atp6v0d1	1.88456e-11	1.10429	0.538	0.378	2.11335e-07	NP3	Atp6v0d1
Mbnl2	1.89992e-11	1.52002	0.502	0.365	2.13057e-07	NP3	Mbnl2
Ppp1r15a	2.11103e-11	0.782506	0.738	0.594	2.36731e-07	NP3	Ppp1r15a
M6pr	2.39675e-11	1.56858	0.39	0.223	2.68771e-07	NP3	M6pr
Eea1	4.33296e-11	1.60052	0.269	0.12	4.85898e-07	NP3	Eea1
Sdcbp	5.19926e-11	0.622506	0.856	0.85	5.83045e-07	NP3	Sdcbp
Metrnl	5.79226e-11	1.40588	0.485	0.311	6.49544e-07	NP3	Metrnl
Creg1	1.20579e-10	1.74278	0.548	0.423	1.35218e-06	NP3	Creg1
Tgif1	1.41375e-10	1.00406	0.557	0.394	1.58537e-06	NP3	Tgif1
Slc43a2	2.62718e-10	1.39997	0.302	0.146	2.94612e-06	NP3	Slc43a2
Gnpda1	2.76341e-10	1.44959	0.348	0.194	3.09888e-06	NP3	Gnpda1
Znrf1	2.91175e-10	1.46277	0.344	0.183	3.26524e-06	NP3	Znrf1
Fnip1	3.09294e-10	1.32316	0.407	0.24	3.46843e-06	NP3	Fnip1
Dhrs3	4.08475e-10	1.81027	0.272	0.13	4.58064e-06	NP3	Dhrs3
Atf4	7.70813e-10	1.20357	0.469	0.318	8.6439e-06	NP3	Atf4
Cebpb	9.06948e-10	0.840874	0.639	0.475	1.01705e-05	NP3	Cebpb
Efhd2	9.55664e-10	0.742274	0.669	0.559	1.07168e-05	NP3	Efhd2
Atp6v1f	2.0343e-09	1.12009	0.649	0.578	2.28127e-05	NP3	Atp6v1f
H3f3b	2.28221e-09	0.433989	0.967	0.964	2.55927e-05	NP3	H3f3b
Eif5	2.93115e-09	0.840975	0.639	0.564	3.28699e-05	NP3	Eif5
Sirt2	4.78297e-09	1.25823	0.308	0.16	5.36363e-05	NP3	Sirt2
Spag9	5.38022e-09	0.979527	0.436	0.272	6.03338e-05	NP3	Spag9
Tnfrsf1b	5.97465e-09	1.0665	0.515	0.388	6.69997e-05	NP3	Tnfrsf1b
Pnpla7	7.01146e-09	1.02182	0.439	0.283	7.86265e-05	NP3	Pnpla7
Hexa	1.072e-08	0.971883	0.538	0.416	0.000120214	NP3	Hexa
Esd	1.20092e-08	1.64223	0.423	0.298	0.000134671	NP3	Esd
Haus8	1.31963e-08	1.43857	0.364	0.226	0.000147983	NP3	Haus8
Lamtor1	1.36396e-08	0.981472	0.521	0.385	0.000152955	NP3	Lamtor1
Gm20406	1.6302e-08	1.46715	0.285	0.152	0.000182811	NP3	Gm20406
Atp6v1g1	1.87366e-08	0.602289	0.8	0.774	0.000210113	NP3	Atp6v1g1
Mapkapk2	1.93488e-08	1.13423	0.43	0.278	0.000216978	NP3	Mapkapk2
Acod1	2.14106e-08	0.678421	0.692	0.574	0.000240098	NP3	Acod1
Srsf2	2.91024e-08	1.01083	0.289	0.146	0.000326355	NP3	Srsf2
Canx	2.97076e-08	1.14706	0.374	0.229	0.000333141	NP3	Canx
Eef1a11	3.08706e-08	0.461013	0.856	0.866	0.000346183	NP3	Eef1a1
Marcksl1	3.22027e-08	0.7626	0.793	0.772	0.000361121	NP3	Marcksl1
Tnip1	3.69221e-08	1.32761	0.275	0.149	0.000414045	NP3	Tnip1
Atp1b3	3.88678e-08	0.934021	0.397	0.252	0.000435863	NP3	Atp1b3
Dnajb9	5.59237e-08	1.48655	0.292	0.159	0.000627128	NP3	Dnajb9
C3	5.95207e-08	1.46015	0.318	0.187	0.000667465	NP3	C3
Txnrd1	7.62349e-08	1.51905	0.308	0.179	0.000854898	NP3	Txnrd1
Flcn	8.36491e-08	1.27159	0.259	0.134	0.000938041	NP3	Flcn
Tgoln1	1.03159e-07	1.07404	0.43	0.296	0.00115683	NP3	Tgoln1
Esco1	1.71473e-07	1.10816	0.272	0.144	0.00192289	NP3	Esco1
Zeb2	2.02357e-07	0.979729	0.449	0.325	0.00226924	NP3	Zeb2
Cd84	2.60507e-07	1.12566	0.407	0.265	0.00292133	NP3	Cd84
Tomm20	2.64741e-07	1.20633	0.374	0.247	0.0029688	NP3	Tomm20
Mcfd2	3.65368e-07	1.97118	0.275	0.157	0.00409724	NP3	Mcfd2
Atp6v1d	3.69473e-07	1.08838	0.41	0.282	0.00414328	NP3	Atp6v1d
Cycs	4.87481e-07	1.33701	0.302	0.179	0.00546661	NP3	Cycs
Ap3s1	5.29519e-07	1.29431	0.331	0.216	0.00593803	NP3	Ap3s1
Denr	5.32375e-07	1.143	0.285	0.162	0.00597005	NP3	Denr
Eif3a	5.75994e-07	1.10172	0.361	0.235	0.0064592	NP3	Eif3a
Erbin	5.85029e-07	1.10241	0.374	0.251	0.00656052	NP3	Erbin
Oser1	5.85838e-07	0.944305	0.311	0.183	0.00656959	NP3	Oser1
Etf1	6.20526e-07	0.961702	0.367	0.236	0.00695858	NP3	Etf1
Hk3	6.22275e-07	1.20264	0.354	0.234	0.00697819	NP3	Hk3
Ankrd12	6.69799e-07	1.54231	0.426	0.312	0.00751112	NP3	Ankrd12
Fam50a	8.00521e-07	1.20435	0.311	0.19	0.00897704	NP3	Fam50a
Litaf	8.79479e-07	0.539329	0.784	0.752	0.00986248	NP3	Litaf
Ubb	9.65402e-07	0.33577	0.974	0.957	0.010826	NP3	Ubb
Sod2	1.08254e-06	1.46156	0.298	0.181	0.0121396	NP3	Sod2
Vps37b	1.36092e-06	0.976127	0.38	0.254	0.0152614	NP3	Vps37b
Hnrnph2	1.39727e-06	0.830834	0.502	0.391	0.0156689	NP3	Hnrnph2
Tuba1c	1.5555e-06	1.08486	0.354	0.235	0.0174434	NP3	Tuba1c
Gna13	1.95285e-06	1.17065	0.397	0.294	0.0218992	NP3	Gna13
Cln5	2.26949e-06	1.00786	0.325	0.197	0.02545	NP3	Cln5
Plekho2	2.34835e-06	0.641022	0.561	0.474	0.0263344	NP3	Plekho2
Cd53	2.56486e-06	0.550826	0.846	0.871	0.0287623	NP3	Cd53
Lipa	2.94288e-06	1.14903	0.361	0.244	0.0330015	NP3	Lipa
Lgals3	3.08518e-06	1.1723	0.689	0.651	0.0345972	NP3	Lgals3
Capg	3.25343e-06	1.00866	0.482	0.364	0.036484	NP3	Capg
Cyba	3.43329e-06	0.577528	0.898	0.902	0.0385009	NP3	Cyba
Morrbid	4.24005e-06	1.12538	0.266	0.153	0.0475479	NP3	Morrbid
Iqsec1	4.89022e-06	0.965259	0.407	0.296	0.054839	NP3	Iqsec1
Arid5b	5.20054e-06	1.0131	0.331	0.218	0.0583189	NP3	Arid5b
Coro1c	6.19866e-06	1.0342	0.331	0.217	0.0695118	NP3	Coro1c
Gm31718	6.53101e-06	0.987413	0.289	0.175	0.0732387	NP3	Gm31718
Zc3h12a	7.91982e-06	1.20026	0.331	0.229	0.0888128	NP3	Zc3h12a
Aprt	8.27837e-06	0.934717	0.38	0.268	0.0928336	NP3	Aprt
Por	9.41202e-06	0.879381	0.423	0.323	0.105546	NP3	Por
Nfe2l2	1.1027e-05	0.447322	0.708	0.659	0.123657	NP3	Nfe2l2
B4galt1	1.12141e-05	1.08583	0.285	0.178	0.125755	NP3	B4galt1
Alcam	2.03064e-05	0.846071	0.377	0.261	0.227715	NP3	Alcam
Mir22hg	2.10979e-05	0.941291	0.397	0.286	0.236592	NP3	Mir22hg
Cited2	2.17274e-05	1.79856	0.334	0.246	0.243651	NP3	Cited2
Kpna4	2.34545e-05	0.689547	0.544	0.478	0.263019	NP3	Kpna4
Hsp90aa1	2.35833e-05	0.914283	0.41	0.306	0.264463	NP3	Hsp90aa1
Bcl2l11	2.50016e-05	0.858319	0.325	0.214	0.280368	NP3	Bcl2l11
Dgkz	2.73939e-05	0.900193	0.354	0.246	0.307195	NP3	Dgkz
Prdx1	3.0071e-05	1.57199	0.364	0.275	0.337216	NP3	Prdx1
Trim8	3.12099e-05	0.973698	0.262	0.161	0.349988	NP3	Trim8
Timp2	3.55114e-05	1.33611	0.331	0.233	0.398225	NP3	Timp2
Ier5	3.57421e-05	0.413227	0.77	0.731	0.400812	NP3	Ier5
AA467197	4.36005e-05	0.630476	0.531	0.448	0.488936	NP3	AA467197
Map3k8	6.42225e-05	1.06212	0.285	0.187	0.720191	NP3	Map3k8
Arl8a	6.68009e-05	1.08521	0.285	0.19	0.749106	NP3	Arl8a
Icam1	7.33777e-05	1.14617	0.269	0.172	0.822857	NP3	Icam1
Tax1bp1	7.98946e-05	0.689911	0.6	0.561	0.895938	NP3	Tax1bp1
Nfkbia	8.03367e-05	0.475046	0.866	0.851	0.900896	NP3	Nfkbia
Sde2	8.74118e-05	1.14502	0.269	0.174	0.980235	NP3	Sde2
Txn1	0.000110136	0.709415	0.875	0.87	1	NP3	Txn1
Atf3	0.000120787	0.415389	0.754	0.657	1	NP3	Atf3
Pfdn2	0.000121174	0.968444	0.295	0.197	1	NP3	Pfdn2
Ostf1	0.000126842	0.510613	0.803	0.833	1	NP3	Ostf1
Rgs10	0.000131624	0.878437	0.328	0.236	1	NP3	Rgs10
Eif2s2	0.000137876	1.00908	0.305	0.217	1	NP3	Eif2s2
Klf10	0.000146665	0.722117	0.328	0.222	1	NP3	Klf10
BC005537	0.000233442	0.764728	0.397	0.306	1	NP3	BC005537
Selenok	0.000253215	0.633618	0.607	0.548	1	NP3	Selenok
Vps26a	0.000270083	0.900839	0.252	0.165	1	NP3	Vps26a
Acsl1	0.000270302	0.995249	0.305	0.209	1	NP3	Acsl1
Ubald2	0.000274858	0.662272	0.567	0.506	1	NP3	Ubald2
4933434E20Rik	0.000292082	0.928814	0.262	0.174	1	NP3	4933434E20Rik
Fuca2	0.000292277	0.767961	0.426	0.338	1	NP3	Fuca2
Rgs1	0.000302004	1.93837	0.282	0.199	1	NP3	Rgs1
Azin1	0.000314139	0.862187	0.272	0.184	1	NP3	Azin1
Tcirg1	0.000322403	0.881527	0.315	0.229	1	NP3	Tcirg1
Atp2b1	0.000352268	0.765101	0.482	0.412	1	NP3	Atp2b1
Napa	0.000373856	0.70232	0.407	0.315	1	NP3	Napa
Vps4b	0.00038195	0.840991	0.348	0.255	1	NP3	Vps4b
Usf2	0.000387323	0.735019	0.397	0.309	1	NP3	Usf2
Ago2	0.000395073	1.34661	0.259	0.182	1	NP3	Ago2
Plin2	0.000410046	0.701298	0.492	0.421	1	NP3	Plin2
Ptpn12	0.000506395	1.04886	0.279	0.196	1	NP3	Ptpn12
Brd2	0.00051999	0.683326	0.413	0.327	1	NP3	Brd2
Mpeg1	0.000546917	0.360474	0.682	0.672	1	NP3	Mpeg1
Plek	0.000658798	0.60804	0.685	0.73	1	NP3	Plek
Jun	0.000692432	0.505257	0.603	0.562	1	NP3	Jun
Sh2d3c	0.000758187	0.606858	0.387	0.293	1	NP3	Sh2d3c
Mirt1	0.000921177	0.769253	0.531	0.496	1	NP3	Mirt1
1810058I24Rik	0.000962517	0.506711	0.626	0.608	1	NP3	1810058I24Rik
Rell1	0.00096567	0.985032	0.266	0.189	1	NP3	Rell1
Fbxl3	0.0010743	1.03477	0.256	0.172	1	NP3	Fbxl3
Rbm38	0.00123528	0.428742	0.367	0.269	1	NP3	Rbm38
Ewsr1	0.00137579	0.935147	0.275	0.201	1	NP3	Ewsr1
Tmem140	0.00138169	0.930201	0.305	0.229	1	NP3	Tmem140
Ube2a	0.00154388	0.861461	0.292	0.215	1	NP3	Ube2a
Snx10	0.00163935	0.615294	0.459	0.393	1	NP3	Snx10
Zmiz1	0.00167676	0.729669	0.308	0.226	1	NP3	Zmiz1
Naca1	0.00195391	0.478643	0.515	0.448	1	NP3	Naca
Vav1	0.00204828	0.50859	0.433	0.356	1	NP3	Vav1
Bcl2a1b	0.00249227	0.70512	0.551	0.5	1	NP3	Bcl2a1b
Cln3	0.00257019	0.744092	0.328	0.254	1	NP3	Cln3
Ubxn4	0.00264396	0.657017	0.4	0.331	1	NP3	Ubxn4
Eloc	0.00272891	0.642137	0.4	0.331	1	NP3	Eloc
Ddit3	0.00278922	0.963486	0.384	0.319	1	NP3	Ddit3
Clec4e	0.00288272	0.62349	0.711	0.702	1	NP3	Clec4e
Med28	0.00292164	0.76082	0.292	0.218	1	NP3	Med28
Ndfip1	0.00297813	0.645834	0.456	0.395	1	NP3	Ndfip1
Anxa11	0.00328654	0.630465	0.377	0.303	1	NP3	Anxa11
Pcbp1	0.00331725	0.864589	0.292	0.223	1	NP3	Pcbp1
Bcl2l1	0.00354847	0.680459	0.259	0.185	1	NP3	Bcl2l1
Rpl381	0.00361486	0.45864	0.708	0.64	1	NP3	Rpl38
Rab5a	0.00381251	0.779832	0.266	0.196	1	NP3	Rab5a
Derl1	0.00408066	0.708728	0.43	0.364	1	NP3	Derl1
Cflar	0.00429337	0.692321	0.279	0.208	1	NP3	Cflar
Wsb1	0.00460045	0.725832	0.482	0.42	1	NP3	Wsb1
Tnfrsf23	0.00512616	0.648955	0.295	0.219	1	NP3	Tnfrsf23
Yipf4	0.00582753	1.52743	0.262	0.202	1	NP3	Yipf4
Tpst2	0.00631749	1.03221	0.279	0.217	1	NP3	Tpst2
Samsn1	0.00643334	0.391012	0.607	0.574	1	NP3	Samsn1
Fgd3	0.00800992	0.541809	0.275	0.205	1	NP3	Fgd3
Lilrb4a	0.00833665	0.297555	0.741	0.768	1	NP3	Lilrb4a
Ubxn1	0.00857827	0.471302	0.456	0.396	1	NP3	Ubxn1
Nptn	0.00858336	0.460645	0.41	0.349	1	NP3	Nptn
Glmp	0.00859309	0.725022	0.262	0.194	1	NP3	Glmp
Tra2a	0.00897488	0.52898	0.456	0.389	1	NP3	Tra2a
Fem1c	0.00897686	0.52134	0.285	0.213	1	NP3	Fem1c
Kras	0.00911594	0.702356	0.338	0.27	1	NP3	Kras
Npc2	0.00947732	0.360298	0.656	0.624	1	NP3	Npc2
S100a9	5.11492e-78	1.67005	0.996	0.936	5.73587e-74	NP2	S100a9
S100a8	2.06587e-62	1.46766	0.989	0.942	2.31667e-58	NP2	S100a8
S100a11	2.7746e-47	0.882383	0.996	0.941	3.11143e-43	NP2	S100a11
Hp	1.48922e-41	1.53527	0.83	0.479	1.67001e-37	NP2	Hp
Lrg1	6.75661e-32	1.7068	0.775	0.461	7.57687e-28	NP2	Lrg1
Ifitm2	5.64642e-31	0.883209	0.978	0.898	6.3319e-27	NP2	Ifitm2
Slpi	5.79835e-31	1.10779	0.913	0.641	6.50227e-27	NP2	Slpi
Gda	1.05723e-30	1.49288	0.67	0.343	1.18557e-26	NP2	Gda
Mrpl33	1.45347e-28	1.31819	0.761	0.453	1.62992e-24	NP2	Mrpl33
Retnlg	4.56085e-28	2.4159	0.569	0.262	5.11454e-24	NP2	Retnlg
Mcemp1	6.73908e-27	1.15068	0.757	0.459	7.55721e-23	NP2	Mcemp1
Actg1	1.21674e-25	0.774889	0.978	0.914	1.36445e-21	NP2	Actg1
Pglyrp1	7.39398e-24	1.33145	0.754	0.475	8.29161e-20	NP2	Pglyrp1
Lcn2	2.72715e-22	2.34587	0.525	0.257	3.05823e-18	NP2	Lcn2
Ifitm1	4.02153e-21	1.46248	0.822	0.646	4.50975e-17	NP2	Ifitm1
Gsr	8.88213e-20	0.836965	0.866	0.678	9.96042e-16	NP2	Gsr
Rdh12	4.42688e-19	1.69546	0.348	0.121	4.9643e-15	NP2	Rdh12
Srgn	3.99733e-18	0.555129	0.996	0.98	4.48261e-14	NP2	Srgn
Stfa2l1	1.40069e-17	1.84153	0.457	0.231	1.57073e-13	NP2	Stfa2l1
Fbxl5	4.54483e-17	1.33822	0.547	0.302	5.09658e-13	NP2	Fbxl5
Lcp1	6.3943e-17	0.662479	0.895	0.797	7.17057e-13	NP2	Lcp1
Gadd45a	1.69508e-16	1.51667	0.46	0.217	1.90086e-12	NP2	Gadd45a
Anxa2	2.61478e-16	0.635458	0.87	0.732	2.93221e-12	NP2	Anxa2
Gapdh	5.03591e-16	0.679166	0.884	0.761	5.64727e-12	NP2	Gapdh
Zyx	5.35526e-16	0.934386	0.688	0.451	6.00539e-12	NP2	Zyx
Wfdc21	9.27294e-16	1.70619	0.431	0.206	1.03987e-11	NP2	Wfdc21
Nfe2	2.68291e-14	1.69571	0.268	0.092	3.00861e-10	NP2	Nfe2
Il18rap	2.92565e-14	1.26236	0.388	0.167	3.28082e-10	NP2	Il18rap
Cxcr21	5.03873e-14	0.655965	0.841	0.638	5.65043e-10	NP2	Cxcr2
Sell	5.05684e-14	0.826793	0.681	0.436	5.67074e-10	NP2	Sell
Slc16a3	2.31721e-13	0.867932	0.714	0.491	2.59852e-09	NP2	Slc16a3
Cstdc4	2.67938e-13	2.12679	0.322	0.143	3.00465e-09	NP2	Cstdc4
Gmfg	6.24844e-13	0.685278	0.844	0.68	7.007e-09	NP2	Gmfg
Atg3	1.72843e-12	0.990329	0.587	0.388	1.93827e-08	NP2	Atg3
Stx11	1.75709e-12	1.33534	0.33	0.145	1.9704e-08	NP2	Stx11
Il1b	2.11839e-12	0.422817	0.982	0.945	2.37557e-08	NP2	Il1b
Flot1	3.8904e-12	1.08712	0.42	0.21	4.36269e-08	NP2	Flot1
Ltb4r1	5.18987e-12	1.0561	0.413	0.209	5.81992e-08	NP2	Ltb4r1
Selplg1	8.81184e-12	0.553544	0.833	0.716	9.8816e-08	NP2	Selplg
S100a6	1.1264e-11	0.585509	0.938	0.882	1.26315e-07	NP2	S100a6
Mtus1	2.31026e-11	1.16039	0.272	0.108	2.59073e-07	NP2	Mtus1
Picalm1	2.39833e-11	0.648091	0.699	0.522	2.68949e-07	NP2	Picalm
Ifitm6	3.1885e-11	1.11287	0.522	0.328	3.57558e-07	NP2	Ifitm6
Mmp8	3.2057e-11	2.11818	0.25	0.099	3.59487e-07	NP2	Mmp8
Pi16	3.91516e-11	1.15812	0.315	0.139	4.39046e-07	NP2	Pi16
H2-Q10	4.5151e-11	0.85406	0.623	0.442	5.06323e-07	NP2	H2-Q10
Lmnb1	5.3035e-11	0.712894	0.754	0.558	5.94735e-07	NP2	Lmnb1
Lilr4b	6.20971e-11	0.628176	0.764	0.593	6.96357e-07	NP2	Lilr4b
R3hdm41	7.72048e-11	1.06572	0.457	0.268	8.65775e-07	NP2	R3hdm4
Ndel1	1.41208e-10	0.713206	0.638	0.44	1.5835e-06	NP2	Ndel1
Alox5ap1	1.47324e-10	0.40406	0.935	0.821	1.65209e-06	NP2	Alox5ap
Osm	1.71053e-10	0.994062	0.504	0.32	1.91818e-06	NP2	Osm
Wfdc17	2.24214e-10	1.1428	0.721	0.574	2.51434e-06	NP2	Wfdc17
Mirt2	2.27194e-10	0.846705	0.601	0.438	2.54775e-06	NP2	Mirt2
F630028O10Rik	2.98347e-10	0.836325	0.478	0.29	3.34567e-06	NP2	F630028O10Rik
Actb	6.23152e-10	0.450942	0.996	0.978	6.98803e-06	NP2	Actb
Trem3	6.46704e-10	0.840674	0.507	0.319	7.25214e-06	NP2	Trem3
Rps9	8.62739e-10	0.367883	0.953	0.923	9.67475e-06	NP2	Rps9
Emilin2	1.02044e-09	0.730694	0.645	0.488	1.14433e-05	NP2	Emilin2
2310001H17Rik	1.2347e-09	0.591289	0.75	0.537	1.38459e-05	NP2	2310001H17Rik
Jaml	1.24623e-09	0.775997	0.446	0.254	1.39752e-05	NP2	Jaml
Svil	2.69952e-09	1.33178	0.293	0.138	3.02724e-05	NP2	Svil
App	2.74325e-09	0.759515	0.533	0.343	3.07628e-05	NP2	App
Dgat1	3.47546e-09	1.22051	0.319	0.165	3.89738e-05	NP2	Dgat1
Hmgb2	3.61982e-09	0.811965	0.714	0.605	4.05927e-05	NP2	Hmgb2
Tpd52	4.91229e-09	0.510033	0.812	0.716	5.50864e-05	NP2	Tpd52
Ripor2	5.08013e-09	1.09543	0.351	0.191	5.69686e-05	NP2	Ripor2
Grina	5.13506e-09	0.500429	0.895	0.812	5.75845e-05	NP2	Grina
Tgfbi1	5.66009e-09	0.610616	0.707	0.553	6.34722e-05	NP2	Tgfbi
Glipr2	6.25194e-09	0.924873	0.362	0.197	7.01092e-05	NP2	Glipr2
Il1rap	6.41181e-09	0.915993	0.322	0.164	7.19021e-05	NP2	Il1rap
G0s2	7.71947e-09	0.910146	0.627	0.457	8.65662e-05	NP2	G0s2
Fpr2	8.4161e-09	1.0697	0.351	0.189	9.43782e-05	NP2	Fpr2
Bst1	9.752e-09	0.741637	0.457	0.274	0.000109359	NP2	Bst1
Ccl61	1.88987e-08	0.968026	0.641	0.511	0.00021193	NP2	Ccl6
Trem1	2.11606e-08	0.578344	0.797	0.663	0.000237295	NP2	Trem1
Prr13	2.99924e-08	0.723529	0.594	0.45	0.000336335	NP2	Prr13
Coro1a1	3.66406e-08	0.353793	0.906	0.81	0.000410888	NP2	Coro1a
Sfxn5	3.93914e-08	0.995626	0.326	0.171	0.000441735	NP2	Sfxn5
Fgr	4.6803e-08	0.630014	0.638	0.489	0.000524849	NP2	Fgr
Cdkn2d	5.77694e-08	0.940919	0.399	0.246	0.000647826	NP2	Cdkn2d
Adam8	8.02915e-08	0.864931	0.489	0.321	0.000900389	NP2	Adam8
Gcnt2	8.2099e-08	0.66537	0.598	0.448	0.000920659	NP2	Gcnt2
Stk17b1	8.33306e-08	0.44765	0.793	0.632	0.000934469	NP2	Stk17b
Cd14	1.0426e-07	0.947315	0.623	0.504	0.00116918	NP2	Cd14
Cux1	1.0465e-07	0.892467	0.301	0.159	0.00117355	NP2	Cux1
[truncated: 462 more rows]

## Sheet: CD45hi T cells DEGs
	p_val	avg_log2FC	pct.1	pct.2	p_val_adj	cluster	gene
[truncated: 4,416 more rows]

[truncated: 6 more sheets: CD45hi Tregs DEGs, MCAO 5dpi blood DEGs, Astrocyte DEGs, Pericyte DEGs, Myeloid cells 14dpi DEGs, Lymphoid cells 14dpi DEGs]
